# Supplementary material for: 5-Chloro-3-(4-fluoro­phenyl­sulfon­yl)-2,7-dimethyl-1-benzo­furan
Source: Acta Crystallogr Sect E Struct Rep Online. 2014 Aug 30;70(Pt 9):o1065–6. doi: 10.1107/S1600536814019114 (PMC4186078; doi:10.1107/S1600536814019114)
Supplement: Supplementary file 1 [file e-70-o1065-sup1.cif]

##############################################################################
#                                                                            #
# This CIF contains the data in a paper accepted for publication in          #
# Acta Crystallographica Section E. It conforms to the requirements of       #
# Notes for Authors for Acta Crystallographica Section E, and has been       #
# peer reviewed under the auspices of the IUCr Commission on Journals.       #
#                                                                            #
# Full details of the Crystallographic Information File format               #
# are given in the paper "The Crystallographic Information File (CIF):       #
# a New Standard Archive File for Crystallography" by S. R. Hall, F. H.      #
# Allen and I. D. Brown [Acta Cryst. (1991), A47, 655-685].                  #
#                                                                            #
# The current version of the core CIF dictionary is obtainable from          #
# ftp://ftp.iucr.org/pub/cif_core.dic.                                       #
#                                                                            #
# Software is freely available for graphical display of the structure(s)     #
# in this CIF. For information consult the CIF software page                 #
# http://www.iucr.org/resources/cif/software.                                #
#                                                                            #
# This file may be used for bona fide research purposes within the           #
# scientific community so long as proper attribution is given to the journal # 
# article from which it was obtained.                                        #
#                                                                            #
##############################################################################
data_I
_audit_creation_method     'form.cif (version 2.0)'
_journal_data_validation_number     ?
_journal_date_recd_electronic     2014-08-05
_journal_date_accepted     2014-08-24
_journal_name_full     'Acta Crystallographica, Section E'
_journal_year     2014
_journal_volume     70
_journal_issue      9
_journal_page_first     o1065
_journal_page_last     o1066
_journal_paper_category     HO
_journal_paper_doi     10.1107/S1600536814019114
_journal_coeditor_code     MW2126
_publ_contact_author_name     'Prof. Uk Lee'
_publ_contact_author_address
;
Department of Chemistry, Pukyong National University, 599-1 Daeyeon 3-dong
Nam-gu, Busan 608-737, Republic of Korea
;
_publ_contact_author_email     'uklee@pknu.ac.kr'
_publ_contact_author_fax     '+82-51-629-5583'
_publ_contact_author_phone     '+82-51-629-5596'
_publ_section_title
;
5-Chloro-3-(4-fluorophenylsulfonyl)-2,7-dimethyl-1-benzofuran
;
loop_
    _publ_author_name
    _publ_author_address
    'Choi, Hong Dae'
;
 Department of Chemistry, Dongeui University, San 24 Kaya-dong
 Busanjin-gu, Busan 614-714, Republic of Korea
;
    'Lee, Uk'
;
 Department of Chemistry, Pukyong National University,
 599-1 Daeyeon 3-dong
 Nam-gu, Busan 608-737, Republic of Korea
;
_publ_section_synopsis     .
_chemical_name_systematic
;
5-Chloro-3-(4-fluorophenylsulfonyl)-2,7-dimethyl-1-benzofuran
;
_chemical_name_common     ?
_chemical_formula_moiety     'C16 H12 Cl F O3 S'
_chemical_formula_sum     'C16 H12 Cl F O3 S'
_chemical_formula_iupac     'C16 H12 Cl F O3 S'
_chemical_formula_weight     338.77
_chemical_melting_point_gt     469
_chemical_melting_point_lt     468
_symmetry_cell_setting     triclinic
_symmetry_space_group_name_H-M     'P -1'
_symmetry_space_group_name_Hall     '-P 1'
loop_
    _symmetry_equiv_pos_as_xyz
    'x, y, z'
    '-x, -y, -z'
_cell_length_a     8.4338(3)
_cell_length_b     9.9171(3)
_cell_length_c     10.1059(3)
_cell_angle_alpha     73.988(2)
_cell_angle_beta     66.155(2)
_cell_angle_gamma     73.629(2)
_cell_volume     729.02(4)
_cell_formula_units_Z     2
_cell_measurement_reflns_used     5949
_cell_measurement_theta_min     2.24
_cell_measurement_theta_max     28.29
_cell_measurement_temperature     173(2)
_exptl_crystal_description     'block'
_exptl_crystal_colour     'colourless'
_exptl_crystal_size_max     0.47
_exptl_crystal_size_mid     0.31
_exptl_crystal_size_min     0.15
_exptl_crystal_density_diffrn     1.543
_exptl_crystal_density_meas     ?
_exptl_crystal_density_method     'not measured'
_exptl_crystal_F_000     348
_exptl_absorpt_coefficient_mu     0.425
_exptl_absorpt_correction_type     multi-scan
_exptl_absorpt_process_details     '(<i>SADABS</i>; Bruker, 2009)'
_exptl_absorpt_correction_T_min     0.8251
_exptl_absorpt_correction_T_max     0.9389
_exptl_special_details
;
1H NMR (\d p.p.m., CDCl~3~, 400 Hz): 7.98-8.03 (m, 2H), 7.67
(d, J = 2.04 Hz, 1H), 7.17-7.22 (m, 2H), 7.10 (s, 1H), 2.80
(s, 3H), 2.43 (s, 3H).
;
_diffrn_ambient_temperature     173(2)
_diffrn_radiation_type     MoK\a
_diffrn_radiation_wavelength     0.71073
_diffrn_radiation_source     'rotating anode'
_diffrn_radiation_monochromator     'graphite multilayer'
_diffrn_measurement_device_type     'Bruker SMART APEXII CCD'
_diffrn_measurement_method     '\f and \w scans'
_diffrn_detector_area_resol_mean     10.0
_diffrn_reflns_number     13460
_diffrn_reflns_av_R_equivalents     0.0266
_diffrn_reflns_av_sigmaI/netI     0.0269
_diffrn_reflns_theta_min     2.18
_diffrn_reflns_theta_max     28.34
_diffrn_reflns_theta_full     28.34
_diffrn_measured_fraction_theta_max     0.990
_diffrn_measured_fraction_theta_full     0.990
_diffrn_reflns_limit_h_min     -10
_diffrn_reflns_limit_h_max     11
_diffrn_reflns_limit_k_min     -13
_diffrn_reflns_limit_k_max     13
_diffrn_reflns_limit_l_min     -13
_diffrn_reflns_limit_l_max     13
_diffrn_standards_number     0
_diffrn_standards_interval_count     ?
_diffrn_standards_interval_time     ?
_diffrn_standards_decay_%     ?
_refine_special_details
;
 Refinement of F^2^ against ALL reflections.  The weighted R-factor wR and
 goodness of fit S are based on F^2^, conventional R-factors R are based
 on F, with F set to zero for negative F^2^. The threshold expression of
 F^2^ > 2sigma(F^2^) is used only for calculating R-factors(gt) etc. and is
 not relevant to the choice of reflections for refinement.  R-factors based
 on F^2^ are statistically about twice as large as those based on F, and R-
 factors based on ALL data will be even larger.
;
_reflns_number_total     3614
_reflns_number_gt     3163
_reflns_threshold_expression     I>2\s(I)
_refine_ls_structure_factor_coef     Fsqd
_refine_ls_matrix_type     full
_refine_ls_R_factor_all     0.0424
_refine_ls_R_factor_gt     0.0374
_refine_ls_wR_factor_gt     0.0948
_refine_ls_wR_factor_ref     0.0979
_refine_ls_goodness_of_fit_ref     1.025
_refine_ls_restrained_S_all     1.025
_refine_ls_number_reflns     3614
_refine_ls_number_parameters     202
_refine_ls_number_restraints     0
_refine_ls_hydrogen_treatment     constr
_refine_ls_weighting_scheme     calc
_refine_ls_weighting_details
         'calc w=1/[\s^2^(Fo^2^)+(0.0444P)^2^+0.4675P] where P=(Fo^2^+2Fc^2^)/3'
_atom_sites_solution_hydrogens     difmap
_atom_sites_solution_primary     direct
_atom_sites_solution_secondary     difmap
_refine_ls_shift/su_max     0.001
_refine_ls_shift/su_mean     0.000
_refine_diff_density_max     0.341
_refine_diff_density_min     -0.371
_refine_ls_extinction_method     '<i>SHELXL97</i> (Sheldrick, 2008)'
_refine_ls_extinction_coef     0.016(2)
_refine_ls_extinction_expression
                                  'Fc^*^=kFc[1+0.001xFc^2^\l^3^/sin(2\q)]^-1/4^'
loop_
    _atom_type_symbol
    _atom_type_description
    _atom_type_scat_dispersion_real
    _atom_type_scat_dispersion_imag
    _atom_type_scat_source
    'C' 'C' 0.0033 0.0016
                         'International Tables Vol C Tables 4.2.6.8 and 6.1.1.4'
    'H' 'H' 0.0000 0.0000
                         'International Tables Vol C Tables 4.2.6.8 and 6.1.1.4'
    'O' 'O' 0.0106 0.0060
                         'International Tables Vol C Tables 4.2.6.8 and 6.1.1.4'
    'F' 'F' 0.0171 0.0103
                         'International Tables Vol C Tables 4.2.6.8 and 6.1.1.4'
    'S' 'S' 0.1246 0.1234
                         'International Tables Vol C Tables 4.2.6.8 and 6.1.1.4'
    'Cl' 'Cl' 0.1484 0.1585
                         'International Tables Vol C Tables 4.2.6.8 and 6.1.1.4'
_computing_data_collection     '<i>APEX2</i> (Bruker, 2009)'
_computing_cell_refinement     '<i>SAINT</i> (Bruker, 2009)'
_computing_data_reduction     '<i>SAINT</i> (Bruker, 2009)'
_computing_structure_solution     '<i>SHELXS97</i> (Sheldrick, 2008)'
_computing_structure_refinement     '<i>SHELXL97</i> (Sheldrick, 2008)'
_computing_molecular_graphics
;
<i>ORTEP-3 for Windows</i>  (Farrugia, 2012) and
<i>DIAMOND</i> (Brandenburg, 1998)
;
_computing_publication_material     '<i>SHELXL97</i> (Sheldrick, 2008)'
loop_
    _atom_site_type_symbol
    _atom_site_label
    _atom_site_fract_x
    _atom_site_fract_y
    _atom_site_fract_z
    _atom_site_U_iso_or_equiv
    _atom_site_adp_type
    _atom_site_calc_flag
    _atom_site_refinement_flags
    _atom_site_occupancy
    _atom_site_symmetry_multiplicity
    _atom_site_disorder_assembly
    _atom_site_disorder_group
    Cl Cl1 0.51698(6) 0.19310(5) 0.47396(5) 0.03701(14) Uani d . 1 2 . .
    S S1 0.13342(5) 0.69006(4) 0.14183(4) 0.02143(12) Uani d . 1 2 . .
    F F1 0.70966(17) 0.98587(15) -0.25209(14) 0.0518(4) Uani d . 1 2 . .
    O O1 0.04838(15) 0.74576(13) 0.53640(13) 0.0263(3) Uani d . 1 2 . .
    O O2 0.18910(16) 0.54497(12) 0.11860(13) 0.0272(3) Uani d . 1 2 . .
    O O3 -0.02442(16) 0.77606(13) 0.11823(13) 0.0291(3) Uani d . 1 2 . .
    C C1 0.1165(2) 0.68330(17) 0.32016(17) 0.0215(3) Uani d . 1 2 . .
    C C2 0.2069(2) 0.56854(17) 0.40420(17) 0.0217(3) Uani d . 1 2 . .
    C C3 0.3177(2) 0.43625(17) 0.38227(18) 0.0235(3) Uani d . 1 2 . .
    H H3 0.3506 0.4013 0.2943 0.028 Uiso calc R 1 2 . .
    C C4 0.3767(2) 0.35884(18) 0.49555(19) 0.0260(3) Uani d . 1 2 . .
    C C5 0.3304(2) 0.40691(19) 0.62598(19) 0.0285(4) Uani d . 1 2 . .
    H H5 0.3761 0.3492 0.6996 0.034 Uiso calc R 1 2 . .
    C C6 0.2188(2) 0.53740(19) 0.65043(18) 0.0267(4) Uani d . 1 2 . .
    C C7 0.1604(2) 0.61368(18) 0.53606(18) 0.0236(3) Uani d . 1 2 . .
    C C8 0.0241(2) 0.78571(18) 0.40404(18) 0.0240(3) Uani d . 1 2 . .
    C C9 0.1674(3) 0.5919(2) 0.78961(19) 0.0361(4) Uani d . 1 2 . .
    H H9A 0.1210 0.6950 0.7737 0.054 Uiso calc R 1 2 . .
    H H9B 0.2713 0.5730 0.8175 0.054 Uiso calc R 1 2 . .
    H H9C 0.0764 0.5431 0.8685 0.054 Uiso calc R 1 2 . .
    C C10 -0.0915(2) 0.92612(19) 0.3815(2) 0.0322(4) Uani d . 1 2 . .
    H H10A -0.0361 1.0018 0.3790 0.048 Uiso calc R 1 2 . .
    H H10B -0.2059 0.9286 0.4625 0.048 Uiso calc R 1 2 . .
    H H10C -0.1092 0.9411 0.2881 0.048 Uiso calc R 1 2 . .
    C C11 0.3084(2) 0.78021(17) 0.02639(17) 0.0224(3) Uani d . 1 2 . .
    C C12 0.4815(2) 0.70757(19) 0.0003(2) 0.0306(4) Uani d . 1 2 . .
    H H12 0.5062 0.6108 0.0468 0.037 Uiso calc R 1 2 . .
    C C13 0.6181(3) 0.7776(2) -0.0943(2) 0.0374(4) Uani d . 1 2 . .
    H H13 0.7379 0.7301 -0.1138 0.045 Uiso calc R 1 2 . .
    C C14 0.5764(3) 0.9174(2) -0.1594(2) 0.0339(4) Uani d . 1 2 . .
    C C15 0.4069(3) 0.9914(2) -0.1352(2) 0.0348(4) Uani d . 1 2 . .
    H H15 0.3834 1.0880 -0.1825 0.042 Uiso calc R 1 2 . .
    C C16 0.2703(2) 0.92165(19) -0.03976(19) 0.0299(4) Uani d . 1 2 . .
    H H16 0.1511 0.9706 -0.0198 0.036 Uiso calc R 1 2 . .
loop_
    _atom_site_aniso_label
    _atom_site_aniso_U_11
    _atom_site_aniso_U_22
    _atom_site_aniso_U_33
    _atom_site_aniso_U_12
    _atom_site_aniso_U_13
    _atom_site_aniso_U_23
    Cl1 0.0373(3) 0.0245(2) 0.0429(3) -0.00018(18) -0.0175(2) 0.00258(18)
    S1 0.0238(2) 0.0211(2) 0.01966(19) -0.00243(15) -0.00994(15) -0.00263(14)
    F1 0.0438(7) 0.0607(9) 0.0443(7) -0.0292(7) 0.0018(5) -0.0068(6)
    O1 0.0261(6) 0.0302(6) 0.0231(6) -0.0035(5) -0.0074(5) -0.0100(5)
    O2 0.0366(7) 0.0233(6) 0.0244(6) -0.0044(5) -0.0133(5) -0.0062(5)
    O3 0.0253(6) 0.0319(7) 0.0299(6) -0.0029(5) -0.0148(5) -0.0005(5)
    C1 0.0220(7) 0.0222(8) 0.0199(7) -0.0032(6) -0.0077(6) -0.0042(6)
    C2 0.0229(7) 0.0233(8) 0.0186(7) -0.0066(6) -0.0072(6) -0.0015(6)
    C3 0.0250(8) 0.0225(8) 0.0216(8) -0.0042(6) -0.0082(6) -0.0025(6)
    C4 0.0252(8) 0.0218(8) 0.0285(8) -0.0057(6) -0.0106(6) 0.0022(6)
    C5 0.0307(9) 0.0319(9) 0.0234(8) -0.0122(7) -0.0135(7) 0.0063(7)
    C6 0.0280(8) 0.0350(9) 0.0190(7) -0.0138(7) -0.0076(6) -0.0010(6)
    C7 0.0221(8) 0.0264(8) 0.0217(8) -0.0063(6) -0.0053(6) -0.0056(6)
    C8 0.0224(8) 0.0262(8) 0.0245(8) -0.0045(6) -0.0086(6) -0.0062(6)
    C9 0.0388(10) 0.0529(12) 0.0211(8) -0.0162(9) -0.0100(7) -0.0075(8)
    C10 0.0290(9) 0.0281(9) 0.0395(10) 0.0031(7) -0.0131(8) -0.0134(8)
    C11 0.0243(8) 0.0240(8) 0.0188(7) -0.0036(6) -0.0079(6) -0.0042(6)
    C12 0.0262(9) 0.0245(9) 0.0385(10) 0.0002(7) -0.0105(7) -0.0084(7)
    C13 0.0257(9) 0.0379(11) 0.0455(11) -0.0041(8) -0.0049(8) -0.0168(9)
    C14 0.0347(10) 0.0410(11) 0.0260(9) -0.0166(8) -0.0031(7) -0.0084(8)
    C15 0.0421(11) 0.0321(10) 0.0291(9) -0.0124(8) -0.0145(8) 0.0045(7)
    C16 0.0299(9) 0.0277(9) 0.0290(9) -0.0034(7) -0.0131(7) 0.0012(7)
_geom_special_details
;
 All esds (except the esd in the dihedral angle between two l.s. planes)
 are estimated using the full covariance matrix.  The cell esds are taken
 into account individually in the estimation of esds in distances, angles
 and torsion angles; correlations between esds in cell parameters are only
 used when they are defined by crystal symmetry.  An approximate (isotropic)
 treatment of cell esds is used for estimating esds involving l.s. planes.
;
loop_
    _geom_bond_atom_site_label_1
    _geom_bond_atom_site_label_2
    _geom_bond_site_symmetry_2
    _geom_bond_distance
    _geom_bond_publ_flag
    Cl1 C4 . 1.7440(18) ?
    S1 O3 . 1.4356(12) ?
    S1 O2 . 1.4361(12) ?
    S1 C1 . 1.7332(16) ?
    S1 C11 . 1.7648(16) ?
    F1 C14 . 1.353(2) ?
    O1 C8 . 1.368(2) ?
    O1 C7 . 1.382(2) ?
    C1 C8 . 1.361(2) ?
    C1 C2 . 1.448(2) ?
    C2 C7 . 1.392(2) ?
    C2 C3 . 1.395(2) ?
    C3 C4 . 1.382(2) ?
    C3 H3 . 0.9500 ?
    C4 C5 . 1.394(3) ?
    C5 C6 . 1.387(3) ?
    C5 H5 . 0.9500 ?
    C6 C7 . 1.385(2) ?
    C6 C9 . 1.501(2) ?
    C8 C10 . 1.477(2) ?
    C9 H9A . 0.9800 ?
    C9 H9B . 0.9800 ?
    C9 H9C . 0.9800 ?
    C10 H10A . 0.9800 ?
    C10 H10B . 0.9800 ?
    C10 H10C . 0.9800 ?
    C11 C16 . 1.386(2) ?
    C11 C12 . 1.386(2) ?
    C12 C13 . 1.385(3) ?
    C12 H12 . 0.9500 ?
    C13 C14 . 1.374(3) ?
    C13 H13 . 0.9500 ?
    C14 C15 . 1.366(3) ?
    C15 C16 . 1.385(2) ?
    C15 H15 . 0.9500 ?
    C16 H16 . 0.9500 ?
loop_
    _geom_angle_atom_site_label_1
    _geom_angle_atom_site_label_2
    _geom_angle_atom_site_label_3
    _geom_angle_site_symmetry_1
    _geom_angle_site_symmetry_3
    _geom_angle
    _geom_angle_publ_flag
    O3 S1 O2 . . 119.75(8) ?
    O3 S1 C1 . . 109.59(8) ?
    O2 S1 C1 . . 106.33(7) ?
    O3 S1 C11 . . 107.27(8) ?
    O2 S1 C11 . . 107.36(8) ?
    C1 S1 C11 . . 105.71(8) ?
    C8 O1 C7 . . 107.05(12) ?
    C8 C1 C2 . . 107.60(14) ?
    C8 C1 S1 . . 126.93(13) ?
    C2 C1 S1 . . 125.40(12) ?
    C7 C2 C3 . . 119.54(15) ?
    C7 C2 C1 . . 104.59(14) ?
    C3 C2 C1 . . 135.87(15) ?
    C4 C3 C2 . . 116.27(15) ?
    C4 C3 H3 . . 121.9 ?
    C2 C3 H3 . . 121.9 ?
    C3 C4 C5 . . 123.25(16) ?
    C3 C4 Cl1 . . 118.38(14) ?
    C5 C4 Cl1 . . 118.37(13) ?
    C6 C5 C4 . . 121.29(16) ?
    C6 C5 H5 . . 119.4 ?
    C4 C5 H5 . . 119.4 ?
    C7 C6 C5 . . 114.81(15) ?
    C7 C6 C9 . . 122.84(17) ?
    C5 C6 C9 . . 122.34(16) ?
    O1 C7 C6 . . 124.81(15) ?
    O1 C7 C2 . . 110.37(14) ?
    C6 C7 C2 . . 124.83(16) ?
    C1 C8 O1 . . 110.39(15) ?
    C1 C8 C10 . . 133.98(16) ?
    O1 C8 C10 . . 115.63(14) ?
    C6 C9 H9A . . 109.5 ?
    C6 C9 H9B . . 109.5 ?
    H9A C9 H9B . . 109.5 ?
    C6 C9 H9C . . 109.5 ?
    H9A C9 H9C . . 109.5 ?
    H9B C9 H9C . . 109.5 ?
    C8 C10 H10A . . 109.5 ?
    C8 C10 H10B . . 109.5 ?
    H10A C10 H10B . . 109.5 ?
    C8 C10 H10C . . 109.5 ?
    H10A C10 H10C . . 109.5 ?
    H10B C10 H10C . . 109.5 ?
    C16 C11 C12 . . 121.04(16) ?
    C16 C11 S1 . . 119.36(13) ?
    C12 C11 S1 . . 119.58(13) ?
    C13 C12 C11 . . 119.27(17) ?
    C13 C12 H12 . . 120.4 ?
    C11 C12 H12 . . 120.4 ?
    C14 C13 C12 . . 118.39(18) ?
    C14 C13 H13 . . 120.8 ?
    C12 C13 H13 . . 120.8 ?
    F1 C14 C15 . . 118.07(18) ?
    F1 C14 C13 . . 118.47(18) ?
    C15 C14 C13 . . 123.45(17) ?
    C14 C15 C16 . . 118.13(18) ?
    C14 C15 H15 . . 120.9 ?
    C16 C15 H15 . . 120.9 ?
    C15 C16 C11 . . 119.71(17) ?
    C15 C16 H16 . . 120.1 ?
    C11 C16 H16 . . 120.1 ?
loop_
    _geom_torsion_atom_site_label_1
    _geom_torsion_atom_site_label_2
    _geom_torsion_atom_site_label_3
    _geom_torsion_atom_site_label_4
    _geom_torsion_site_symmetry_1
    _geom_torsion_site_symmetry_2
    _geom_torsion_site_symmetry_3
    _geom_torsion_site_symmetry_4
    _geom_torsion
    _geom_torsion_publ_flag
    O3 S1 C1 C8 . . . . -29.69(17) ?
    O2 S1 C1 C8 . . . . -160.47(15) ?
    C11 S1 C1 C8 . . . . 85.62(16) ?
    O3 S1 C1 C2 . . . . 153.51(13) ?
    O2 S1 C1 C2 . . . . 22.72(16) ?
    C11 S1 C1 C2 . . . . -91.19(15) ?
    C8 C1 C2 C7 . . . . -0.40(18) ?
    S1 C1 C2 C7 . . . . 176.93(12) ?
    C8 C1 C2 C3 . . . . 179.10(17) ?
    S1 C1 C2 C3 . . . . -3.6(3) ?
    C7 C2 C3 C4 . . . . -1.0(2) ?
    C1 C2 C3 C4 . . . . 179.57(17) ?
    C2 C3 C4 C5 . . . . 0.2(2) ?
    C2 C3 C4 Cl1 . . . . -179.55(12) ?
    C3 C4 C5 C6 . . . . 0.6(3) ?
    Cl1 C4 C5 C6 . . . . -179.72(13) ?
    C4 C5 C6 C7 . . . . -0.4(2) ?
    C4 C5 C6 C9 . . . . -179.76(16) ?
    C8 O1 C7 C6 . . . . 179.28(15) ?
    C8 O1 C7 C2 . . . . -0.44(17) ?
    C5 C6 C7 O1 . . . . 179.86(14) ?
    C9 C6 C7 O1 . . . . -0.8(3) ?
    C5 C6 C7 C2 . . . . -0.5(2) ?
    C9 C6 C7 C2 . . . . 178.89(16) ?
    C3 C2 C7 O1 . . . . -179.08(13) ?
    C1 C2 C7 O1 . . . . 0.51(17) ?
    C3 C2 C7 C6 . . . . 1.2(2) ?
    C1 C2 C7 C6 . . . . -179.20(15) ?
    C2 C1 C8 O1 . . . . 0.14(18) ?
    S1 C1 C8 O1 . . . . -177.13(11) ?
    C2 C1 C8 C10 . . . . 179.67(18) ?
    S1 C1 C8 C10 . . . . 2.4(3) ?
    C7 O1 C8 C1 . . . . 0.18(18) ?
    C7 O1 C8 C10 . . . . -179.45(14) ?
    O3 S1 C11 C16 . . . . 13.38(16) ?
    O2 S1 C11 C16 . . . . 143.30(14) ?
    C1 S1 C11 C16 . . . . -103.50(15) ?
    O3 S1 C11 C12 . . . . -164.96(14) ?
    O2 S1 C11 C12 . . . . -35.04(16) ?
    C1 S1 C11 C12 . . . . 78.15(15) ?
    C16 C11 C12 C13 . . . . -0.5(3) ?
    S1 C11 C12 C13 . . . . 177.85(14) ?
    C11 C12 C13 C14 . . . . -0.2(3) ?
    C12 C13 C14 F1 . . . . -179.88(17) ?
    C12 C13 C14 C15 . . . . 0.4(3) ?
    F1 C14 C15 C16 . . . . -179.67(17) ?
    C13 C14 C15 C16 . . . . 0.1(3) ?
    C14 C15 C16 C11 . . . . -0.7(3) ?
    C12 C11 C16 C15 . . . . 0.9(3) ?
    S1 C11 C16 C15 . . . . -177.40(14) ?
loop_
    _geom_hbond_atom_site_label_D
    _geom_hbond_atom_site_label_H
    _geom_hbond_atom_site_label_A
    _geom_hbond_site_symmetry_A
    _geom_hbond_distance_DH
    _geom_hbond_distance_HA
    _geom_hbond_distance_DA
    _geom_hbond_angle_DHA
    C9 H9C O2 2_566 0.98 2.57 3.331(2) 135
    C16 H16 O3 2_575 0.95 2.53 3.230(2) 130
_shelx_res_checksum
;
  -1   0   0    1.35    0.07
  -1   0   0    1.41    0.06
  -1   0   0    1.43    0.09
   1   0   0    1.48    0.05
   1   0   0    1.35    0.07
   1   0   0    1.42    0.07
   1   0   0    1.35    0.07
   1   0   0    1.37    0.05
   1   0   0    1.48    0.10
  -2   0   0    1.15    0.12
  -2   0   0    1.09    0.07
  -2   0   0    1.31    0.09
   2   0   0    0.99    0.12
   2   0   0    1.28    0.09
   2   0   0    1.20    0.08
   2   0   0    0.96    0.08
  -3   0   0   21.08    0.80
  -3   0   0   22.40    0.60
  -3   0   0   21.57    0.70
   3   0   0   22.60    0.63
   3   0   0   21.90    0.67
   3   0   0   22.11    0.84
   3   0   0   21.54    0.66
  -4   0   0    0.01    0.04
  -4   0   0    0.01    0.04
  -4   0   0    0.06    0.05
   4   0   0    0.06    0.04
   4   0   0    0.02    0.04
   4   0   0    0.02    0.04
   4   0   0    0.17    0.09
   4   0   0    0.05    0.04
  -5   0   0    6.80    0.44
  -5   0   0    6.96    0.31
  -5   0   0    6.83    0.36
   5   0   0    6.70    0.35
   5   0   0    6.65    0.32
   5   0   0    5.96    0.47
   5   0   0    6.83    0.30
   5   0   0    6.79    0.35
  -6   0   0   25.80    1.09
   6   0   0   25.71    0.80
   6   0   0   25.68    0.84
   6   0   0   24.89    0.90
   6   0   0   26.61    0.80
   7   0   0    1.24    0.17
   7   0   0    1.01    0.18
   8   0   0    3.64    0.35
   8   0   0    3.98    0.31
   9   0   0    0.94    0.22
   9   0   0    0.68    0.17
  10   0   0    0.94    0.20
   9  -1   0   12.60    0.62
   8  -1   0    0.13    0.11
   8  -1   0    0.23    0.11
   7  -1   0    1.11    0.18
   7  -1   0    1.44    0.20
   6  -1   0    1.77    0.20
   6  -1   0    1.56    0.19
   6  -1   0    1.75    0.11
   5  -1   0   10.22    0.45
   5  -1   0   10.64    0.68
   5  -1   0   11.01    0.38
   5  -1   0   11.19    0.46
  -5   1   0   10.94    0.62
   4  -1   0   44.90    1.27
   4  -1   0   44.71    1.62
   4  -1   0   46.22    1.23
   4  -1   0   47.21    1.25
  -4   1   0   45.29    1.35
  -4   1   0   44.22    1.15
  -4   1   0   44.77    1.55
   3  -1   0   22.59    0.64
   3  -1   0   21.31    0.63
   3  -1   0   20.59    0.86
   3  -1   0   21.17    0.64
  -3   1   0   20.06    0.82
  -3   1   0   21.51    0.69
   2  -1   0   27.33    0.74
   2  -1   0   27.38    0.73
   2  -1   0   28.21    0.96
   2  -1   0   28.10    0.76
  -2   1   0   26.41    0.93
  -2   1   0   26.19    0.79
   1  -1   0  241.66    6.38
   1  -1   0  257.21    6.59
   1  -1   0  240.84    6.92
   1  -1   0  262.45    5.64
  -1   1   0  228.59    6.86
  -1   1   0  251.47    6.61
   0  -1   0   26.07    0.67
   0  -1   0   28.35    0.68
   0  -1   0   28.12    0.75
   0  -1   0   28.52    0.72
   0  -1   0   27.57    0.66
   0   1   0   26.75    0.75
   0   1   0   28.86    0.72
   0   1   0   26.44    0.68
   0   1   0   27.95    0.72
   0   1   0   28.23    0.66
  -1  -1   0    2.52    0.17
  -1  -1   0    3.30    0.15
  -1  -1   0    2.91    0.15
  -1  -1   0    2.78    0.16
   1   1   0    3.02    0.14
   1   1   0    2.90    0.18
   1   1   0    3.04    0.14
  -2  -1   0  482.12   14.12
  -2  -1   0  534.51   12.53
  -2  -1   0  529.72   12.63
  -2  -1   0  497.10   15.04
   2   1   0  499.96   12.51
   2   1   0  512.18   15.15
   2   1   0  503.52   13.78
   2   1   0  522.71   12.14
   2   1   0  515.41   14.23
  -3  -1   0   83.76    2.38
  -3  -1   0   82.38    2.24
  -3  -1   0   84.12    2.00
  -3  -1   0   85.09    2.00
   3   1   0   86.48    2.23
   3   1   0   81.86    1.93
   3   1   0   85.72    2.43
   3   1   0   83.10    2.00
   3   1   0   80.80    1.93
  -4  -1   0    2.06    0.17
  -4  -1   0    1.60    0.19
  -4  -1   0    1.96    0.14
   4   1   0    1.83    0.15
   4   1   0    2.37    0.18
   4   1   0    2.27    0.25
   4   1   0    1.83    0.15
  -5  -1   0   10.57    0.48
  -5  -1   0   11.04    0.43
   5   1   0   11.53    0.45
   5   1   0   10.97    0.63
   5   1   0   10.56    0.47
   5   1   0   10.85    0.42
  -6  -1   0   85.93    2.70
   6   1   0   88.70    2.40
   6   1   0   85.57    2.22
   6   1   0   86.91    2.43
   6   1   0   89.76    2.40
   7   1   0   14.75    0.59
   7   1   0   15.08    0.68
   8   1   0    0.13    0.11
   8   1   0    0.20    0.10
   9   1   0    1.60    0.28
   9   1   0    1.75    0.22
  10   1   0    1.24    0.28
  10   1   0    0.99    0.21
   9  -2   0    0.69    0.19
   8  -2   0    6.27    0.42
   7  -2   0    2.93    0.27
   7  -2   0    2.75    0.27
   6  -2   0   13.40    0.56
   6  -2   0   13.62    0.58
   5  -2   0    0.87    0.13
   5  -2   0    0.75    0.14
  -5   2   0    1.07    0.23
   4  -2   0   42.37    1.14
   4  -2   0   40.18    1.57
   4  -2   0   42.08    1.19
   4  -2   0   42.09    1.17
  -4   2   0   42.99    1.29
  -4   2   0   40.78    1.09
   3  -2   0   14.22    0.46
   3  -2   0   14.93    0.46
   3  -2   0   14.99    0.51
   3  -2   0   15.17    0.73
  -3   2   0   14.79    0.54
   2  -2   0    5.49    0.24
   2  -2   0    5.83    0.19
   2  -2   0    5.46    0.22
  -2   2   0    5.44    0.35
  -2   2   0    5.68    0.25
   1  -2   0   18.32    0.53
   1  -2   0   18.98    0.46
   1  -2   0   19.04    0.56
   1  -2   0   19.43    0.46
  -1   2   0   18.74    0.49
  -1   2   0   18.60    0.54
  -1   2   0   18.17    0.56
  -1   2   0   18.69    0.50
   0  -2   0   33.78    0.85
   0  -2   0   32.58    0.83
   0  -2   0   36.04    0.96
   0  -2   0   34.54    0.91
   0  -2   0   33.35    0.86
   0   2   0   34.05    0.86
   0   2   0   34.18    0.91
   0   2   0   34.87    0.84
   0   2   0   33.29    0.86
   0   2   0   33.51    0.95
   0   2   0   34.44    0.87
  -1  -2   0  131.26    3.05
  -1  -2   0  130.47    3.55
  -1  -2   0  136.55    3.10
  -1  -2   0  132.53    3.06
  -1  -2   0  125.09    3.24
   1   2   0  131.62    3.25
   1   2   0  138.10    3.12
   1   2   0  129.03    3.24
   1   2   0  132.85    3.04
   1   2   0  132.61    3.53
   1   2   0  133.45    3.02
   1   2   0  133.05    3.41
  -2  -2   0  978.78   23.09
  -2  -2   0  922.85   24.40
  -2  -2   0 1000.00   22.41
  -2  -2   0  980.29   23.24
  -2  -2   0  929.27   27.05
   2   2   0  959.28   24.95
   2   2   0  903.12   22.48
   2   2   0  972.81   27.02
   2   2   0  934.26   22.47
  -3  -2   0   10.60    0.44
  -3  -2   0   10.01    0.36
  -3  -2   0   10.39    0.37
   3   2   0   10.13    0.39
   3   2   0   10.00    0.40
   3   2   0   10.27    0.35
   3   2   0    9.82    0.31
   3   2   0    9.87    0.45
  -4  -2   0   27.29    0.90
  -4  -2   0   27.48    0.81
  -4  -2   0   27.74    0.81
  -4  -2   0   27.82    0.97
   4   2   0   29.59    1.05
   4   2   0   26.73    0.73
   4   2   0   27.86    0.89
   4   2   0   29.56    0.90
   4   2   0   28.45    0.79
   4   2   0   28.58    0.72
  -5  -2   0   35.46    1.10
  -5  -2   0   32.42    0.98
  -5  -2   0   34.11    1.19
   5   2   0   34.75    0.97
   5   2   0   32.56    0.81
   5   2   0   34.20    1.08
   5   2   0   33.65    1.08
   5   2   0   34.19    0.82
   5   2   0   33.47    1.28
   5   2   0   34.39    1.09
  -6  -2   0    8.73    0.42
  -6  -2   0    8.80    0.52
   6   2   0    8.05    0.45
   6   2   0    8.99    0.40
   6   2   0    8.82    0.43
   7   2   0    1.15    0.16
   7   2   0    1.39    0.21
   8   2   0   28.81    1.13
   8   2   0   28.60    0.97
   9   2   0    0.61    0.16
   9   2   0    0.53    0.18
  10   2   0    0.17    0.11
  10   2   0    0.28    0.15
   9  -3   0    0.79    0.20
   8  -3   0    0.62    0.17
   7  -3   0   19.39    0.80
   6  -3   0   26.36    0.97
   6  -3   0   29.15    0.94
   5  -3   0    1.80    0.16
   5  -3   0    1.69    0.20
  -5   3   0    1.31    0.27
   4  -3   0    9.12    0.35
   4  -3   0    9.15    0.31
   4  -3   0    8.64    0.42
  -4   3   0    8.77    0.58
  -4   3   0    8.59    0.43
   3  -3   0   47.02    1.24
   3  -3   0   44.81    1.18
   3  -3   0   45.42    1.25
  -3   3   0   44.74    1.16
  -3   3   0   44.29    1.33
  -3   3   0   43.69    1.60
   2  -3   0   60.00    1.59
   2  -3   0   64.72    1.69
   2  -3   0   63.75    1.56
  -2   3   0   62.14    1.54
  -2   3   0   63.18    1.53
  -2   3   0   62.71    1.73
  -2   3   0   62.42    1.66
  -2   3   0   61.41    2.01
   1  -3   0   22.72    0.66
   1  -3   0   22.98    0.70
   1  -3   0   22.42    0.68
   1  -3   0   24.08    0.57
   1  -3   0   22.47    0.56
  -1   3   0   20.60    0.65
  -1   3   0   22.62    0.63
  -1   3   0   22.38    0.63
  -1   3   0   22.56    0.70
  -1   3   0   22.60    0.69
   0  -3   0   18.78    0.52
   0  -3   0   18.93    0.53
   0  -3   0   19.21    0.56
   0  -3   0   19.51    0.62
   0  -3   0   18.87    0.58
   0   3   0   18.38    0.57
   0   3   0   19.05    0.54
   0   3   0   18.36    0.61
   0   3   0   18.75    0.50
   0   3   0   18.49    0.54
   0   3   0   19.10    0.58
  -1  -3   0   11.35    0.37
  -1  -3   0   11.39    0.40
  -1  -3   0   11.96    0.38
  -1  -3   0   11.19    0.47
  -1  -3   0   11.53    0.39
   1   3   0   11.57    0.36
   1   3   0   11.96    0.39
   1   3   0   11.58    0.39
   1   3   0   11.19    0.36
   1   3   0   11.60    0.36
   1   3   0   10.63    0.42
   1   3   0   11.37    0.45
  -2  -3   0    1.21    0.11
  -2  -3   0    1.11    0.13
  -2  -3   0    1.13    0.11
  -2  -3   0    0.87    0.10
  -2  -3   0    1.13    0.09
   2   3   0    0.94    0.12
   2   3   0    1.04    0.10
   2   3   0    1.39    0.09
   2   3   0    1.18    0.10
   2   3   0    0.93    0.11
   2   3   0    1.20    0.11
  -3  -3   0   75.56    1.83
  -3  -3   0   70.43    1.93
  -3  -3   0   73.80    1.83
  -3  -3   0   75.96    2.13
  -3  -3   0   74.24    1.84
   3   3   0   74.39    2.01
   3   3   0   68.33    2.04
   3   3   0   73.02    1.79
   3   3   0   73.30    2.12
   3   3   0   73.34    1.75
   3   3   0   72.24    1.94
  -4  -3   0  273.91    6.39
  -4  -3   0  284.09    6.83
  -4  -3   0  278.43    6.39
  -4  -3   0  273.76    6.38
  -4  -3   0  272.79    7.41
   4   3   0  273.84    7.08
   4   3   0  283.76    7.47
   4   3   0  275.25    7.12
   4   3   0  275.61    6.87
   4   3   0  270.11    6.34
   4   3   0  278.51    6.28
  -5  -3   0   11.59    0.49
  -5  -3   0   12.29    0.59
   5   3   0   12.41    0.40
   5   3   0   12.22    0.39
   5   3   0   12.20    0.54
   5   3   0   13.30    0.55
   5   3   0   13.74    0.67
   5   3   0   12.42    0.53
   5   3   0   11.72    0.46
   5   3   0   12.08    0.40
  -6  -3   0    5.81    0.35
   6   3   0    5.59    0.31
   6   3   0    6.57    0.39
   6   3   0    6.03    0.36
   7   3   0   12.38    0.53
   7   3   0   12.46    0.63
   8   3   0    9.20    0.56
   8   3   0    7.96    0.43
   9   3   0    0.31    0.12
   9   3   0    0.14    0.12
  10   3   0    4.83    0.38
  10   3   0    4.52    0.47
   8  -4   0    3.05    0.34
   7  -4   0    4.42    0.37
   6  -4   0    7.55    0.46
   5  -4   0   16.88    0.70
   4  -4   0    0.10    0.05
   4  -4   0    0.01    0.06
  -4   4   0    0.10    0.10
   3  -4   0    0.02    0.06
   3  -4   0    0.14    0.04
   3  -4   0    0.12    0.07
   3  -4   0    0.17    0.05
  -3   4   0    0.14    0.07
  -3   4   0    0.11    0.10
  -3   4   0    0.20    0.07
  -3   4   0    0.13    0.05
  -3   4   0    0.15    0.06
   2  -4   0    4.54    0.24
   2  -4   0    4.78    0.27
   2  -4   0    4.24    0.27
  -2   4   0    5.12    0.28
  -2   4   0    5.06    0.25
  -2   4   0    5.35    0.24
  -2   4   0    4.88    0.40
  -2   4   0    4.97    0.27
   1  -4   0   12.23    0.45
   1  -4   0   12.17    0.34
   1  -4   0   11.73    0.46
   1  -4   0   12.00    0.34
  -1   4   0   12.11    0.45
  -1   4   0   11.84    0.46
  -1   4   0   12.09    0.42
  -1   4   0   11.95    0.47
  -1   4   0   12.23    0.42
   0  -4   0   66.17    1.57
   0  -4   0   63.91    1.64
   0  -4   0   64.01    1.59
   0  -4   0   63.02    1.70
   0   4   0   65.80    1.64
   0   4   0   62.01    1.72
   0   4   0   63.67    1.60
   0   4   0   64.55    1.81
   0   4   0   64.59    1.66
   0   4   0   65.37    1.61
  -1  -4   0    1.86    0.13
  -1  -4   0    1.53    0.14
  -1  -4   0    1.84    0.13
  -1  -4   0    1.97    0.15
   1   4   0    1.78    0.11
   1   4   0    2.05    0.19
   1   4   0    1.84    0.13
   1   4   0    2.01    0.13
   1   4   0    2.02    0.16
   1   4   0    1.72    0.16
   1   4   0    1.95    0.14
  -2  -4   0   21.39    0.80
  -2  -4   0   22.46    0.69
  -2  -4   0   21.03    0.69
  -2  -4   0   22.01    0.65
  -2  -4   0   22.07    0.67
   2   4   0   20.90    0.68
   2   4   0   20.61    0.75
   2   4   0   21.67    0.62
   2   4   0   21.32    0.76
   2   4   0   21.49    0.66
   2   4   0   22.19    0.62
   2   4   0   21.27    0.66
  -3  -4   0   51.69    1.41
  -3  -4   0   53.48    1.64
  -3  -4   0   51.20    1.40
  -3  -4   0   55.86    1.48
   3   4   0   52.95    1.38
   3   4   0   51.53    1.47
   3   4   0   51.91    1.58
   3   4   0   52.47    1.32
  -4  -4   0  110.47    2.72
  -4  -4   0  106.54    3.14
  -4  -4   0  111.08    2.87
   4   4   0  109.33    2.60
   4   4   0  109.35    2.67
   4   4   0  110.74    3.16
   4   4   0  107.37    2.89
   4   4   0  110.99    3.04
   4   4   0  110.85    2.98
  -5  -4   0   24.75    0.82
  -5  -4   0   23.70    0.86
  -5  -4   0   25.15    0.97
   5   4   0   24.44    0.70
   5   4   0   22.81    0.89
   5   4   0   24.84    0.78
   5   4   0   24.62    0.88
   5   4   0   26.19    0.90
  -6  -4   0   14.50    0.64
  -6  -4   0   13.28    0.59
   6   4   0   13.91    0.44
   6   4   0   14.82    0.56
   6   4   0   14.09    0.64
   7   4   0    6.46    0.37
   7   4   0    6.58    0.44
   8   4   0    2.17    0.24
   8   4   0    1.89    0.28
   9   4   0    3.17    0.38
   9   4   0    3.89    0.33
  10   4   0    8.32    0.63
  10   4   0    8.50    0.51
   8  -5   0    1.69    0.29
   7  -5   0    7.81    0.51
   6  -5   0    0.03    0.09
   5  -5   0    0.17    0.10
   4  -5   0   35.64    1.17
   3  -5   0   34.79    1.11
  -3   5   0   35.52    1.03
  -3   5   0   34.42    1.47
  -3   5   0   36.13    1.14
   2  -5   0    3.64    0.25
  -2   5   0    3.17    0.24
  -2   5   0    3.63    0.23
  -2   5   0    3.24    0.21
  -2   5   0    3.58    0.25
   1  -5   0   59.05    1.41
   1  -5   0   58.77    1.41
   1  -5   0   59.64    1.60
  -1   5   0   60.48    1.68
  -1   5   0   57.67    1.56
  -1   5   0   60.68    1.55
  -1   5   0   59.45    1.59
  -1   5   0   58.46    1.72
   0  -5   0   42.90    1.22
   0  -5   0   42.44    1.23
   0  -5   0   42.94    1.12
   0   5   0   44.10    1.24
   0   5   0   44.34    1.20
   0   5   0   44.21    1.12
   0   5   0   43.58    1.27
   0   5   0   41.89    1.17
   0   5   0   43.04    1.32
  -1  -5   0   20.38    0.64
  -1  -5   0   21.60    0.71
  -1  -5   0   20.30    0.65
  -1  -5   0   20.23    0.69
   1   5   0   20.15    0.75
   1   5   0   21.28    0.81
   1   5   0   20.24    0.64
   1   5   0   21.39    0.63
   1   5   0   21.14    0.64
   1   5   0   21.32    0.70
   1   5   0   19.90    0.69
  -2  -5   0    7.24    0.32
  -2  -5   0    6.90    0.33
  -2  -5   0    7.27    0.35
  -2  -5   0    6.51    0.34
   2   5   0    6.60    0.29
   2   5   0    7.25    0.31
   2   5   0    6.47    0.32
   2   5   0    7.40    0.35
   2   5   0    7.19    0.38
   2   5   0    7.56    0.31
   2   5   0    7.40    0.39
  -3  -5   0    5.07    0.29
  -3  -5   0    5.11    0.29
  -3  -5   0    4.92    0.35
  -3  -5   0    5.18    0.30
   3   5   0    5.28    0.33
   3   5   0    4.74    0.32
   3   5   0    5.39    0.24
   3   5   0    4.99    0.28
   3   5   0    5.35    0.30
   3   5   0    5.19    0.28
  -4  -5   0   11.39    0.49
  -4  -5   0   10.36    0.46
  -4  -5   0   11.33    0.49
  -4  -5   0   10.81    0.56
   4   5   0   11.35    0.46
   4   5   0   10.61    0.39
   4   5   0   10.66    0.53
   4   5   0   11.06    0.54
   4   5   0   10.23    0.47
  -5  -5   0    7.37    0.47
  -5  -5   0    7.73    0.42
  -5  -5   0    7.99    0.41
   5   5   0    7.54    0.32
   5   5   0    7.67    0.42
   5   5   0    7.51    0.38
   5   5   0    7.80    0.43
  -6  -5   0   79.27    2.13
  -6  -5   0   77.63    2.22
   6   5   0   76.13    2.26
   6   5   0   76.31    2.05
   6   5   0   77.53    1.91
  -7  -5   0    1.33    0.21
   7   5   0    1.23    0.18
   7   5   0    0.65    0.18
   7   5   0    0.96    0.10
   8   5   0    5.09    0.35
   8   5   0    4.89    0.43
   9   5   0    6.56    0.43
   9   5   0    5.72    0.51
  10   5   0    0.20    0.16
  10   5   0    0.24    0.13
   7  -6   0    2.37    0.33
   6  -6   0    1.69    0.27
   5  -6   0   14.76    0.71
   4  -6   0    4.84    0.38
   3  -6   0    6.80    0.42
   2  -6   0   26.36    0.92
  -2   6   0   26.18    0.86
  -2   6   0   27.12    0.87
  -2   6   0   27.02    0.95
   1  -6   0    2.58    0.24
   1  -6   0    2.63    0.12
   1  -6   0    2.80    0.12
  -1   6   0    2.53    0.21
  -1   6   0    2.84    0.25
  -1   6   0    2.56    0.21
  -1   6   0    3.13    0.25
   0  -6   0    5.28    0.32
   0  -6   0    4.65    0.23
   0  -6   0    5.05    0.22
   0  -6   0    4.90    0.28
   0   6   0    5.30    0.33
   0   6   0    5.35    0.29
   0   6   0    4.92    0.20
   0   6   0    4.57    0.27
   0   6   0    4.69    0.30
   0   6   0    5.02    0.32
  -1  -6   0   60.42    1.71
  -1  -6   0   62.63    1.62
  -1  -6   0   61.44    1.64
  -1  -6   0   62.99    1.77
   1   6   0   62.95    1.66
   1   6   0   64.18    1.77
   1   6   0   64.61    1.67
   1   6   0   61.90    1.88
   1   6   0   63.44    1.63
   1   6   0   64.22    1.99
   1   6   0   61.13    1.73
  -2  -6   0    6.29    0.36
  -2  -6   0    6.79    0.34
  -2  -6   0    7.07    0.34
  -2  -6   0    7.37    0.38
   2   6   0    6.92    0.37
   2   6   0    6.62    0.32
   2   6   0    6.37    0.34
   2   6   0    6.67    0.31
   2   6   0    6.67    0.40
   2   6   0    6.73    0.31
   2   6   0    7.74    0.43
  -3  -6   0   29.44    1.16
  -3  -6   0   31.36    0.96
  -3  -6   0   28.87    0.99
   3   6   0   30.57    1.08
   3   6   0   28.42    0.86
   3   6   0   31.28    1.10
   3   6   0   28.99    0.87
   3   6   0   30.08    0.97
   3   6   0   31.09    0.96
   3   6   0   30.16    0.98
  -4  -6   0    0.37    0.11
  -4  -6   0    0.32    0.11
  -4  -6   0    0.38    0.10
  -4  -6   0    0.14    0.10
   4   6   0    0.27    0.08
   4   6   0    0.13    0.08
   4   6   0    0.39    0.11
   4   6   0    0.35    0.12
  -5  -6   0    1.13    0.18
  -5  -6   0    1.18    0.18
   5   6   0    0.97    0.17
   5   6   0    0.82    0.16
   5   6   0    1.11    0.13
   5   6   0    1.06    0.17
  -6  -6   0    3.22    0.29
  -6  -6   0    1.99    0.25
   6   6   0    2.09    0.23
  -7  -6   0   12.75    0.63
   7   6   0   12.52    0.58
   7   6   0   12.44    0.67
   7   6   0   12.63    0.45
   8   6   0   10.57    0.66
   8   6   0   11.85    0.59
   9   6   0    0.54    0.20
   9   6   0    0.60    0.17
   7  -7   0    0.53    0.21
   6  -7   0    4.75    0.45
   5  -7   0    1.02    0.23
   4  -7   0    0.22    0.12
   3  -7   0   19.53    0.82
   2  -7   0   27.29    0.99
  -2   7   0   27.04    0.92
   1  -7   0    3.88    0.32
  -1   7   0    3.78    0.27
  -1   7   0    3.81    0.28
   0  -7   0    1.43    0.20
   0  -7   0    1.09    0.14
   0  -7   0    1.15    0.12
   0   7   0    0.96    0.17
   0   7   0    0.98    0.15
   0   7   0    1.14    0.17
   0   7   0    1.24    0.16
  -1  -7   0   23.67    0.83
  -1  -7   0   22.76    0.74
  -1  -7   0   23.35    0.85
   1   7   0   22.14    0.75
   1   7   0   22.27    0.71
   1   7   0   23.13    0.77
   1   7   0   23.24    0.83
   1   7   0   23.36    0.91
  -2  -7   0    7.91    0.39
  -2  -7   0    8.01    0.44
   2   7   0    7.68    0.41
   2   7   0    8.53    0.38
   2   7   0    8.71    0.46
   2   7   0    8.13    0.38
   2   7   0    8.55    0.38
   2   7   0    8.46    0.49
  -3  -7   0    0.11    0.08
  -3  -7   0    0.33    0.12
   3   7   0    0.16    0.09
   3   7   0    0.09    0.09
   3   7   0    0.11    0.08
   3   7   0    0.15    0.07
   3   7   0    0.18    0.08
   3   7   0    0.31    0.08
  -4  -7   0   29.18    1.00
  -4  -7   0   28.33    0.96
   4   7   0   28.74    1.00
   4   7   0   27.27    0.85
   4   7   0   27.11    0.96
   4   7   0   27.14    0.97
  -5  -7   0    4.90    0.35
   5   7   0    4.91    0.35
   5   7   0    4.75    0.34
   5   7   0    4.38    0.26
  -6  -7   0    1.18    0.21
   6   7   0    1.52    0.23
   6   7   0    1.32    0.15
   6   7   0    1.10    0.19
  -7  -7   0    0.93    0.20
  -8  -7   0   10.17    0.60
   8   7   0    9.08    0.54
   8   7   0    9.67    0.63
   8   7   0    9.38    0.36
   9   7   0    6.01    0.55
   6  -8   0    4.17    0.45
   5  -8   0   13.26    0.74
   4  -8   0    1.23    0.25
   3  -8   0    7.39    0.49
   2  -8   0    1.65    0.25
   1  -8   0    1.63    0.24
  -1   8   0    1.71    0.21
   0  -8   0   41.09    1.09
   0  -8   0   39.10    1.33
   0   8   0   42.36    1.27
   0   8   0   40.71    1.24
  -1  -8   0    0.43    0.10
  -1  -8   0    0.26    0.12
   1   8   0    0.28    0.10
   1   8   0    0.34    0.10
   1   8   0    0.26    0.09
  -2  -8   0   -0.07    0.05
  -2  -8   0   -0.03    0.06
   2   8   0   -0.02    0.05
   2   8   0   -0.03    0.06
   2   8   0   -0.03    0.06
   2   8   0    0.02    0.08
   2   8   0    0.08    0.07
  -3  -8   0  102.44    2.65
  -3  -8   0  104.40    2.75
   3   8   0  101.25    2.56
   3   8   0  100.10    2.79
   3   8   0  100.50    3.00
   3   8   0   97.76    2.59
   3   8   0  106.34    2.76
  -4  -8   0    3.11    0.29
   4   8   0    3.93    0.30
   4   8   0    3.31    0.24
  -5  -8   0    7.83    0.46
   5   8   0    7.39    0.46
   5   8   0    7.28    0.37
  -6  -8   0    0.60    0.17
   6   8   0    0.60    0.12
   6   8   0    0.33    0.13
  -7  -8   0    0.93    0.22
   7   8   0    1.43    0.26
   7   8   0    0.89    0.15
  -8  -8   0    0.84    0.22
   8   8   0    1.01    0.25
   8   8   0    0.92    0.13
  -9  -8   0    0.48    0.20
   9   8   0    0.43    0.21
   5  -9   0    0.26    0.15
   4  -9   0    2.66    0.36
   3  -9   0    5.65    0.48
   2  -9   0    0.46    0.16
   1  -9   0    8.32    0.54
   0  -9   0   11.47    0.39
   0  -9   0   11.36    0.63
   0   9   0   11.33    0.55
   0   9   0   12.90    0.58
  -1  -9   0    1.11    0.15
  -1  -9   0    1.47    0.25
   1   9   0    1.11    0.18
   1   9   0    1.30    0.18
  -2  -9   0    6.76    0.38
  -2  -9   0    7.66    0.49
   2   9   0    6.86    0.38
   2   9   0    6.58    0.38
  -3  -9   0    0.72    0.16
  -3  -9   0    0.73    0.19
   3   9   0    0.79    0.14
   3   9   0    0.62    0.15
   3   9   0    0.42    0.12
  -4  -9   0    1.29    0.21
   4   9   0    1.19    0.16
   4   9   0    1.26    0.20
  -5  -9   0    5.87    0.41
   5   9   0    5.60    0.41
   5   9   0    5.67    0.34
  -6  -9   0   13.48    0.68
   6   9   0   12.99    0.54
   6   9   0   12.19    0.68
  -7  -9   0    1.71    0.28
   7   9   0    1.34    0.26
   7   9   0    1.34    0.18
  -8  -9   0    0.23    0.15
   8   9   0    0.17    0.14
   8   9   0    0.10    0.09
   4 -10   0   -0.04    0.13
   3 -10   0   15.42    0.85
   2 -10   0    0.16    0.15
   1 -10   0    3.59    0.40
   0 -10   0   16.61    0.82
   0  10   0   14.53    0.68
  -1 -10   0    1.16    0.25
  -1 -10   0    0.98    0.13
   1  10   0    1.33    0.20
   1  10   0    0.83    0.18
  -2 -10   0   18.54    0.87
  -2 -10   0   16.59    0.66
   2  10   0   17.94    0.71
   2  10   0   16.84    0.70
  -3 -10   0    0.83    0.17
   3  10   0    0.62    0.14
   3  10   0    1.14    0.18
  -4 -10   0    1.20    0.21
   4  10   0    1.42    0.18
   4  10   0    1.26    0.18
  -5 -10   0   19.20    0.82
   5  10   0   17.48    0.82
   5  10   0   18.08    0.70
  -6 -10   0    0.94    0.22
   6  10   0    1.24    0.25
   6  10   0    1.51    0.19
  -7 -10   0    0.20    0.14
   7  10   0    0.44    0.13
   7  10   0    0.32    0.17
   3 -11   0    5.75    0.56
   2 -11   0    0.07    0.14
   1 -11   0   19.83    1.00
   0 -11   0    0.11    0.15
  -1 -11   0    3.73    0.42
  -1 -11   0    3.32    0.20
   1  11   0    3.26    0.31
   1  11   0    2.61    0.29
  -2 -11   0    1.12    0.16
   2  11   0    1.08    0.19
   2  11   0    1.32    0.21
  -3 -11   0    1.72    0.22
   3  11   0    1.57    0.22
  -4 -11   0    1.92    0.25
   4  11   0    2.07    0.23
  -5 -11   0   -0.01    0.10
   5  11   0    0.02    0.08
  -6 -11   0    7.20    0.50
   6  11   0    7.15    0.41
   1 -12   0    4.19    0.50
   0 -12   0    1.16    0.31
  -2 -12   0    4.45    0.28
   2  12   0    3.99    0.35
  -3 -12   0    1.40    0.20
   3  12   0    1.56    0.23
  -4 -12   0    2.20    0.27
   4  12   0    2.18    0.26
  -5 -12   0    4.63    0.40
   5  12   0    4.54    0.35
   4  12  -1    0.22    0.12
  -4 -12   1    0.14    0.12
   3  12  -1    0.64    0.18
  -3 -12   1    0.47    0.14
   2  12  -1    0.20    0.13
   0 -12   1    4.39    0.51
   6  11  -1    0.08    0.10
  -6 -11   1    0.22    0.15
   5  11  -1    2.88    0.28
  -5 -11   1    2.93    0.32
   4  11  -1    0.85    0.18
  -4 -11   1    1.28    0.22
   3  11  -1    0.16    0.10
  -3 -11   1    0.12    0.10
   2  11  -1    3.89    0.33
  -2 -11   1    4.17    0.26
   1  11  -1    0.81    0.18
  -1 -11   1    0.90    0.25
   0 -11   1    6.84    0.56
   1 -11   1    0.88    0.24
   2 -11   1    0.32    0.20
   3 -11   1    1.69    0.34
   7  10  -1    0.16    0.15
   7  10  -1   -0.01    0.08
  -7 -10   1    0.03    0.12
   6  10  -1   19.01    0.89
   6  10  -1   17.52    0.71
  -6 -10   1   17.03    0.82
   5  10  -1    0.68    0.15
   5  10  -1    0.51    0.17
  -5 -10   1    0.51    0.17
   4  10  -1    2.55    0.25
  -4 -10   1    3.01    0.30
   3  10  -1   11.11    0.53
   3  10  -1   10.79    0.52
  -3 -10   1   10.62    0.52
   2  10  -1   -0.03    0.07
   2  10  -1    0.10    0.09
  -2 -10   1   -0.04    0.10
  -2 -10   1   -0.03    0.06
   1  10  -1    1.07    0.19
   1  10  -1    0.84    0.17
  -1 -10   1    1.13    0.25
  -1 -10   1    0.88    0.10
   0 -10   1    1.54    0.28
   1 -10   1    0.19    0.13
   2 -10   1    7.56    0.57
   3 -10   1    1.06    0.26
   4 -10   1    2.18    0.35
   7   9  -1    4.60    0.32
   7   9  -1    4.23    0.43
  -7  -9   1    4.72    0.43
   6   9  -1    0.13    0.12
   6   9  -1    0.10    0.09
  -6  -9   1    0.03    0.09
   5   9  -1    1.82    0.25
   5   9  -1    1.48    0.19
  -5  -9   1    1.67    0.24
   4   9  -1   20.99    0.85
   4   9  -1   21.09    0.77
  -4  -9   1   21.79    0.84
   3   9  -1    0.07    0.07
   3   9  -1    0.19    0.10
   3   9  -1    0.12    0.08
  -3  -9   1    0.12    0.09
  -3  -9   1    0.16    0.12
   2   9  -1    5.38    0.34
   2   9  -1    4.72    0.32
  -2  -9   1    5.39    0.43
  -2  -9   1    4.60    0.30
   1   9  -1   12.18    0.55
   1   9  -1   12.05    0.55
  -1  -9   1   12.00    0.45
  -1  -9   1   12.79    0.66
   0   9  -1   16.27    0.68
   0  -9   1   15.58    0.76
   1  -9   1    2.85    0.33
   2  -9   1    0.55    0.18
   3  -9   1    1.00    0.23
   4  -9   1    1.70    0.29
   5  -9   1    0.47    0.19
   8   8  -1    1.79    0.32
   8   8  -1    1.78    0.19
  -8  -8   1    1.95    0.31
   7   8  -1    0.05    0.07
   7   8  -1    0.02    0.10
  -7  -8   1    0.01    0.10
   6   8  -1    3.68    0.36
   6   8  -1    4.01    0.28
  -6  -8   1    4.82    0.39
   5   8  -1    2.76    0.29
   5   8  -1    2.73    0.23
  -5  -8   1    3.13    0.30
   4   8  -1   17.58    0.73
   4   8  -1   18.70    0.66
  -4  -8   1   16.17    0.70
   3   8  -1    0.36    0.10
   3   8  -1    0.29    0.09
   3   8  -1    0.34    0.11
   3   8  -1    0.34    0.12
  -3  -8   1    0.35    0.11
  -3  -8   1    0.70    0.18
   2   8  -1    0.56    0.12
   2   8  -1    0.65    0.13
   2   8  -1    0.74    0.14
  -2  -8   1    0.54    0.12
  -2  -8   1    0.46    0.14
   1   8  -1   25.30    0.84
   1   8  -1   24.40    0.84
  -1  -8   1   24.69    0.94
  -1  -8   1   24.34    0.76
   0   8  -1    1.65    0.20
   0   8  -1    1.71    0.21
   0  -8   1    1.69    0.24
   1  -8   1    0.65    0.17
   2  -8   1   27.98    1.05
   3  -8   1    0.09    0.10
   4  -8   1    6.87    0.49
   5  -8   1   10.09    0.62
   6  -8   1   -0.12    0.11
   9   7  -1   -0.26    0.10
  -9  -7   1    0.32    0.17
   8   7  -1    7.08    0.34
   8   7  -1    7.00    0.53
  -8  -7   1    6.39    0.50
   7   7  -1    3.75    0.26
   7   7  -1    3.95    0.39
  -7  -7   1    2.99    0.33
   6   7  -1    0.22    0.09
   6   7  -1    0.42    0.14
  -6  -7   1    0.41    0.14
   5   7  -1    6.10    0.40
   5   7  -1    6.66    0.34
  -5  -7   1    6.38    0.41
   4   7  -1   15.76    0.58
   4   7  -1   16.62    0.67
  -4  -7   1   15.12    0.69
  -4  -7   1   15.56    0.66
   3   7  -1    0.11    0.07
   3   7  -1    0.08    0.06
   3   7  -1    0.17    0.09
   3   7  -1    0.11    0.08
   3   7  -1   -0.03    0.07
  -3  -7   1   -0.01    0.06
  -3  -7   1    0.18    0.11
   2   7  -1   84.62    2.36
   2   7  -1   83.47    2.21
   2   7  -1   82.83    2.53
   2   7  -1   85.98    2.28
   2   7  -1   87.37    2.18
  -2  -7   1   85.18    2.30
  -2  -7   1   87.28    2.20
   1   7  -1    0.29    0.10
   1   7  -1    0.12    0.07
   1   7  -1    0.12    0.07
   1   7  -1    0.16    0.06
   1   7  -1    0.21    0.10
  -1  -7   1    0.17    0.07
  -1  -7   1    0.16    0.09
   0   7  -1    0.07    0.07
   0   7  -1    0.05    0.06
   0   7  -1    0.02    0.06
   0  -7   1    0.11    0.08
   0  -7   1    0.05    0.05
   0  -7   1    0.09    0.04
  -1   7  -1   58.56    1.64
   1  -7   1   58.13    1.69
   2  -7   1    1.62    0.22
   3  -7   1    4.12    0.34
   4  -7   1    2.79    0.30
   5  -7   1    1.76    0.27
   6  -7   1    1.78    0.29
   7  -7   1    3.71    0.40
   9   6  -1    0.63    0.21
   8   6  -1   -0.05    0.11
   8   6  -1    0.04    0.09
   8   6  -1    0.06    0.07
  -8  -6   1    0.25    0.14
   7   6  -1    0.01    0.09
   7   6  -1    0.15    0.11
   7   6  -1    0.18    0.09
  -7  -6   1    0.03    0.09
   6   6  -1    0.11    0.10
   6   6  -1   -0.02    0.06
   6   6  -1    0.06    0.06
  -6  -6   1    0.12    0.09
   5   6  -1    6.89    0.42
   5   6  -1    6.75    0.43
   5   6  -1    6.48    0.38
   5   6  -1    7.08    0.34
  -5  -6   1    6.22    0.39
   4   6  -1    0.80    0.15
   4   6  -1    1.00    0.13
   4   6  -1    0.83    0.19
   4   6  -1    0.93    0.16
  -4  -6   1    0.56    0.13
  -4  -6   1    0.89    0.17
   3   6  -1   31.95    0.91
   3   6  -1   31.24    1.00
   3   6  -1   32.00    0.93
   3   6  -1   31.36    1.00
   3   6  -1   30.21    1.14
   3   6  -1   31.81    1.05
  -3  -6   1   31.67    1.04
  -3  -6   1   31.20    0.98
  -3  -6   1   29.92    1.22
  -3  -6   1   30.24    1.02
   2   6  -1    1.61    0.19
   2   6  -1    1.64    0.22
   2   6  -1    1.84    0.16
   2   6  -1    1.52    0.21
   2   6  -1    2.15    0.17
   2   6  -1    1.86    0.16
   2   6  -1    1.95    0.19
  -2  -6   1    1.94    0.18
  -2  -6   1    1.80    0.20
  -2  -6   1    1.98    0.17
  -2  -6   1    2.00    0.20
   1   6  -1   35.07    1.26
   1   6  -1   35.91    1.02
   1   6  -1   35.37    1.09
   1   6  -1   35.84    1.09
   1   6  -1   35.04    1.00
   1   6  -1   35.09    1.20
   1   6  -1   34.56    1.00
  -1  -6   1   34.23    0.97
  -1  -6   1   34.05    1.08
  -1  -6   1   34.33    1.08
  -1  -6   1   33.93    0.98
   0   6  -1   11.48    0.53
   0   6  -1   11.70    0.37
   0   6  -1   11.30    0.61
   0   6  -1   10.98    0.48
   0   6  -1   11.60    0.45
   0   6  -1   10.49    0.44
   0  -6   1   10.97    0.43
   0  -6   1   11.01    0.31
   0  -6   1   10.58    0.37
   0  -6   1   11.51    0.50
   0  -6   1   10.87    0.36
  -1   6  -1   10.30    0.43
  -1   6  -1   11.40    0.50
  -1   6  -1   10.08    0.50
  -1   6  -1   10.19    0.43
   1  -6   1   10.97    0.49
  -2   6  -1   16.01    0.57
  -2   6  -1   15.49    0.63
   2  -6   1   13.99    0.60
   3  -6   1    3.41    0.29
   4  -6   1   69.19    1.96
   5  -6   1    1.61    0.24
   6  -6   1    0.16    0.12
   7  -6   1   11.96    0.67
   8  -6   1    0.10    0.14
   9   5  -1    2.96    0.38
   9   5  -1    2.93    0.31
   8   5  -1    5.24    0.38
   8   5  -1    6.11    0.48
   7   5  -1    4.50    0.39
   7   5  -1    4.22    0.24
   7   5  -1    4.20    0.32
  -7  -5   1    4.73    0.37
   6   5  -1   27.81    1.04
   6   5  -1   27.69    0.84
  -6  -5   1   28.30    1.00
   5   5  -1    8.97    0.37
   5   5  -1    8.61    0.48
   5   5  -1    8.00    0.41
   5   5  -1    7.77    0.44
  -5  -5   1    8.85    0.45
  -5  -5   1    9.55    0.48
   4   5  -1    0.23    0.09
   4   5  -1    0.56    0.12
   4   5  -1    0.26    0.10
   4   5  -1    0.27    0.08
   4   5  -1    0.52    0.14
  -4  -5   1    0.41    0.11
  -4  -5   1    0.42    0.12
  -4  -5   1    0.37    0.11
  -4  -5   1    0.31    0.11
  -4  -5   1    0.59    0.13
   3   5  -1    0.60    0.13
   3   5  -1    0.67    0.12
   3   5  -1    0.72    0.10
   3   5  -1    0.41    0.12
   3   5  -1    0.67    0.12
   3   5  -1    0.90    0.13
  -3  -5   1    1.00    0.14
  -3  -5   1    0.45    0.13
  -3  -5   1    0.83    0.13
  -3  -5   1    0.80    0.14
  -3  -5   1    0.59    0.13
   2   5  -1   57.93    1.52
   2   5  -1   59.53    1.81
   2   5  -1   59.06    1.56
   2   5  -1   56.10    1.63
   2   5  -1   58.74    1.49
   2   5  -1   58.58    1.79
   2   5  -1   60.00    1.60
  -2  -5   1   58.38    1.63
  -2  -5   1   57.74    1.54
  -2  -5   1   57.06    1.53
  -2  -5   1   59.24    1.60
  -2  -5   1   56.83    1.89
   1   5  -1    0.79    0.09
   1   5  -1    0.72    0.10
   1   5  -1    0.91    0.12
   1   5  -1    0.96    0.15
   1   5  -1    0.64    0.14
   1   5  -1    1.40    0.13
   1   5  -1    0.79    0.12
  -1  -5   1    0.87    0.13
  -1  -5   1    1.09    0.12
  -1  -5   1    0.80    0.12
  -1  -5   1    0.88    0.10
   0   5  -1   40.60    1.10
   0   5  -1   38.68    1.25
   0   5  -1   39.64    1.38
   0   5  -1   39.35    1.14
   0   5  -1   40.75    1.18
   0   5  -1   38.72    1.05
   0   5  -1   38.80    1.08
   0  -5   1   39.44    1.00
   0  -5   1   39.66    1.12
   0  -5   1   40.28    1.02
   0  -5   1   40.09    0.99
   0  -5   1   40.91    1.14
  -1   5  -1   10.14    0.46
  -1   5  -1    9.76    0.28
  -1   5  -1    9.82    0.39
  -1   5  -1    9.84    0.39
  -1   5  -1   10.53    0.44
   1  -5   1    9.58    0.42
  -2   5  -1    0.11    0.05
  -2   5  -1    0.05    0.05
  -2   5  -1    0.08    0.06
  -2   5  -1    0.07    0.06
   2  -5   1    0.00    0.04
   2  -5   1   -0.01    0.04
  -3   5  -1  142.19    3.55
  -3   5  -1  136.92    3.32
  -3   5  -1  131.70    4.19
   3  -5   1  134.85    3.37
   4  -5   1   24.44    0.86
   5  -5   1    0.00    0.08
   6  -5   1    8.39    0.49
   7  -5   1   -0.06    0.09
   8  -5   1    0.29    0.15
   9   4  -1    5.38    0.48
   9   4  -1    4.39    0.37
   8   4  -1    2.79    0.28
   8   4  -1    3.22    0.36
   7   4  -1   -0.01    0.08
   7   4  -1    0.00    0.05
   7   4  -1   -0.05    0.06
  -7  -4   1   -0.10    0.07
   6   4  -1    3.36    0.30
   6   4  -1    2.88    0.25
   6   4  -1    3.38    0.21
  -6  -4   1    2.67    0.26
  -6  -4   1    3.34    0.31
   5   4  -1   17.69    0.76
   5   4  -1   19.45    0.62
   5   4  -1   19.86    0.76
   5   4  -1   18.62    0.66
  -5  -4   1   19.51    0.83
  -5  -4   1   19.44    0.75
  -5  -4   1   18.53    0.71
   4   4  -1    0.19    0.07
   4   4  -1    0.18    0.08
   4   4  -1    0.19    0.06
   4   4  -1    0.23    0.10
   4   4  -1    0.45    0.11
  -4  -4   1    0.16    0.07
  -4  -4   1    0.19    0.09
  -4  -4   1    0.32    0.10
  -4  -4   1    0.18    0.08
  -4  -4   1    0.20    0.08
   3   4  -1   30.72    0.89
   3   4  -1   30.74    0.84
   3   4  -1   31.56    0.96
   3   4  -1   30.46    1.05
  -3  -4   1   30.64    0.95
  -3  -4   1   29.12    0.92
  -3  -4   1   30.48    0.92
  -3  -4   1   29.11    0.92
   2   4  -1    0.50    0.07
   2   4  -1    0.14    0.06
   2   4  -1    0.12    0.05
   2   4  -1    0.12    0.05
   2   4  -1    0.10    0.06
   2   4  -1    0.16    0.05
  -2  -4   1    0.07    0.05
  -2  -4   1    0.14    0.07
  -2  -4   1    0.11    0.05
  -2  -4   1    0.18    0.07
  -2  -4   1    0.08    0.05
  -2  -4   1    0.26    0.08
   1   4  -1    2.03    0.19
   1   4  -1    1.92    0.13
   1   4  -1    1.91    0.13
   1   4  -1    1.87    0.16
   1   4  -1    2.08    0.15
   1   4  -1    2.01    0.14
  -1  -4   1    2.02    0.17
  -1  -4   1    1.83    0.15
  -1  -4   1    1.91    0.17
  -1  -4   1    2.25    0.15
  -1  -4   1    2.20    0.14
   0   4  -1    1.72    0.14
   0   4  -1    1.71    0.13
   0   4  -1    1.49    0.16
   0   4  -1    1.53    0.12
   0   4  -1    2.13    0.16
   0   4  -1    1.72    0.10
   0  -4   1    1.44    0.12
   0  -4   1    1.57    0.09
   0  -4   1    1.87    0.15
   0  -4   1    1.54    0.10
   0  -4   1    1.84    0.11
  -1   4  -1  124.22    3.34
  -1   4  -1  131.05    3.10
  -1   4  -1  126.36    3.21
  -1   4  -1  123.92    3.04
  -1   4  -1  129.85    2.99
   1  -4   1  124.33    3.02
   1  -4   1  127.45    3.04
  -2   4  -1   27.38    0.75
  -2   4  -1   28.22    0.84
  -2   4  -1   27.12    0.87
   2  -4   1   26.98    0.81
   2  -4   1   27.02    0.84
  -3   4  -1    8.18    0.27
  -3   4  -1    7.34    0.55
  -3   4  -1    8.64    0.38
  -3   4  -1    7.96    0.35
   3  -4   1    8.80    0.38
   3  -4   1    7.74    0.38
   3  -4   1    8.63    0.28
  -4   4  -1   10.04    0.68
   4  -4   1   10.25    0.46
   4  -4   1    9.77    0.37
   5  -4   1   14.77    0.61
   6  -4   1    9.41    0.50
   7  -4   1    0.79    0.18
   8  -4   1    1.06    0.21
   9  -4   1   12.27    0.66
   9   3  -1    6.61    0.43
   9   3  -1    6.43    0.51
   8   3  -1    6.62    0.40
   8   3  -1    7.04    0.49
   7   3  -1    8.41    0.44
   7   3  -1    9.06    0.52
   6   3  -1    0.05    0.06
   6   3  -1    0.31    0.12
   6   3  -1    0.04    0.05
  -6  -3   1    0.09    0.08
   5   3  -1    2.95    0.26
   5   3  -1    3.19    0.22
   5   3  -1    2.85    0.25
   5   3  -1    2.57    0.17
  -5  -3   1    2.55    0.23
  -5  -3   1    2.21    0.24
   4   3  -1   99.62    2.92
   4   3  -1   98.97    2.76
   4   3  -1   98.20    2.44
   4   3  -1   99.35    2.65
   4   3  -1  102.21    2.40
  -4  -3   1  100.21    2.89
  -4  -3   1   95.96    2.48
  -4  -3   1  104.68    2.68
  -4  -3   1   97.30    2.49
   3   3  -1   13.72    0.44
   3   3  -1   14.39    0.55
   3   3  -1   13.12    0.56
   3   3  -1   15.73    0.48
   3   3  -1   13.35    0.51
  -3  -3   1   13.67    0.51
  -3  -3   1   12.78    0.56
  -3  -3   1   12.62    0.49
  -3  -3   1   13.18    0.49
   2   3  -1   69.18    2.05
   2   3  -1   72.93    1.90
   2   3  -1   71.57    1.75
   2   3  -1   70.37    1.72
   2   3  -1   71.96    1.88
  -2  -3   1   72.96    1.77
  -2  -3   1   70.61    1.87
  -2  -3   1   72.59    2.08
  -2  -3   1   70.13    1.79
   1   3  -1   23.11    0.64
   1   3  -1   24.00    0.67
   1   3  -1   23.57    0.80
   1   3  -1   23.65    0.65
   1   3  -1   23.79    0.69
   1   3  -1   23.91    0.70
  -1  -3   1   22.11    0.82
  -1  -3   1   24.31    0.69
  -1  -3   1   25.04    0.66
  -1  -3   1   23.49    0.66
  -1  -3   1   23.01    0.70
   0   3  -1  106.78    2.58
   0   3  -1  103.20    2.61
   0   3  -1  104.11    2.49
   0   3  -1  104.23    2.47
   0   3  -1  107.10    2.44
   0  -3   1  103.15    2.47
   0  -3   1  101.01    2.40
   0  -3   1  103.21    2.45
   0  -3   1  107.59    2.41
   0  -3   1  101.57    2.47
   0  -3   1  102.24    2.59
  -1   3  -1  101.84    2.50
  -1   3  -1  105.45    2.56
  -1   3  -1  102.28    2.41
  -1   3  -1  100.27    2.67
   1  -3   1   97.87    2.40
  -2   3  -1    7.79    0.28
  -2   3  -1    7.99    0.32
  -2   3  -1    7.72    0.26
   2  -3   1    8.01    0.33
   2  -3   1    7.91    0.26
   2  -3   1    7.92    0.30
  -3   3  -1   85.11    2.73
  -3   3  -1   89.91    2.33
   3  -3   1   85.67    2.16
   3  -3   1   87.05    2.21
   3  -3   1   86.98    2.14
  -4   3  -1    3.54    0.38
  -4   3  -1    3.47    0.23
   4  -3   1    3.53    0.24
   4  -3   1    3.42    0.23
   4  -3   1    3.43    0.20
  -5   3  -1   24.57    1.16
   5  -3   1   25.59    0.85
   5  -3   1   25.74    0.83
   6  -3   1   14.33    0.61
   6  -3   1   14.78    0.60
   7  -3   1    4.46    0.34
   8  -3   1    4.16    0.35
   9  -3   1    4.15    0.37
   9   2  -1   13.69    0.75
   9   2  -1   12.65    0.63
   8   2  -1    1.80    0.22
   8   2  -1    2.32    0.30
   7   2  -1    1.65    0.20
   7   2  -1    1.32    0.21
   6   2  -1    0.35    0.11
   6   2  -1    0.52    0.12
   6   2  -1    0.36    0.06
  -6  -2   1    0.32    0.11
   5   2  -1    8.99    0.33
   5   2  -1    9.58    0.47
   5   2  -1    9.05    0.40
   5   2  -1    9.60    0.45
   5   2  -1    9.44    0.57
  -5  -2   1    8.48    0.48
  -5  -2   1    9.38    0.47
  -5  -2   1    9.15    0.42
   4   2  -1   16.09    0.71
   4   2  -1   15.70    0.61
   4   2  -1   15.74    0.59
   4   2  -1   15.12    0.53
   4   2  -1   15.11    0.48
  -4  -2   1   15.83    0.56
  -4  -2   1   15.72    0.56
  -4  -2   1   15.81    0.62
  -4  -2   1   15.46    0.64
   3   2  -1  213.34    5.23
   3   2  -1  213.22    5.68
   3   2  -1  208.05    5.42
   3   2  -1  207.26    4.84
   3   2  -1  211.45    4.82
  -3  -2   1  198.53    5.64
  -3  -2   1  215.86    4.88
  -3  -2   1  212.14    4.88
   2   2  -1   50.61    1.23
   2   2  -1   48.87    1.48
   2   2  -1   51.61    1.42
   2   2  -1   50.47    1.37
   2   2  -1   51.46    1.26
  -2  -2   1   50.75    1.37
  -2  -2   1   50.41    1.49
  -2  -2   1   50.48    1.26
  -2  -2   1   51.20    1.30
   1   2  -1   67.44    1.70
   1   2  -1   64.54    1.84
   1   2  -1   65.97    1.57
   1   2  -1   65.86    1.59
   1   2  -1   65.05    1.69
   1   2  -1   65.10    1.55
  -1  -2   1   64.81    1.68
  -1  -2   1   66.79    1.59
  -1  -2   1   65.00    1.86
  -1  -2   1   66.11    1.60
  -1  -2   1   67.90    1.60
   0   2  -1   19.50    0.53
   0   2  -1   19.25    0.56
   0   2  -1   20.36    0.52
   0   2  -1   19.69    0.52
   0   2  -1   20.26    0.55
   0  -2   1   19.31    0.55
   0  -2   1   19.49    0.52
   0  -2   1   19.77    0.54
   0  -2   1   19.58    0.50
   0  -2   1   20.81    0.50
   0  -2   1   19.34    0.50
  -1   2  -1    3.59    0.14
  -1   2  -1    3.43    0.13
   1  -2   1    3.00    0.15
   1  -2   1    3.59    0.15
  -2   2  -1   23.05    0.93
  -2   2  -1   26.34    0.71
   2  -2   1   24.52    0.67
   2  -2   1   25.20    0.69
   2  -2   1   24.28    0.66
  -3   2  -1   15.12    0.50
  -3   2  -1   14.88    0.72
   3  -2   1   16.38    0.50
   3  -2   1   15.87    0.50
   3  -2   1   15.66    0.50
  -4   2  -1    1.53    0.15
  -4   2  -1    1.27    0.23
   4  -2   1    1.52    0.14
   4  -2   1    1.56    0.15
   4  -2   1    1.39    0.14
   4  -2   1    1.07    0.23
  -5   2  -1   20.70    0.97
   5  -2   1   19.64    0.68
   5  -2   1   20.34    0.70
   5  -2   1   19.88    0.69
   6  -2   1    4.70    0.30
   6  -2   1    4.18    0.29
   7  -2   1    2.20    0.23
   7  -2   1    2.40    0.25
   8  -2   1    0.29    0.12
   9  -2   1    3.92    0.34
   9   1  -1    5.36    0.46
   9   1  -1    5.43    0.39
   8   1  -1    3.22    0.29
   8   1  -1    3.44    0.35
   7   1  -1    7.17    0.44
   7   1  -1    6.72    0.39
   6   1  -1   28.84    1.00
   6   1  -1   26.88    0.90
  -6  -1   1   28.54    0.93
   5   1  -1    0.24    0.09
   5   1  -1    0.37    0.15
   5   1  -1    0.42    0.06
   5   1  -1    0.42    0.10
   5   1  -1    0.48    0.12
   5   1  -1    0.43    0.06
  -5  -1   1    0.39    0.10
  -5  -1   1    0.48    0.12
  -5  -1   1    0.55    0.14
   4   1  -1    8.30    0.35
   4   1  -1    8.55    0.31
   4   1  -1    8.16    0.29
   4   1  -1    8.71    0.39
   4   1  -1    8.25    0.40
   4   1  -1    8.04    0.48
  -4  -1   1    8.29    0.41
  -4  -1   1    8.59    0.36
  -4  -1   1    8.57    0.44
  -4  -1   1    8.33    0.35
   3   1  -1    1.64    0.18
   3   1  -1    1.35    0.10
   3   1  -1    1.08    0.13
   3   1  -1    1.24    0.12
   3   1  -1    1.18    0.12
  -3  -1   1    1.42    0.12
  -3  -1   1    1.39    0.14
  -3  -1   1    1.08    0.13
  -3  -1   1    1.47    0.13
   2   1  -1  204.74    5.09
   2   1  -1  202.21    4.91
   2   1  -1  201.26    5.31
   2   1  -1  198.47    4.54
   2   1  -1  195.20    4.55
  -2  -1   1  202.02    4.56
  -2  -1   1  196.13    5.29
  -2  -1   1  191.88    5.07
  -2  -1   1  197.81    4.57
   1   1  -1   88.73    2.07
   1   1  -1   90.62    2.26
   1   1  -1   88.78    2.33
   1   1  -1   91.14    2.08
   1   1  -1   91.71    2.43
  -1  -1   1   88.45    2.43
  -1  -1   1   86.39    2.12
  -1  -1   1   90.69    2.25
  -1  -1   1   90.27    2.11
  -1  -1   1   92.35    2.10
   0   1  -1   -0.08    0.01
   0   1  -1   -0.04    0.01
   0   1  -1   -0.06    0.01
   0   1  -1   -0.04    0.02
   0   1  -1   -0.04    0.01
   0   1  -1   -0.06    0.02
   0  -1   1   -0.06    0.01
   0  -1   1   -0.05    0.01
   0  -1   1   -0.05    0.01
   0  -1   1   -0.03    0.02
   0  -1   1   -0.03    0.01
   0  -1   1   -0.03    0.01
   0  -1   1   -0.07    0.01
  -1   1  -1  316.86    7.52
   1  -1   1  319.78    7.54
   1  -1   1  288.56    7.29
   1  -1   1  302.04    7.27
  -2   1  -1    4.28    0.14
  -2   1  -1    4.52    0.29
   2  -1   1    4.43    0.15
   2  -1   1    4.22    0.29
   2  -1   1    4.33    0.15
   2  -1   1    4.16    0.18
  -3   1  -1  211.94    6.07
  -3   1  -1  224.77    5.62
   3  -1   1  227.85    5.47
   3  -1   1  220.65    6.12
   3  -1   1  225.79    5.08
   3  -1   1  221.82    5.06
  -4   1  -1    0.69    0.09
  -4   1  -1    0.49    0.14
   4  -1   1    0.51    0.15
   4  -1   1    0.49    0.08
   4  -1   1    0.44    0.08
   4  -1   1    0.55    0.09
  -5   1  -1   65.35    1.80
  -5   1  -1   54.99    2.04
   5  -1   1   61.92    1.74
   5  -1   1   61.47    1.63
   5  -1   1   64.12    1.63
   5  -1   1   68.51    2.23
  -6   1  -1    1.39    0.26
   6  -1   1    1.48    0.17
   6  -1   1    1.37    0.18
   7  -1   1    0.04    0.06
   7  -1   1    0.20    0.11
   8  -1   1    7.00    0.47
   8  -1   1    8.08    0.43
   9  -1   1   -0.04    0.07
  10  -1   1    0.06    0.10
   9   0  -1    0.19    0.12
   9   0  -1    0.18    0.13
   8   0  -1    2.61    0.27
   8   0  -1    2.92    0.31
   7   0  -1    8.95    0.47
   7   0  -1    9.67    0.51
   6   0  -1   26.36    0.88
   6   0  -1   25.57    0.92
   5   0  -1    1.96    0.19
   5   0  -1    2.42    0.21
   5   0  -1    1.59    0.27
   5   0  -1    1.86    0.18
  -5   0   1    1.55    0.22
  -5   0   1    1.86    0.18
  -5   0   1    1.65    0.20
   4   0  -1   10.32    0.33
   4   0  -1   10.24    0.31
   4   0  -1   10.32    0.42
   4   0  -1   10.23    0.57
   4   0  -1   10.06    0.44
   4   0  -1   10.40    0.43
  -4   0   1    9.80    0.51
  -4   0   1    9.95    0.40
  -4   0   1   10.73    0.47
  -4   0   1   10.37    0.40
   3   0  -1    0.08    0.06
   3   0  -1    0.01    0.03
   3   0  -1    0.02    0.02
   3   0  -1   -0.01    0.03
   3   0  -1    0.03    0.03
  -3   0   1    0.05    0.04
  -3   0   1    0.05    0.04
  -3   0   1    0.03    0.04
  -3   0   1   -0.01    0.03
   2   0  -1   25.21    0.82
   2   0  -1   23.43    0.62
   2   0  -1   24.54    0.74
   2   0  -1   23.98    0.69
   2   0  -1   22.71    0.66
  -2   0   1   22.30    0.73
  -2   0   1   24.03    0.78
  -2   0   1   24.03    0.66
  -2   0   1   24.04    0.65
   1   0  -1   36.04    0.99
   1   0  -1   35.78    0.89
   1   0  -1   35.43    0.95
   1   0  -1   37.90    1.04
   1   0  -1   35.53    0.86
  -1   0   1   35.34    0.90
  -1   0   1   35.79    0.88
  -1   0   1   34.68    1.02
  -1   0   1   33.67    0.98
   0   0  -1   23.58    0.57
   0   0  -1   23.07    0.66
   0   0  -1   22.97    0.58
   0   0  -1   24.09    0.62
   0   0  -1   22.58    0.55
   0   0  -1   23.57    0.64
   0   0   1   23.10    0.57
   0   0   1   23.18    0.58
   0   0   1   23.96    0.62
   0   0   1   23.30    0.66
   0   0   1   22.82    0.57
   0   0   1   23.41    0.58
  -1   0  -1   54.68    1.51
   1   0   1   53.72    1.38
   1   0   1   53.27    1.51
  -2   0  -1   47.91    1.43
   2   0   1   48.89    1.13
   2   0   1   49.13    1.14
   2   0   1   48.48    1.27
   2   0   1   46.75    1.45
  -3   0  -1    2.43    0.21
  -3   0  -1    2.36    0.13
   3   0   1    2.24    0.12
   3   0   1    2.10    0.14
   3   0   1    2.40    0.12
   3   0   1    1.69    0.20
  -4   0  -1   11.78    0.42
  -4   0  -1   10.67    0.54
   4   0   1   10.76    0.58
   4   0   1   10.71    0.38
   4   0   1   11.42    0.38
   4   0   1   10.48    0.43
  -5   0  -1   26.99    0.88
  -5   0  -1   26.53    1.06
   5   0   1   26.33    1.14
   5   0   1   26.36    0.88
   5   0   1   27.10    0.79
   5   0   1   26.44    0.80
  -6   0  -1    4.11    0.38
   6   0   1    5.17    0.33
   6   0   1    4.94    0.28
   7   0   1   36.67    1.11
   7   0   1   37.06    1.25
   8   0   1    0.10    0.10
   8   0   1    0.02    0.07
   9   0   1    0.10    0.13
   9   0   1    0.28    0.12
  10   0   1    2.52    0.27
   9  -1  -1    4.16    0.37
   8  -1  -1    2.16    0.28
   8  -1  -1    2.85    0.29
   7  -1  -1   24.92    0.92
   7  -1  -1   25.81    0.96
   6  -1  -1   10.19    0.49
   6  -1  -1   11.00    0.51
   5  -1  -1   47.72    1.40
   5  -1  -1   46.81    1.35
   5  -1  -1   45.87    1.37
  -5   1   1   48.15    1.32
  -5   1   1   46.41    1.65
   4  -1  -1   11.54    0.47
   4  -1  -1   11.53    0.65
   4  -1  -1   11.87    0.45
   4  -1  -1   12.00    0.48
  -4   1   1   11.42    0.44
  -4   1   1   11.49    0.59
  -4   1   1   10.67    0.50
   3  -1  -1   23.37    0.76
   3  -1  -1   23.93    0.71
   3  -1  -1   23.29    0.61
   3  -1  -1   22.44    0.60
   3  -1  -1   22.76    0.93
   3  -1  -1   25.14    0.73
  -3   1   1   23.70    0.79
  -3   1   1   24.07    0.69
  -3   1   1   23.17    0.69
   2  -1  -1   54.70    1.39
   2  -1  -1   53.69    1.35
   2  -1  -1   52.25    1.26
   2  -1  -1   50.80    1.47
   2  -1  -1   53.44    1.64
  -2   1   1   51.11    1.48
  -2   1   1   54.28    1.33
  -2   1   1   53.95    1.31
   1  -1  -1    8.47    0.29
   1  -1  -1    8.17    0.31
   1  -1  -1    8.57    0.36
   1  -1  -1    8.28    0.27
   1  -1  -1    8.31    0.25
  -1   1   1    7.98    0.27
  -1   1   1    8.51    0.29
  -1   1   1    7.93    0.31
  -1   1   1    8.68    0.35
   0  -1  -1  139.22    3.36
   0  -1  -1  147.23    3.39
   0  -1  -1  140.99    3.77
   0  -1  -1  147.17    3.47
   0  -1  -1  154.36    3.66
   0  -1  -1  147.79    3.62
   0   1   1  147.43    3.39
   0   1   1  147.21    3.78
   0   1   1  151.02    3.49
   0   1   1  149.45    3.40
   0   1   1  151.50    3.64
  -1  -1  -1   93.86    2.14
  -1  -1  -1   92.35    2.49
  -1  -1  -1   91.86    2.38
  -1  -1  -1   91.03    2.29
   1   1   1   94.00    2.49
   1   1   1   94.72    2.13
   1   1   1   93.60    2.31
   1   1   1   88.61    2.38
  -2  -1  -1    9.54    0.30
  -2  -1  -1    9.97    0.31
   2   1   1    9.23    0.28
   2   1   1    9.80    0.29
   2   1   1    9.65    0.28
   2   1   1    9.63    0.38
   2   1   1    9.67    0.33
   2   1   1    9.65    0.29
   2   1   1    9.51    0.27
  -3  -1  -1   32.60    0.92
  -3  -1  -1   31.22    1.03
   3   1   1   31.99    0.93
   3   1   1   31.94    0.83
   3   1   1   32.65    1.08
   3   1   1   32.77    0.88
   3   1   1   32.89    0.82
   3   1   1   32.66    0.88
  -4  -1  -1   22.90    0.86
  -4  -1  -1   23.08    0.74
   4   1   1   23.36    0.68
   4   1   1   24.05    0.66
   4   1   1   22.47    0.91
   4   1   1   23.87    0.76
   4   1   1   23.42    0.68
   4   1   1   24.58    0.68
  -5  -1  -1   37.81    1.14
  -5  -1  -1   39.31    1.32
  -5  -1  -1   36.91    0.98
   5   1   1   37.14    1.01
   5   1   1   37.15    1.39
   5   1   1   37.31    1.01
   5   1   1   34.03    1.03
   5   1   1   37.51    1.02
   5   1   1   36.02    1.14
  -6  -1  -1   10.44    0.58
   6   1   1   10.20    0.42
   6   1   1   10.67    0.31
   6   1   1   10.23    0.50
   7   1   1    0.55    0.12
   7   1   1    0.46    0.14
   8   1   1    0.06    0.07
   8   1   1    0.15    0.10
   9   1   1    0.98    0.17
   9   1   1    0.83    0.22
  10   1   1    0.15    0.11
  10   1   1    0.43    0.19
   9  -2  -1    1.75    0.27
   8  -2  -1    3.06    0.32
   7  -2  -1    1.20    0.21
   7  -2  -1    1.00    0.17
   6  -2  -1    0.06    0.07
   6  -2  -1    0.01    0.07
   5  -2  -1    8.64    0.40
   5  -2  -1    9.16    0.39
   5  -2  -1    8.67    0.44
  -5   2   1    8.39    0.56
   4  -2  -1   37.63    1.12
   4  -2  -1   37.25    1.07
   4  -2  -1   36.36    1.45
   4  -2  -1   38.41    1.13
  -4   2   1   36.40    1.05
  -4   2   1   35.76    1.37
  -4   2   1   39.28    1.23
   3  -2  -1    0.67    0.17
   3  -2  -1    0.67    0.10
   3  -2  -1    0.67    0.08
   3  -2  -1    0.58    0.05
   3  -2  -1    0.60    0.05
   3  -2  -1    0.52    0.11
  -3   2   1    0.57    0.11
  -3   2   1    0.52    0.09
  -3   2   1    0.58    0.14
   2  -2  -1    3.49    0.28
   2  -2  -1    3.82    0.15
   2  -2  -1    3.57    0.20
   2  -2  -1    3.73    0.17
   2  -2  -1    3.70    0.21
   2  -2  -1    3.81    0.15
  -2   2   1    4.03    0.21
  -2   2   1    3.57    0.27
  -2   2   1    3.97    0.19
  -2   2   1    3.70    0.22
   1  -2  -1   -0.03    0.03
   1  -2  -1    0.04    0.03
   1  -2  -1   -0.05    0.02
   1  -2  -1    0.00    0.02
  -1   2   1   -0.04    0.02
  -1   2   1   -0.01    0.03
  -1   2   1   -0.04    0.02
  -1   2   1   -0.04    0.02
  -1   2   1   -0.05    0.02
  -1   2   1   -0.03    0.03
   0  -2  -1   21.10    0.58
   0  -2  -1   20.40    0.54
   0  -2  -1   20.77    0.62
   0  -2  -1   21.21    0.58
   0  -2  -1   20.51    0.57
   0  -2  -1   20.66    0.61
   0   2   1   19.49    0.62
   0   2   1   21.38    0.60
   0   2   1   20.87    0.58
   0   2   1   21.16    0.56
   0   2   1   21.06    0.57
   0   2   1   20.51    0.61
  -1  -2  -1    1.83    0.11
  -1  -2  -1    1.69    0.10
  -1  -2  -1    2.00    0.11
  -1  -2  -1    1.87    0.11
  -1  -2  -1    1.78    0.09
  -1  -2  -1    1.59    0.09
   1   2   1    1.79    0.11
   1   2   1    1.95    0.10
   1   2   1    1.71    0.11
   1   2   1    1.98    0.11
   1   2   1    2.04    0.11
   1   2   1    1.59    0.08
   1   2   1    1.72    0.09
  -2  -2  -1  359.15    7.86
  -2  -2  -1  328.33   10.55
  -2  -2  -1  356.65    8.74
  -2  -2  -1  366.80    8.40
  -2  -2  -1  360.51    7.83
  -2  -2  -1  366.26    7.87
   2   2   1  294.71    8.53
   2   2   1  335.11    8.34
   2   2   1  356.11    8.47
   2   2   1  328.08   10.10
  -3  -2  -1    0.35    0.06
  -3  -2  -1    0.32    0.07
   3   2   1    0.29    0.08
   3   2   1    0.43    0.06
   3   2   1    0.32    0.03
   3   2   1    0.26    0.07
   3   2   1    0.42    0.07
   3   2   1    0.42    0.07
   3   2   1    0.37    0.03
   3   2   1    0.36    0.06
  -4  -2  -1   25.79    0.81
  -4  -2  -1   25.40    0.91
  -4  -2  -1   26.29    0.73
   4   2   1   26.16    0.76
   4   2   1   25.13    0.78
   4   2   1   27.19    0.80
   4   2   1   24.74    0.71
   4   2   1   26.27    0.97
   4   2   1   26.77    0.84
  -5  -2  -1    0.21    0.07
  -5  -2  -1    0.05    0.04
  -5  -2  -1    0.10    0.07
   5   2   1    0.07    0.04
   5   2   1    0.07    0.07
   5   2   1    0.05    0.05
   5   2   1    0.08    0.05
   5   2   1    0.10    0.06
   5   2   1    0.09    0.05
  -6  -2  -1    0.16    0.10
   6   2   1    0.14    0.09
   6   2   1    0.08    0.05
   6   2   1    0.26    0.08
   6   2   1    0.19    0.07
   7   2   1   47.62    1.29
   7   2   1   47.51    1.30
   7   2   1   46.32    1.52
   7   2   1   45.20    1.31
   8   2   1    1.65    0.25
   8   2   1    1.68    0.19
   9   2   1    8.32    0.45
   9   2   1    8.41    0.57
  10   2   1    0.35    0.13
  10   2   1    0.31    0.18
   9  -3  -1    0.17    0.14
   8  -3  -1    0.96    0.22
   7  -3  -1   18.23    0.79
   6  -3  -1   14.91    0.60
   6  -3  -1   14.56    0.67
   5  -3  -1   43.37    1.22
   5  -3  -1   41.18    1.21
   5  -3  -1   40.35    1.29
  -5   3   1   39.82    1.60
   4  -3  -1   -0.03    0.03
   4  -3  -1    0.00    0.06
   4  -3  -1    0.07    0.10
   4  -3  -1    0.08    0.05
  -4   3   1   -0.02    0.07
  -4   3   1    0.02    0.05
   3  -3  -1   87.34    2.31
   3  -3  -1   84.32    2.16
   3  -3  -1   85.84    2.20
  -3   3   1   82.67    2.14
  -3   3   1   85.61    2.12
  -3   3   1   86.25    2.40
   2  -3  -1  102.54    2.69
   2  -3  -1  100.34    2.51
   2  -3  -1  103.43    2.35
   2  -3  -1  101.33    2.34
   2  -3  -1  101.80    2.51
  -2   3   1  101.77    2.48
  -2   3   1   97.92    2.99
  -2   3   1  102.39    2.48
  -2   3   1   99.57    2.63
  -2   3   1   99.97    2.45
  -2   3   1  102.12    2.74
   1  -3  -1   52.14    1.44
   1  -3  -1   49.18    1.34
   1  -3  -1   52.16    1.26
   1  -3  -1   52.02    1.30
  -1   3   1   53.28    1.33
  -1   3   1   51.62    1.42
  -1   3   1   50.85    1.35
  -1   3   1   51.99    1.31
  -1   3   1   49.73    1.46
   0  -3  -1   -0.02    0.03
   0  -3  -1   -0.01    0.03
   0  -3  -1   -0.04    0.03
   0  -3  -1   -0.06    0.03
   0  -3  -1    0.04    0.04
   0   3   1   -0.06    0.03
   0   3   1    0.00    0.03
   0   3   1   -0.01    0.04
   0   3   1   -0.05    0.03
   0   3   1   -0.06    0.02
   0   3   1   -0.02    0.03
  -1  -3  -1   59.07    1.61
  -1  -3  -1   55.53    1.53
  -1  -3  -1   57.67    1.42
  -1  -3  -1   58.77    1.46
  -1  -3  -1   60.12    1.46
   1   3   1   59.34    1.51
   1   3   1   57.99    1.46
   1   3   1   58.43    1.44
   1   3   1   59.53    1.52
   1   3   1   55.66    1.59
   1   3   1   58.42    1.41
   1   3   1   58.97    1.66
  -2  -3  -1   -0.04    0.02
  -2  -3  -1   -0.02    0.03
  -2  -3  -1   -0.05    0.02
  -2  -3  -1   -0.01    0.02
  -2  -3  -1    0.02    0.03
  -2  -3  -1    0.05    0.04
   2   3   1   -0.01    0.03
   2   3   1   -0.05    0.02
   2   3   1   -0.01    0.02
   2   3   1   -0.03    0.02
   2   3   1   -0.02    0.03
   2   3   1   -0.02    0.02
   2   3   1    0.05    0.03
  -3  -3  -1   15.04    0.51
  -3  -3  -1   15.05    0.58
  -3  -3  -1   15.99    0.49
  -3  -3  -1   14.85    0.49
   3   3   1   16.01    0.54
   3   3   1   15.68    0.48
   3   3   1   15.44    0.58
   3   3   1   15.32    0.43
  -4  -3  -1   56.01    1.46
  -4  -3  -1   54.98    1.72
  -4  -3  -1   58.21    1.47
   4   3   1   55.88    1.61
   4   3   1   58.05    1.36
   4   3   1   60.18    1.78
   4   3   1   56.26    1.60
   4   3   1   57.82    1.61
   4   3   1   56.70    1.35
   4   3   1   56.21    1.43
  -5  -3  -1    0.02    0.05
  -5  -3  -1    0.05    0.06
   5   3   1    0.09    0.05
   5   3   1    0.09    0.05
   5   3   1    0.05    0.06
   5   3   1    0.10    0.06
   5   3   1    0.06    0.07
  -6  -3  -1   60.32    1.93
  -6  -3  -1   61.94    1.63
   6   3   1   61.05    1.72
   6   3   1   61.23    1.58
   6   3   1   57.01    1.71
   6   3   1   58.42    1.79
   7   3   1    1.30    0.21
   7   3   1    0.89    0.14
   8   3   1    1.93    0.28
   8   3   1    1.84    0.20
   9   3   1    0.12    0.13
   9   3   1    0.28    0.11
  10   3   1    1.57    0.22
  10   3   1    1.40    0.30
   8  -4  -1    7.41    0.52
   7  -4  -1    2.17    0.29
   6  -4  -1    3.22    0.32
   5  -4  -1   25.05    0.94
   4  -4  -1   14.54    0.49
   4  -4  -1   15.20    0.55
   4  -4  -1   14.90    0.64
  -4   4   1   14.89    0.57
  -4   4   1   15.80    0.85
   3  -4  -1   74.03    1.91
   3  -4  -1   77.47    2.09
   3  -4  -1   77.09    2.03
  -3   4   1   75.70    2.20
  -3   4   1   73.29    2.48
  -3   4   1   75.43    1.95
  -3   4   1   76.05    2.11
  -3   4   1   76.82    1.97
   2  -4  -1   27.07    0.70
   2  -4  -1   27.32    0.87
   2  -4  -1   27.65    0.72
   2  -4  -1   27.53    0.88
   2  -4  -1   28.37    0.71
  -2   4   1   27.43    0.83
  -2   4   1   27.19    0.93
  -2   4   1   28.12    0.91
  -2   4   1   25.70    1.10
  -2   4   1   29.40    0.87
  -2   4   1   27.37    0.83
   1  -4  -1    0.01    0.03
   1  -4  -1    0.03    0.04
   1  -4  -1    0.00    0.04
   1  -4  -1    0.05    0.04
  -1   4   1    0.06    0.05
  -1   4   1    0.01    0.03
  -1   4   1    0.04    0.04
  -1   4   1    0.09    0.05
  -1   4   1    0.11    0.06
   0  -4  -1   74.82    1.90
   0  -4  -1   71.76    1.98
   0  -4  -1   73.45    1.82
   0  -4  -1   76.52    2.06
   0  -4  -1   77.22    1.87
   0   4   1   73.60    1.85
   0   4   1   78.99    1.89
   0   4   1   75.38    1.90
   0   4   1   72.33    1.98
   0   4   1   73.70    2.06
   0   4   1   75.60    1.91
  -1  -4  -1    1.06    0.13
  -1  -4  -1    0.76    0.10
  -1  -4  -1    1.36    0.12
  -1  -4  -1    0.77    0.11
  -1  -4  -1    0.84    0.09
   1   4   1    0.66    0.11
   1   4   1    0.73    0.10
   1   4   1    0.77    0.11
   1   4   1    0.74    0.09
   1   4   1    0.95    0.12
   1   4   1    0.72    0.08
   1   4   1    0.67    0.09
  -2  -4  -1    0.84    0.13
  -2  -4  -1    0.58    0.09
  -2  -4  -1    0.70    0.12
  -2  -4  -1    0.72    0.10
  -2  -4  -1    0.68    0.11
  -2  -4  -1    0.71    0.09
   2   4   1    0.76    0.09
   2   4   1    0.79    0.12
   2   4   1    0.57    0.10
   2   4   1    0.73    0.10
   2   4   1    0.72    0.09
   2   4   1    0.76    0.08
   2   4   1    0.69    0.11
  -3  -4  -1    3.56    0.22
  -3  -4  -1    3.54    0.21
  -3  -4  -1    4.19    0.24
  -3  -4  -1    3.55    0.25
   3   4   1    3.70    0.21
   3   4   1    3.99    0.23
   3   4   1    3.41    0.23
   3   4   1    3.77    0.25
   3   4   1    3.91    0.17
  -4  -4  -1  210.47    5.21
  -4  -4  -1  206.29    5.69
  -4  -4  -1  211.34    4.91
  -4  -4  -1  214.38    4.92
   4   4   1  207.22    5.28
   4   4   1  200.61    5.40
   4   4   1  205.90    5.44
   4   4   1  209.34    4.79
   4   4   1  215.32    5.72
   4   4   1  214.53    4.88
  -5  -4  -1    3.17    0.23
  -5  -4  -1    3.56    0.28
  -5  -4  -1    3.32    0.24
   5   4   1    3.05    0.20
   5   4   1    3.11    0.23
   5   4   1    2.94    0.15
   5   4   1    3.08    0.29
   5   4   1    3.04    0.16
   5   4   1    2.62    0.23
   5   4   1    3.03    0.26
  -6  -4  -1    7.64    0.42
  -6  -4  -1    7.83    0.40
  -6  -4  -1    8.13    0.48
   6   4   1    7.46    0.44
   6   4   1    7.87    0.36
   6   4   1    7.53    0.39
   7   4   1    0.02    0.06
   7   4   1    0.06    0.08
   8   4   1    4.06    0.39
   8   4   1    3.77    0.29
   9   4   1   14.58    0.64
   9   4   1   15.29    0.82
  10   4   1    0.23    0.16
  10   4   1   -0.02    0.08
   8  -5  -1    3.11    0.37
   7  -5  -1    0.91    0.22
   6  -5  -1    3.08    0.33
   5  -5  -1   40.02    1.35
   4  -5  -1    2.49    0.28
   3  -5  -1   15.76    0.67
   3  -5  -1   16.39    0.60
  -3   5   1   15.98    0.61
  -3   5   1   15.68    0.67
  -3   5   1   15.61    0.87
  -3   5   1   15.70    0.60
   2  -5  -1   19.08    0.50
   2  -5  -1   19.64    0.69
   2  -5  -1   19.37    0.51
   2  -5  -1   18.55    0.71
  -2   5   1   19.42    0.75
  -2   5   1   19.93    0.67
  -2   5   1   18.50    0.72
  -2   5   1   18.79    0.93
  -2   5   1   17.89    0.65
   1  -5  -1    7.27    0.38
   1  -5  -1    7.88    0.38
   1  -5  -1    7.85    0.34
   1  -5  -1    7.74    0.30
   1  -5  -1    7.63    0.30
  -1   5   1    8.09    0.41
  -1   5   1    7.64    0.35
  -1   5   1    7.99    0.36
  -1   5   1    8.01    0.40
  -1   5   1    7.81    0.40
   0  -5  -1  104.69    2.62
   0  -5  -1  106.55    2.57
   0  -5  -1  108.09    2.74
   0  -5  -1  109.22    2.53
   0  -5  -1  100.56    2.84
   0   5   1  106.33    2.62
   0   5   1  105.81    2.64
   0   5   1  102.84    2.61
   0   5   1  102.01    2.55
   0   5   1  101.04    2.86
   0   5   1  104.84    2.75
  -1  -5  -1   77.39    2.02
  -1  -5  -1   77.23    1.98
  -1  -5  -1   81.94    2.26
  -1  -5  -1   79.20    2.05
  -1  -5  -1   78.26    2.14
   1   5   1   81.02    2.02
   1   5   1   76.78    2.23
   1   5   1   78.90    2.12
   1   5   1   80.74    2.06
   1   5   1   79.36    2.34
   1   5   1   83.52    2.08
   1   5   1   82.00    1.98
  -2  -5  -1   10.44    0.52
  -2  -5  -1   10.61    0.44
  -2  -5  -1    9.78    0.41
  -2  -5  -1   10.26    0.44
   2   5   1   10.35    0.47
   2   5   1   10.60    0.48
   2   5   1   10.80    0.41
   2   5   1   10.77    0.44
   2   5   1   10.35    0.42
   2   5   1    9.83    0.37
   2   5   1   10.18    0.37
  -3  -5  -1   72.96    1.88
  -3  -5  -1   72.45    1.86
  -3  -5  -1   69.08    2.16
  -3  -5  -1   68.31    1.95
   3   5   1   67.73    2.05
   3   5   1   75.07    1.80
   3   5   1   73.93    1.96
   3   5   1   73.64    2.13
   3   5   1   73.58    1.76
   3   5   1   72.18    1.94
   3   5   1   70.79    1.86
  -4  -5  -1   25.20    0.82
  -4  -5  -1   24.75    0.94
  -4  -5  -1   23.79    0.82
  -4  -5  -1   24.34    0.80
   4   5   1   25.08    0.79
   4   5   1   25.45    0.92
   4   5   1   25.24    0.70
   4   5   1   24.49    0.85
   4   5   1   23.43    0.88
  -5  -5  -1    0.58    0.14
  -5  -5  -1    0.41    0.11
  -5  -5  -1    0.29    0.09
   5   5   1    0.27    0.10
   5   5   1    0.38    0.11
   5   5   1    0.33    0.09
   5   5   1    0.58    0.08
   5   5   1    0.43    0.11
  -6  -5  -1   67.14    1.87
  -6  -5  -1   69.56    1.97
   6   5   1   67.36    1.64
   6   5   1   66.58    2.02
   6   5   1   68.76    1.82
   7   5   1    0.73    0.19
   7   5   1    0.54    0.13
   8   5   1    5.82    0.46
   8   5   1    6.31    0.38
   9   5   1    0.80    0.22
   9   5   1    0.45    0.14
  10   5   1    1.56    0.32
  10   5   1    1.88    0.26
   7  -6  -1    0.29    0.16
   6  -6  -1   11.44    0.66
   5  -6  -1    0.12    0.12
   4  -6  -1    0.16    0.11
   3  -6  -1   45.63    1.43
  -3   6   1   45.45    1.82
  -3   6   1   44.68    1.35
   2  -6  -1   36.85    1.17
   2  -6  -1   36.89    1.19
  -2   6   1   33.33    1.47
  -2   6   1   36.45    1.22
  -2   6   1   35.96    1.10
  -2   6   1   37.44    1.13
   1  -6  -1   69.15    1.70
   1  -6  -1   67.27    1.90
   1  -6  -1   70.56    2.01
  -1   6   1   69.49    1.86
  -1   6   1   69.01    1.98
  -1   6   1   69.01    1.83
  -1   6   1   68.15    2.04
   0  -6  -1    7.46    0.38
   0  -6  -1    7.97    0.42
   0  -6  -1    7.60    0.32
   0  -6  -1    7.48    0.40
   0  -6  -1    8.21    0.34
   0   6   1    7.05    0.40
   0   6   1    8.30    0.43
   0   6   1    6.90    0.35
   0   6   1    8.41    0.41
   0   6   1    7.68    0.29
   0   6   1    8.32    0.38
  -1  -6  -1    0.95    0.13
  -1  -6  -1    0.84    0.15
  -1  -6  -1    0.87    0.12
  -1  -6  -1    0.93    0.15
  -1  -6  -1    0.88    0.15
   1   6   1    0.88    0.13
   1   6   1    0.81    0.15
   1   6   1    0.97    0.11
   1   6   1    0.92    0.13
   1   6   1    0.83    0.16
   1   6   1    1.04    0.17
   1   6   1    1.05    0.13
  -2  -6  -1   45.06    1.35
  -2  -6  -1   43.99    1.30
  -2  -6  -1   43.97    1.25
   2   6   1   44.55    1.42
   2   6   1   44.20    1.31
   2   6   1   44.99    1.46
   2   6   1   46.51    1.21
   2   6   1   44.95    1.23
   2   6   1   44.80    1.28
   2   6   1   44.41    1.31
  -3  -6  -1    2.92    0.25
  -3  -6  -1    3.22    0.30
  -3  -6  -1    3.47    0.25
  -3  -6  -1    2.95    0.23
   3   6   1    2.87    0.19
   3   6   1    3.31    0.23
   3   6   1    3.37    0.19
   3   6   1    2.89    0.24
   3   6   1    3.15    0.23
   3   6   1    3.14    0.26
   3   6   1    2.54    0.24
  -4  -6  -1    0.09    0.06
  -4  -6  -1    0.02    0.06
  -4  -6  -1    0.06    0.07
  -4  -6  -1    0.14    0.09
   4   6   1    0.03    0.04
   4   6   1   -0.02    0.06
   4   6   1    0.07    0.06
   4   6   1   -0.07    0.04
   4   6   1    0.00    0.05
  -5  -6  -1   10.78    0.51
  -5  -6  -1   10.87    0.60
  -5  -6  -1   11.62    0.53
   5   6   1   10.73    0.53
   5   6   1   11.60    0.41
   5   6   1   10.91    0.49
   5   6   1   11.32    0.53
  -6  -6  -1   18.38    0.74
  -6  -6  -1   15.84    0.69
   6   6   1   17.49    0.68
   6   6   1   17.60    0.77
   6   6   1   17.18    0.55
  -7  -6  -1   12.62    0.60
   7   6   1   11.64    0.64
   7   6   1   11.79    0.38
   7   6   1   12.55    0.56
   8   6   1   13.10    0.60
   8   6   1   11.93    0.70
   9   6   1    4.70    0.47
   9   6   1    4.27    0.37
  10   6   1    0.11    0.13
  10   6   1    0.07    0.12
   7  -7  -1    0.31    0.17
   6  -7  -1    0.74    0.22
   5  -7  -1    0.01    0.11
   4  -7  -1    4.26    0.39
   3  -7  -1   63.52    1.92
   2  -7  -1    5.98    0.41
  -2   7   1    6.10    0.37
  -2   7   1    5.64    0.36
   1  -7  -1    3.23    0.30
   1  -7  -1    3.57    0.29
   1  -7  -1    3.63    0.20
  -1   7   1    4.00    0.31
  -1   7   1    4.04    0.28
  -1   7   1    4.64    0.30
   0  -7  -1   17.35    0.66
   0  -7  -1   17.00    0.71
   0  -7  -1   16.79    0.58
   0   7   1   17.03    0.69
   0   7   1   16.81    0.64
   0   7   1   18.02    0.75
   0   7   1   16.72    0.64
  -1  -7  -1    1.85    0.18
  -1  -7  -1    1.77    0.17
  -1  -7  -1    2.08    0.22
  -1  -7  -1    2.08    0.23
   1   7   1    1.43    0.20
   1   7   1    1.97    0.25
   1   7   1    1.64    0.18
   1   7   1    2.05    0.24
   1   7   1    1.66    0.17
   1   7   1    2.02    0.16
   1   7   1    2.01    0.21
  -2  -7  -1   26.78    0.95
  -2  -7  -1   24.66    0.84
  -2  -7  -1   26.18    0.93
   2   7   1   26.20    0.99
   2   7   1   26.74    0.95
   2   7   1   26.84    0.86
   2   7   1   26.80    0.84
   2   7   1   28.07    0.84
   2   7   1   26.58    1.02
  -3  -7  -1   31.19    1.04
  -3  -7  -1   28.63    0.95
  -3  -7  -1   30.05    1.02
   3   7   1   29.91    0.98
   3   7   1   30.21    1.01
   3   7   1   30.34    0.89
   3   7   1   29.17    0.88
   3   7   1   29.55    0.99
   3   7   1   28.66    1.07
  -4  -7  -1   36.07    1.38
  -4  -7  -1   36.72    1.20
  -4  -7  -1   36.17    1.13
   4   7   1   34.73    1.16
   4   7   1   35.99    1.01
   4   7   1   35.51    1.26
   4   7   1   35.07    1.16
   4   7   1   36.21    1.18
  -5  -7  -1    4.47    0.33
  -5  -7  -1    4.71    0.33
   5   7   1    4.85    0.35
   5   7   1    5.36    0.27
   5   7   1    4.08    0.33
  -6  -7  -1   14.68    0.66
   6   7   1   15.65    0.52
   6   7   1   14.21    0.63
   6   7   1   12.51    0.66
  -7  -7  -1    0.35    0.14
   7   7   1    0.32    0.13
   7   7   1    0.48    0.17
   7   7   1    0.35    0.09
   8   7   1   34.38    1.20
   8   7   1   35.29    1.38
   9   7   1    0.87    0.25
   9   7   1    0.83    0.20
   6  -8  -1    0.39    0.20
   5  -8  -1   -0.05    0.11
   4  -8  -1    8.72    0.58
   3  -8  -1   14.72    0.75
   2  -8  -1   -0.05    0.09
   1  -8  -1   46.51    1.52
   1  -8  -1   47.00    1.19
  -1   8   1   45.26    1.43
  -1   8   1   49.04    1.43
   0  -8  -1    1.23    0.14
   0  -8  -1    1.05    0.20
   0   8   1    0.92    0.16
   0   8   1    1.12    0.17
  -1  -8  -1   15.23    0.58
  -1  -8  -1   14.46    0.68
   1   8   1   15.30    0.61
   1   8   1   14.91    0.71
   1   8   1   14.87    0.60
   1   8   1   15.94    0.66
  -2  -8  -1   14.61    0.67
  -2  -8  -1   13.84    0.58
   2   8   1   14.17    0.62
   2   8   1   14.92    0.57
   2   8   1   13.49    0.55
   2   8   1   13.50    0.68
   2   8   1   14.36    0.56
  -3  -8  -1   10.81    0.51
  -3  -8  -1    9.23    0.52
   3   8   1   10.80    0.45
   3   8   1   10.28    0.57
   3   8   1   10.55    0.45
   3   8   1   10.63    0.51
   3   8   1    9.73    0.48
  -4  -8  -1    0.64    0.15
   4   8   1    0.61    0.11
   4   8   1    0.53    0.16
   4   8   1    0.47    0.14
  -5  -8  -1    4.46    0.35
   5   8   1    5.11    0.37
   5   8   1    4.98    0.39
   5   8   1    4.74    0.27
  -6  -8  -1    0.99    0.20
   6   8   1    0.66    0.12
   6   8   1    0.76    0.18
   6   8   1    0.62    0.18
   7   8   1    8.15    0.50
   7   8   1    8.47    0.37
   7   8   1    8.49    0.56
  -8  -8  -1    0.21    0.15
   8   8   1    0.29    0.16
   8   8   1    0.06    0.11
   8   8   1    0.07    0.06
   9   8   1    9.42    0.68
   5  -9  -1    0.97    0.27
   4  -9  -1    6.89    0.57
   3  -9  -1    0.86    0.24
   2  -9  -1   10.18    0.63
   1  -9  -1    2.23    0.31
  -1   9   1    2.32    0.26
   0  -9  -1    0.93    0.22
   0  -9  -1    0.92    0.13
   0   9   1    1.10    0.19
   0   9   1    0.66    0.15
  -1  -9  -1   27.55    0.89
  -1  -9  -1   27.13    1.07
   1   9   1   26.95    0.93
   1   9   1   27.91    0.95
  -2  -9  -1    6.95    0.39
  -2  -9  -1    7.24    0.48
   2   9   1    6.90    0.38
   2   9   1    6.66    0.37
  -3  -9  -1    1.00    0.18
   3   9   1    0.84    0.17
   3   9   1    1.23    0.16
   3   9   1    0.97    0.16
  -4  -9  -1    6.65    0.42
   4   9   1    6.40    0.42
   4   9   1    7.28    0.36
   4   9   1    6.16    0.34
  -5  -9  -1   16.64    0.74
   5   9   1   17.28    0.78
   5   9   1   16.07    0.61
  -6  -9  -1    5.94    0.44
   6   9   1    6.25    0.34
   6   9   1    7.65    0.51
  -7  -9  -1    0.07    0.11
   7   9   1   -0.13    0.10
   7   9   1   -0.01    0.06
  -8  -9  -1    5.62    0.48
   8   9   1    5.80    0.29
   8   9   1    5.28    0.51
   9   9   1    3.13    0.44
   4 -10  -1    2.02    0.36
   3 -10  -1    1.09    0.27
   2 -10  -1    0.93    0.25
   1 -10  -1    9.46    0.62
   0 -10  -1    4.61    0.24
   0 -10  -1    3.89    0.41
   0  10   1    4.71    0.36
   0  10   1    5.03    0.38
  -1 -10  -1    7.55    0.38
  -1 -10  -1    6.70    0.52
   1  10   1    7.43    0.44
   1  10   1    6.69    0.41
  -2 -10  -1    5.26    0.45
  -2 -10  -1    4.74    0.33
   2  10   1    4.30    0.32
   2  10   1    4.48    0.32
  -3 -10  -1    0.10    0.10
   3  10   1    0.31    0.11
   3  10   1    0.23    0.10
  -4 -10  -1   10.58    0.56
   4  10   1    9.48    0.46
   4  10   1   10.55    0.48
  -5 -10  -1    0.05    0.10
   5  10   1    0.02    0.11
   5  10   1   -0.07    0.06
  -6 -10  -1    2.98    0.34
   6  10   1    3.77    0.27
   6  10   1    3.16    0.37
  -7 -10  -1   11.49    0.67
   7  10   1   11.27    0.71
   7  10   1   12.18    0.51
  -8 -10  -1    0.27    0.16
   8  10   1    0.59    0.23
   8  10   1    0.42    0.11
   3 -11  -1    0.15    0.16
   2 -11  -1    8.12    0.65
   1 -11  -1    0.46    0.21
   0 -11  -1    3.57    0.42
   0  11   1    2.90    0.31
  -1 -11  -1    3.60    0.42
  -1 -11  -1    3.93    0.26
   1  11   1    4.66    0.36
   1  11   1    3.60    0.33
  -2 -11  -1    1.16    0.19
   2  11   1    1.42    0.22
   2  11   1    1.29    0.20
  -3 -11  -1    6.65    0.42
   3  11   1    6.78    0.41
  -4 -11  -1    0.80    0.19
   4  11   1    0.77    0.16
  -5 -11  -1    0.04    0.10
   5  11   1   -0.04    0.06
  -6 -11  -1    1.78    0.28
   6  11   1    1.52    0.29
   6  11   1    1.06    0.18
  -7 -11  -1    0.49    0.19
   7  11   1    0.34    0.12
   7  11   1    0.50    0.21
   1 -12  -1    2.94    0.44
  -1 -12  -1    4.02    0.23
   1  12   1    4.34    0.38
  -2 -12  -1    0.63    0.14
   2  12   1    0.54    0.16
  -3 -12  -1    0.01    0.09
   3  12   1   -0.03    0.09
  -4 -12  -1    4.16    0.37
   4  12   1    4.74    0.35
  -5 -12  -1    1.17    0.24
   5  12   1    1.83    0.23
   6  12   1    1.29    0.20
   5  11  -2    1.90    0.25
  -5 -11   2    1.54    0.25
   4  11  -2    0.39    0.14
  -4 -11   2    0.38    0.14
   3  11  -2    0.27    0.12
  -3 -11   2    0.05    0.10
   2  11  -2    1.77    0.25
  -1 -11   2    4.24    0.45
   0 -11   2    0.06    0.14
   1 -11   2    0.47    0.19
   2 -11   2    2.73    0.39
   6  10  -2   -0.01    0.09
   6  10  -2   -0.09    0.10
  -6 -10   2   -0.04    0.11
   5  10  -2    1.52    0.21
   5  10  -2    1.40    0.25
  -5 -10   2    1.56    0.25
   4  10  -2   15.39    0.67
  -4 -10   2   16.63    0.72
   3  10  -2    6.53    0.39
   3  10  -2    5.39    0.36
  -3 -10   2    5.51    0.36
   2  10  -2    0.69    0.17
   2  10  -2    0.72    0.16
  -2 -10   2    0.68    0.20
  -2 -10   2    0.91    0.13
  -1 -10   2    6.13    0.50
   0 -10   2    0.24    0.14
   1 -10   2   14.49    0.77
   2 -10   2    3.46    0.39
   3 -10   2    3.75    0.42
   4 -10   2    3.92    0.43
   7   9  -2   -0.03    0.11
   7   9  -2    0.07    0.10
  -7  -9   2   -0.03    0.12
   6   9  -2    0.49    0.14
   6   9  -2    0.27    0.16
  -6  -9   2    0.77    0.21
   5   9  -2    9.08    0.46
   5   9  -2    8.21    0.52
  -5  -9   2    9.40    0.54
   4   9  -2    2.03    0.22
   4   9  -2    2.15    0.25
  -4  -9   2    2.36    0.26
   3   9  -2    1.65    0.21
   3   9  -2    2.01    0.21
   3   9  -2    1.95    0.21
  -3  -9   2    1.78    0.22
  -3  -9   2    2.13    0.29
   2   9  -2   11.60    0.54
   2   9  -2   11.99    0.54
  -2  -9   2   11.48    0.48
  -2  -9   2   12.32    0.66
   1   9  -2    0.80    0.16
  -1  -9   2    0.54    0.17
   0  -9   2    0.37    0.15
   1  -9   2    0.04    0.09
   2  -9   2    3.65    0.37
   3  -9   2    0.18    0.12
   4  -9   2    1.94    0.30
   5  -9   2    1.30    0.27
   8   8  -2    2.29    0.24
   7   8  -2    0.13    0.10
   7   8  -2   -0.01    0.10
  -7  -8   2   -0.03    0.10
   6   8  -2    6.88    0.48
   6   8  -2    5.54    0.35
  -6  -8   2    5.63    0.45
   5   8  -2    9.33    0.45
   5   8  -2    8.98    0.53
  -5  -8   2    8.81    0.52
   4   8  -2    0.61    0.13
   4   8  -2    0.64    0.16
  -4  -8   2    0.57    0.15
   3   8  -2    1.03    0.17
   3   8  -2    0.79    0.14
   3   8  -2    1.01    0.15
  -3  -8   2    0.99    0.17
  -3  -8   2    0.75    0.18
   2   8  -2   16.53    0.64
   2   8  -2   16.85    0.65
   2   8  -2   17.38    0.66
  -2  -8   2   17.27    0.63
  -2  -8   2   17.43    0.76
   1   8  -2    5.54    0.33
   1   8  -2    5.23    0.32
  -1  -8   2    5.31    0.25
  -1  -8   2    5.49    0.39
   0   8  -2    0.01    0.07
   0  -8   2    0.05    0.08
   1  -8   2   24.86    0.95
   2  -8   2    0.53    0.15
   3  -8   2    8.84    0.53
   4  -8   2   11.90    0.64
   5  -8   2    2.75    0.33
   6  -8   2    6.15    0.50
   8   7  -2    1.40    0.18
   8   7  -2    1.17    0.28
  -8  -7   2    0.86    0.24
   7   7  -2    0.04    0.08
   7   7  -2    0.04    0.11
  -7  -7   2    0.03    0.11
   6   7  -2    8.51    0.43
   6   7  -2    8.15    0.52
  -6  -7   2    8.64    0.52
   5   7  -2    7.04    0.45
   5   7  -2    6.60    0.36
  -5  -7   2    7.25    0.44
   4   7  -2    1.64    0.18
   4   7  -2    1.58    0.21
  -4  -7   2    1.86    0.23
   3   7  -2    1.25    0.24
   3   7  -2    0.68    0.16
   3   7  -2    0.99    0.14
   3   7  -2    0.98    0.16
   3   7  -2    1.34    0.16
  -3  -7   2    1.09    0.20
  -3  -7   2    1.47    0.18
   2   7  -2    8.68    0.40
   2   7  -2    7.43    0.38
   2   7  -2    8.47    0.40
   2   7  -2    8.21    0.45
  -2  -7   2    8.07    0.39
  -2  -7   2    7.66    0.45
   1   7  -2    0.15    0.07
   1   7  -2    0.30    0.08
   1   7  -2    0.23    0.08
  -1  -7   2    0.14    0.06
  -1  -7   2    0.14    0.08
   0   7  -2   74.29    1.93
   0   7  -2   75.25    1.98
   0  -7   2   72.42    2.02
   0  -7   2   71.83    1.86
   1  -7   2    7.88    0.44
   2  -7   2    1.55    0.21
   3  -7   2    9.66    0.51
   4  -7   2    1.67    0.24
   5  -7   2    1.66    0.25
   6  -7   2    2.19    0.30
   7  -7   2    2.31    0.32
   8   6  -2    1.94    0.31
   8   6  -2    1.63    0.18
  -8  -6   2    1.96    0.31
   7   6  -2    0.90    0.15
   7   6  -2    1.29    0.24
  -7  -6   2    1.54    0.26
   6   6  -2    4.06    0.28
   6   6  -2    3.48    0.34
  -6  -6   2    4.28    0.36
   5   6  -2    0.91    0.18
   5   6  -2    0.78    0.13
  -5  -6   2    0.71    0.17
   4   6  -2    8.50    0.44
   4   6  -2    7.32    0.36
   4   6  -2    8.67    0.49
  -4  -6   2    8.00    0.46
  -4  -6   2    7.77    0.45
  -4  -6   2    6.98    0.41
   3   6  -2   32.33    1.05
   3   6  -2   31.34    1.11
   3   6  -2   32.69    0.96
  -3  -6   2   32.45    1.08
  -3  -6   2   31.08    1.29
  -3  -6   2   32.25    1.02
  -3  -6   2   34.27    1.10
   2   6  -2   13.65    0.53
   2   6  -2   12.76    0.49
   2   6  -2   13.22    0.56
   2   6  -2   13.47    0.50
  -2  -6   2   14.60    0.61
  -2  -6   2   13.41    0.52
  -2  -6   2   12.50    0.57
   1   6  -2    1.20    0.16
   1   6  -2    1.64    0.22
   1   6  -2    1.81    0.15
   1   6  -2    1.39    0.14
   1   6  -2    1.50    0.15
  -1  -6   2    1.44    0.14
  -1  -6   2    1.86    0.17
  -1  -6   2    1.62    0.13
  -1  -6   2    1.68    0.20
   0   6  -2    4.53    0.26
   0   6  -2    4.03    0.25
   0   6  -2    3.72    0.30
   0   6  -2    4.13    0.21
   0   6  -2    3.89    0.26
   0  -6   2    4.08    0.20
   0  -6   2    4.08    0.28
  -1   6  -2   18.83    0.70
  -1   6  -2   18.52    0.64
   1  -6   2   18.72    0.69
   2  -6   2   10.50    0.48
   3  -6   2    2.45    0.24
   4  -6   2    3.03    0.27
   5  -6   2    0.80    0.17
   6  -6   2   17.58    0.78
   7  -6   2    4.38    0.40
   8  -6   2    0.16    0.14
   9   5  -2    0.16    0.12
   8   5  -2    1.13    0.13
   8   5  -2    1.31    0.26
  -8  -5   2    1.51    0.28
   7   5  -2    0.07    0.10
   7   5  -2    0.01    0.08
   7   5  -2    0.04    0.07
  -7  -5   2   -0.04    0.08
   6   5  -2    0.95    0.14
   6   5  -2    1.21    0.21
   6   5  -2    0.77    0.15
  -6  -5   2    1.20    0.21
   5   5  -2    0.08    0.08
   5   5  -2    0.07    0.09
   5   5  -2    0.29    0.12
   5   5  -2    0.10    0.07
  -5  -5   2    0.01    0.06
   4   5  -2    1.41    0.20
   4   5  -2    1.12    0.16
   4   5  -2    0.81    0.15
   4   5  -2    1.14    0.14
  -4  -5   2    1.10    0.18
  -4  -5   2    1.15    0.17
  -4  -5   2    1.19    0.22
   3   5  -2   44.59    1.21
   3   5  -2   45.90    1.35
   3   5  -2   44.79    1.28
  -3  -5   2   45.25    1.30
  -3  -5   2   45.66    1.33
  -3  -5   2   46.14    1.36
  -3  -5   2   42.89    1.56
  -3  -5   2   45.57    1.34
   2   5  -2   -0.04    0.04
   2   5  -2    0.01    0.04
   2   5  -2   -0.01    0.04
   2   5  -2    0.07    0.06
   2   5  -2    0.00    0.04
   2   5  -2    0.02    0.06
  -2  -5   2   -0.03    0.04
  -2  -5   2   -0.04    0.04
  -2  -5   2   -0.03    0.05
  -2  -5   2   -0.01    0.04
  -2  -5   2   -0.01    0.05
  -2  -5   2    0.00    0.05
   1   5  -2   12.97    0.61
   1   5  -2   14.08    0.52
   1   5  -2   13.84    0.48
   1   5  -2   14.13    0.48
   1   5  -2   13.87    0.53
   1   5  -2   12.95    0.47
  -1  -5   2   13.13    0.53
  -1  -5   2   12.10    0.45
  -1  -5   2   12.90    0.50
  -1  -5   2   12.77    0.52
   0   5  -2   16.25    0.58
   0   5  -2   15.60    0.53
   0   5  -2   15.75    0.51
   0   5  -2   16.76    0.74
   0   5  -2   16.40    0.54
   0  -5   2   15.52    0.43
   0  -5   2   15.56    0.43
   0  -5   2   15.99    0.51
   0  -5   2   16.21    0.59
  -1   5  -2    8.02    0.28
  -1   5  -2    8.36    0.34
  -1   5  -2    8.22    0.37
  -1   5  -2    8.09    0.41
  -1   5  -2    8.02    0.33
   1  -5   2    8.12    0.37
   1  -5   2    7.76    0.35
  -2   5  -2   80.23    2.18
  -2   5  -2   83.51    2.02
  -2   5  -2   80.45    2.04
   2  -5   2   80.94    2.08
   2  -5   2   82.75    2.09
  -3   5  -2    7.32    0.59
  -3   5  -2    7.14    0.35
   3  -5   2    7.10    0.36
   4  -5   2   18.85    0.70
   5  -5   2   10.17    0.50
   6  -5   2    0.18    0.10
   7  -5   2    0.16    0.12
   8  -5   2    7.64    0.50
   9   4  -2    0.34    0.18
   8   4  -2    3.23    0.31
   8   4  -2    4.48    0.42
  -8  -4   2    3.43    0.37
   7   4  -2   12.93    0.58
   7   4  -2   10.39    0.60
   7   4  -2   10.33    0.43
  -7  -4   2   11.29    0.61
   6   4  -2    0.54    0.11
   6   4  -2    0.63    0.14
   6   4  -2    0.89    0.19
  -6  -4   2    0.37    0.13
   5   4  -2    0.13    0.07
   5   4  -2    0.18    0.08
   5   4  -2    0.24    0.10
   5   4  -2    0.00    0.07
  -5  -4   2    0.10    0.07
  -5  -4   2    0.08    0.08
   4   4  -2   20.44    0.79
   4   4  -2   18.73    0.62
   4   4  -2   19.21    0.73
   4   4  -2   18.66    0.66
  -4  -4   2   17.93    0.69
  -4  -4   2   19.05    0.72
  -4  -4   2   19.14    0.82
  -4  -4   2   20.23    0.74
   3   4  -2   17.01    0.59
   3   4  -2   17.99    0.57
   3   4  -2   17.40    0.69
   3   4  -2   17.76    0.72
   3   4  -2   16.84    0.64
  -3  -4   2   17.58    0.64
  -3  -4   2   16.99    0.65
  -3  -4   2   17.54    0.63
  -3  -4   2   16.48    0.73
   2   4  -2   28.46    1.00
   2   4  -2   28.05    0.92
   2   4  -2   29.13    0.90
   2   4  -2   29.09    0.85
   2   4  -2   28.48    0.81
  -2  -4   2   30.59    0.91
  -2  -4   2   28.06    0.83
  -2  -4   2   28.53    0.90
  -2  -4   2   30.45    0.86
  -2  -4   2   27.58    1.05
   1   4  -2    0.62    0.10
   1   4  -2    0.40    0.10
   1   4  -2    0.56    0.08
   1   4  -2    0.49    0.08
   1   4  -2    0.54    0.09
   1   4  -2    0.40    0.08
  -1  -4   2    0.50    0.10
  -1  -4   2    0.55    0.09
  -1  -4   2    0.42    0.08
  -1  -4   2    0.49    0.07
   0   4  -2   14.04    0.47
   0   4  -2   14.99    0.52
   0   4  -2   14.65    0.64
   0   4  -2   14.73    0.48
   0   4  -2   15.53    0.49
   0  -4   2   14.28    0.51
   0  -4   2   15.33    0.41
   0  -4   2   14.84    0.47
   0  -4   2   14.12    0.40
   0  -4   2   15.36    0.52
  -1   4  -2    4.73    0.21
  -1   4  -2    4.32    0.23
  -1   4  -2    4.35    0.19
  -1   4  -2    4.33    0.21
   1  -4   2    4.30    0.23
  -2   4  -2   24.09    0.66
  -2   4  -2   22.70    0.76
  -2   4  -2   22.84    0.61
  -2   4  -2   23.55    0.71
   2  -4   2   22.53    0.71
   2  -4   2   22.22    0.69
  -3   4  -2   22.85    0.66
  -3   4  -2   21.91    0.67
  -3   4  -2   23.23    0.75
  -3   4  -2   22.48    1.07
   3  -4   2   22.08    0.73
   3  -4   2   22.07    0.70
  -4   4  -2   23.33    1.14
   4  -4   2   23.54    0.78
   4  -4   2   23.81    0.74
   4  -4   2   23.12    0.75
   5  -4   2    0.75    0.14
   6  -4   2    3.38    0.28
   7  -4   2    0.98    0.18
   8  -4   2    6.08    0.42
   9  -4   2    0.73    0.19
   9   3  -2    2.43    0.35
   9   3  -2    2.03    0.28
   8   3  -2    2.80    0.28
   8   3  -2    2.52    0.32
   7   3  -2    2.82    0.31
   7   3  -2    2.62    0.18
   7   3  -2    2.83    0.26
  -7  -3   2    2.35    0.29
   6   3  -2   15.17    0.55
   6   3  -2   15.86    0.63
   6   3  -2   15.87    0.70
  -6  -3   2   16.01    0.69
   5   3  -2    0.57    0.12
   5   3  -2    0.67    0.11
   5   3  -2    0.60    0.15
   5   3  -2    0.67    0.15
  -5  -3   2    0.69    0.16
  -5  -3   2    0.74    0.15
  -5  -3   2    0.79    0.17
   4   3  -2    1.29    0.20
   4   3  -2    1.42    0.14
   4   3  -2    0.96    0.13
   4   3  -2    1.24    0.17
   4   3  -2    1.26    0.18
  -4  -3   2    1.19    0.16
  -4  -3   2    1.35    0.18
  -4  -3   2    1.17    0.16
  -4  -3   2    0.97    0.17
   3   3  -2    0.06    0.05
   3   3  -2    0.08    0.07
   3   3  -2    0.07    0.05
   3   3  -2    0.00    0.05
  -3  -3   2    0.07    0.05
  -3  -3   2    0.01    0.05
  -3  -3   2    0.16    0.07
  -3  -3   2    0.03    0.04
   2   3  -2   45.80    1.20
   2   3  -2   46.79    1.32
   2   3  -2   49.28    1.44
   2   3  -2   46.43    1.18
  -2  -3   2   46.49    1.30
  -2  -3   2   44.73    1.26
  -2  -3   2   44.81    1.45
  -2  -3   2   46.15    1.24
  -2  -3   2   47.00    1.21
   1   3  -2   28.58    0.87
   1   3  -2   27.86    0.96
   1   3  -2   29.34    0.79
   1   3  -2   29.96    0.80
   1   3  -2   31.30    0.88
   1   3  -2   29.58    0.81
  -1  -3   2   30.14    0.85
  -1  -3   2   29.21    0.79
  -1  -3   2   29.05    0.85
  -1  -3   2   29.41    1.02
  -1  -3   2   29.72    0.81
   0   3  -2    0.87    0.13
   0   3  -2    1.04    0.10
   0   3  -2    1.20    0.11
   0   3  -2    1.00    0.09
   0   3  -2    0.76    0.08
   0   3  -2    1.05    0.10
   0  -3   2    0.89    0.10
   0  -3   2    0.92    0.06
   0  -3   2    1.01    0.08
   0  -3   2    0.99    0.07
  -1   3  -2   15.21    0.43
  -1   3  -2   16.72    0.51
  -1   3  -2   15.38    0.49
   1  -3   2   16.20    0.49
   1  -3   2   15.63    0.48
   1  -3   2   16.31    0.48
  -2   3  -2    9.39    0.35
   2  -3   2    9.28    0.33
   2  -3   2    9.74    0.35
  -3   3  -2    4.92    0.24
  -3   3  -2    4.53    0.22
  -3   3  -2    4.71    0.40
   3  -3   2    4.63    0.22
   3  -3   2    4.63    0.24
   3  -3   2    4.83    0.24
  -4   3  -2   13.49    0.77
  -4   3  -2   13.70    0.48
   4  -3   2   12.54    0.49
   4  -3   2   14.09    0.50
   4  -3   2   12.96    0.47
  -5   3  -2   35.59    1.47
   5  -3   2   32.47    1.00
   5  -3   2   34.33    1.06
   6  -3   2    0.20    0.09
   7  -3   2    4.82    0.33
   8  -3   2    6.82    0.42
   9  -3   2    1.00    0.20
   9   2  -2    1.57    0.29
   9   2  -2    2.16    0.27
   8   2  -2    0.24    0.12
   8   2  -2    0.39    0.15
   7   2  -2   13.16    0.40
   7   2  -2   14.75    0.62
   7   2  -2   13.06    0.66
  -7  -2   2   12.92    0.65
   6   2  -2    1.34    0.20
   6   2  -2    1.75    0.20
   6   2  -2    1.74    0.15
  -6  -2   2    1.48    0.21
   5   2  -2   28.55    0.85
   5   2  -2   28.95    0.92
   5   2  -2   30.76    1.08
   5   2  -2   28.78    1.01
  -5  -2   2   28.54    0.96
  -5  -2   2   30.38    1.07
  -5  -2   2   29.43    1.10
   4   2  -2   45.50    1.26
   4   2  -2   48.08    1.46
   4   2  -2   46.30    1.38
   4   2  -2   46.96    1.57
   4   2  -2   45.01    1.21
  -4  -2   2   45.84    1.50
  -4  -2   2   46.03    1.31
  -4  -2   2   45.23    1.31
   3   2  -2   18.26    0.73
   3   2  -2   19.08    0.71
   3   2  -2   19.02    0.67
   3   2  -2   19.39    0.61
   3   2  -2   19.58    0.59
  -3  -2   2   19.22    0.72
  -3  -2   2   18.51    0.64
  -3  -2   2   18.42    0.63
   2   2  -2   18.26    0.65
   2   2  -2   18.38    0.53
   2   2  -2   17.49    0.61
   2   2  -2   18.12    0.55
   2   2  -2   17.69    0.63
  -2  -2   2   17.89    0.59
  -2  -2   2   17.43    0.57
  -2  -2   2   17.45    0.53
  -2  -2   2   18.08    0.65
  -2  -2   2   18.18    0.60
   1   2  -2  107.61    2.54
   1   2  -2  109.28    2.60
   1   2  -2  108.75    2.78
   1   2  -2  111.55    2.56
   1   2  -2  105.96    2.76
   1   2  -2  108.75    2.99
  -1  -2   2  111.04    2.60
  -1  -2   2  107.92    2.73
  -1  -2   2  110.16    2.58
  -1  -2   2  109.96    2.61
  -1  -2   2  110.63    3.02
   0   2  -2   49.19    1.28
   0   2  -2   50.75    1.34
   0   2  -2   48.43    1.46
   0   2  -2   50.20    1.19
   0   2  -2   51.00    1.21
   0   2  -2   48.49    1.21
   0  -2   2   49.48    1.26
   0  -2   2   48.66    1.23
   0  -2   2   50.10    1.20
   0  -2   2   51.49    1.17
   0  -2   2   47.42    1.16
  -1   2  -2   48.01    1.22
  -1   2  -2   49.74    1.30
   1  -2   2   47.15    1.17
   1  -2   2   48.36    1.17
  -2   2  -2   75.52    1.98
   2  -2   2   75.63    1.77
   2  -2   2   76.06    1.77
   2  -2   2   75.01    1.79
   2  -2   2   76.30    1.97
  -3   2  -2    9.55    0.56
  -3   2  -2   11.24    0.34
   3  -2   2   10.94    0.42
   3  -2   2   10.84    0.35
   3  -2   2   11.04    0.33
  -4   2  -2   91.35    2.91
  -4   2  -2   93.77    2.44
   4  -2   2   94.47    2.47
   4  -2   2   94.01    2.25
   4  -2   2   94.39    2.25
  -5   2  -2    1.43    0.26
   5  -2   2    0.74    0.13
   5  -2   2    0.64    0.11
   5  -2   2    0.78    0.11
   6  -2   2   18.88    0.73
   6  -2   2   18.71    0.66
   7  -2   2    6.08    0.35
   7  -2   2    6.16    0.41
   8  -2   2    2.36    0.24
   9  -2   2    1.74    0.23
  10  -2   2    0.94    0.20
   9   1  -2   -0.06    0.09
   9   1  -2   -0.06    0.08
   8   1  -2    2.18    0.28
   8   1  -2    2.40    0.27
   7   1  -2    1.15    0.19
   7   1  -2    1.34    0.22
   6   1  -2   11.59    0.39
   6   1  -2   11.55    0.52
   6   1  -2   11.41    0.56
  -6  -1   2   12.16    0.57
   5   1  -2   38.16    1.23
   5   1  -2   40.07    1.04
   5   1  -2   39.14    1.15
   5   1  -2   39.97    1.31
  -5  -1   2   38.55    1.30
  -5  -1   2   37.08    1.35
  -5  -1   2   39.35    1.19
   4   1  -2    9.49    0.53
   4   1  -2    8.56    0.38
   4   1  -2    8.20    0.34
   4   1  -2    8.81    0.45
   4   1  -2    8.68    0.41
  -4  -1   2    8.80    0.44
  -4  -1   2    8.56    0.45
  -4  -1   2    8.29    0.39
  -4  -1   2    9.30    0.41
   3   1  -2    4.55    0.22
   3   1  -2    4.79    0.27
   3   1  -2    4.21    0.30
   3   1  -2    4.28    0.27
   3   1  -2    4.71    0.24
  -3  -1   2    4.75    0.28
  -3  -1   2    4.28    0.25
  -3  -1   2    3.92    0.24
  -3  -1   2    4.64    0.28
   2   1  -2    9.23    0.39
   2   1  -2    8.76    0.39
   2   1  -2    9.11    0.31
   2   1  -2    8.79    0.37
   2   1  -2    8.63    0.32
  -2  -1   2    8.88    0.35
  -2  -1   2    8.21    0.34
  -2  -1   2    8.37    0.37
  -2  -1   2   10.28    0.39
   1   1  -2   14.86    0.43
   1   1  -2   15.26    0.45
   1   1  -2   15.60    0.52
   1   1  -2   15.26    0.51
   1   1  -2   15.52    0.52
  -1  -1   2   14.93    0.49
  -1  -1   2   15.07    0.48
  -1  -1   2   15.02    0.52
  -1  -1   2   16.32    0.47
  -1  -1   2   16.21    0.44
   0   1  -2   26.93    0.67
   0   1  -2   26.93    0.65
   0   1  -2   26.56    0.66
   0   1  -2   26.39    0.71
   0   1  -2   26.23    0.80
   0   1  -2   28.19    0.79
   0  -1   2   27.12    0.64
   0  -1   2   25.60    0.69
   0  -1   2   27.95    0.66
   0  -1   2   25.41    0.67
   0  -1   2   26.40    0.65
   0  -1   2   26.39    0.82
   0  -1   2   26.80    0.66
   0  -1   2   26.74    0.70
  -1   1  -2    1.69    0.13
   1  -1   2    1.34    0.07
   1  -1   2    1.50    0.07
  -2   1  -2    4.95    0.31
   2  -1   2    4.88    0.24
  -3   1  -2    1.57    0.20
   3  -1   2    2.18    0.16
   3  -1   2    2.04    0.24
   3  -1   2    2.07    0.09
   3  -1   2    2.15    0.08
  -4   1  -2    8.16    0.28
  -4   1  -2    7.77    0.48
   4  -1   2    8.12    0.28
   4  -1   2    7.96    0.29
   4  -1   2    9.41    0.56
   4  -1   2    8.27    0.37
  -5   1  -2   30.84    0.89
  -5   1  -2   28.92    1.18
   5  -1   2   30.46    1.27
   5  -1   2   28.15    0.95
   5  -1   2   28.10    0.81
   5  -1   2   28.70    0.83
  -6   1  -2    0.24    0.13
   6  -1   2    0.31    0.11
   6  -1   2    0.29    0.09
   7  -1   2   35.00    1.07
   7  -1   2   36.73    1.24
   8  -1   2    3.33    0.34
   8  -1   2    2.70    0.24
   9  -1   2    0.60    0.15
  10  -1   2    5.89    0.39
   9   0  -2    1.27    0.25
   9   0  -2    0.89    0.21
   8   0  -2   -0.02    0.09
   8   0  -2   -0.01    0.08
   7   0  -2   13.79    0.66
   7   0  -2   14.17    0.64
   6   0  -2    0.12    0.08
   6   0  -2    0.02    0.08
  -6   0   2    0.08    0.09
   5   0  -2   17.05    0.51
   5   0  -2   16.19    0.63
   5   0  -2   16.03    0.69
   5   0  -2   16.45    0.66
  -5   0   2   17.62    0.78
  -5   0   2   16.74    0.65
   4   0  -2    2.16    0.20
   4   0  -2    2.64    0.30
   4   0  -2    2.26    0.15
   4   0  -2    2.19    0.22
   4   0  -2    2.81    0.21
  -4   0   2    2.48    0.21
  -4   0   2    2.69    0.22
  -4   0   2    2.41    0.23
  -4   0   2    2.55    0.25
   3   0  -2    1.60    0.15
   3   0  -2    1.59    0.12
   3   0  -2    1.31    0.14
   3   0  -2    1.29    0.19
   3   0  -2    1.47    0.16
  -3   0   2    1.21    0.13
  -3   0   2    1.51    0.15
  -3   0   2    1.39    0.16
  -3   0   2    1.39    0.16
   2   0  -2  161.82    4.38
   2   0  -2  165.31    4.03
   2   0  -2  159.83    3.71
   2   0  -2  162.86    4.20
  -2   0   2  156.30    4.33
  -2   0   2  155.16    4.18
  -2   0   2  161.11    3.76
  -2   0   2  163.34    3.77
   1   0  -2    0.33    0.06
   1   0  -2    0.44    0.07
   1   0  -2    0.32    0.06
   1   0  -2    0.37    0.05
   1   0  -2    0.25    0.06
  -1   0   2    0.34    0.06
  -1   0   2    0.28    0.06
  -1   0   2    0.36    0.06
  -1   0   2    0.30    0.05
  -1   0   2    0.33    0.06
   0   0  -2  160.67    3.93
   0   0  -2  161.85    3.86
   0   0  -2  157.21    3.68
   0   0  -2  155.53    4.00
   0   0  -2  156.51    3.60
   0   0  -2  138.51    4.57
   0   0  -2  156.69    3.56
   0   0   2  159.10    3.60
   0   0   2  157.88    4.19
   0   0   2  160.65    3.62
   0   0   2  161.09    3.86
   0   0   2  152.16    3.83
   0   0   2  166.11    3.70
  -1   0  -2  251.37    5.88
   1   0   2  229.06    5.72
   1   0   2  222.42    5.68
   1   0   2  248.73    5.88
  -2   0  -2   27.26    0.90
   2   0   2   28.24    0.83
   2   0   2   28.55    0.92
  -3   0  -2   33.20    1.11
   3   0   2   32.33    0.97
   3   0   2   32.87    0.79
   3   0   2   33.88    1.15
   3   0   2   33.63    0.80
  -4   0  -2  110.85    2.81
  -4   0  -2  107.88    3.17
   4   0   2  108.64    3.24
   4   0   2  111.72    2.85
   4   0   2  111.06    2.55
   4   0   2  105.11    2.53
  -5   0  -2    4.63    0.24
  -5   0  -2    4.53    0.36
   5   0   2    4.54    0.22
   5   0   2    4.82    0.41
   5   0   2    4.41    0.22
   5   0   2    4.49    0.29
  -6   0  -2   36.42    1.40
   6   0   2   37.03    1.02
   6   0   2   36.11    1.20
   6   0   2   36.82    1.04
   7   0   2    5.90    0.31
   7   0   2    5.50    0.39
   8   0   2    4.68    0.39
   8   0   2    4.26    0.28
   9   0   2   10.27    0.49
   9   0   2    9.32    0.61
  10   0   2    0.46    0.14
   9  -1  -2    1.10    0.23
   8  -1  -2    0.78    0.19
   8  -1  -2    1.01    0.21
   7  -1  -2    4.20    0.34
   7  -1  -2    4.10    0.33
   6  -1  -2    9.66    0.49
   6  -1  -2    9.76    0.48
   5  -1  -2   25.07    0.87
   5  -1  -2   24.99    0.67
   5  -1  -2   25.99    0.88
   5  -1  -2   27.28    0.94
  -5   1   2   25.84    1.06
  -5   1   2   24.73    0.87
   4  -1  -2    3.32    0.17
   4  -1  -2    3.54    0.36
   4  -1  -2    3.25    0.19
   4  -1  -2    3.68    0.26
   4  -1  -2    3.62    0.25
   4  -1  -2    3.31    0.23
  -4   1   2    3.68    0.25
  -4   1   2    3.16    0.26
  -4   1   2    3.45    0.24
  -4   1   2    3.51    0.30
   3  -1  -2   20.53    0.85
   3  -1  -2   20.79    0.67
   3  -1  -2   19.29    0.72
   3  -1  -2   19.71    0.67
   3  -1  -2   19.34    0.58
  -3   1   2   19.84    0.73
  -3   1   2   19.88    0.65
  -3   1   2   20.64    0.66
  -3   1   2   20.79    0.79
   2  -1  -2   16.55    0.54
   2  -1  -2   16.33    0.60
   2  -1  -2   16.49    0.66
   2  -1  -2   15.31    0.53
   2  -1  -2   16.34    0.48
  -2   1   2   15.82    0.53
  -2   1   2   17.03    0.63
  -2   1   2   17.28    0.55
  -2   1   2   15.98    0.60
   1  -1  -2    1.44    0.12
   1  -1  -2    1.22    0.12
   1  -1  -2    1.83    0.14
   1  -1  -2    1.59    0.10
   1  -1  -2    1.45    0.12
  -1   1   2    1.16    0.12
  -1   1   2    1.41    0.11
  -1   1   2    1.52    0.11
  -1   1   2    1.49    0.11
  -1   1   2    1.28    0.12
  -1   1   2    1.49    0.13
   0  -1  -2   16.46    0.44
   0  -1  -2   16.76    0.54
   0  -1  -2   16.94    0.50
   0  -1  -2   16.82    0.51
   0  -1  -2   16.67    0.52
   0  -1  -2   16.57    0.47
   0  -1  -2   16.27    0.47
   0   1   2   16.47    0.50
   0   1   2   16.37    0.48
   0   1   2   15.43    0.45
   0   1   2   16.88    0.50
   0   1   2   15.70    0.51
   0   1   2   16.25    0.46
  -1  -1  -2  143.13    4.51
  -1  -1  -2  158.54    3.91
  -1  -1  -2  161.88    4.05
  -1  -1  -2  162.54    3.99
   1   1   2  161.22    4.36
   1   1   2  165.11    3.99
   1   1   2  159.36    4.07
   1   1   2  162.85    3.65
  -2  -1  -2    8.40    0.33
  -2  -1  -2    8.86    0.26
  -2  -1  -2    9.14    0.26
   2   1   2    9.14    0.25
   2   1   2    8.92    0.23
   2   1   2    8.97    0.35
   2   1   2    8.88    0.35
  -3  -1  -2   98.73    2.47
  -3  -1  -2   97.72    2.47
  -3  -1  -2   92.49    2.70
   3   1   2   95.58    2.74
   3   1   2   98.41    2.23
   3   1   2   94.39    2.51
   3   1   2   98.53    2.22
  -4  -1  -2    0.29    0.09
  -4  -1  -2    0.34    0.06
   4   1   2    0.38    0.12
   4   1   2    0.34    0.06
   4   1   2    0.39    0.09
   4   1   2    0.35    0.05
  -5  -1  -2    0.60    0.09
  -5  -1  -2    0.71    0.15
   5   1   2    0.72    0.08
   5   1   2    0.50    0.12
   5   1   2    0.89    0.10
   5   1   2    0.78    0.19
  -6  -1  -2    9.42    0.55
   6   1   2    9.65    0.37
   6   1   2    9.85    0.49
   7   1   2   29.61    1.09
   7   1   2   29.43    0.89
   8   1   2    7.57    0.50
   8   1   2    6.62    0.35
   9   1   2    3.25    0.26
   9   1   2    3.45    0.38
  10   1   2    2.37    0.37
  10   1   2    2.84    0.27
   9  -2  -2   -0.03    0.11
   8  -2  -2    0.34    0.14
   7  -2  -2    0.31    0.14
   7  -2  -2    0.38    0.13
   6  -2  -2    6.95    0.39
   6  -2  -2    6.34    0.41
   5  -2  -2   15.57    0.60
   5  -2  -2   14.28    0.63
  -5   2   2   15.64    0.63
  -5   2   2   15.37    0.79
   4  -2  -2    1.33    0.10
   4  -2  -2    1.49    0.19
   4  -2  -2    1.51    0.18
   4  -2  -2    1.32    0.11
   4  -2  -2    1.82    0.29
   4  -2  -2    1.29    0.14
  -4   2   2    1.66    0.23
  -4   2   2    1.32    0.16
  -4   2   2    1.41    0.19
   3  -2  -2    3.49    0.25
   3  -2  -2    3.72    0.18
   3  -2  -2    3.46    0.34
   3  -2  -2    3.74    0.25
   3  -2  -2    3.73    0.21
  -3   2   2    3.95    0.28
  -3   2   2    3.66    0.23
  -3   2   2    4.36    0.25
  -3   2   2    4.09    0.31
   2  -2  -2    1.65    0.20
   2  -2  -2    1.55    0.15
   2  -2  -2    1.61    0.12
   2  -2  -2    1.54    0.11
   2  -2  -2    1.47    0.15
  -2   2   2    1.41    0.17
  -2   2   2    1.68    0.16
  -2   2   2    1.80    0.17
  -2   2   2    1.44    0.15
  -2   2   2    1.56    0.14
  -2   2   2    1.43    0.13
   1  -2  -2   15.36    0.61
   1  -2  -2   15.47    0.52
   1  -2  -2   15.75    0.51
   1  -2  -2   15.91    0.56
   1  -2  -2   15.86    0.47
  -1   2   2   15.87    0.60
  -1   2   2   16.30    0.54
  -1   2   2   16.03    0.51
  -1   2   2   16.01    0.51
  -1   2   2   15.71    0.57
  -1   2   2   15.88    0.55
   0  -2  -2  375.57    8.94
   0  -2  -2  411.51    9.66
   0  -2  -2  399.28    9.65
   0  -2  -2  408.50    8.97
   0  -2  -2  386.40   10.02
   0   2   2  360.13   11.46
   0   2   2  417.31    9.02
   0   2   2  405.64    8.99
   0   2   2  378.14   10.00
   0   2   2  404.92    9.21
   0   2   2  402.57    9.57
  -1  -2  -2  179.63    4.12
  -1  -2  -2  177.67    4.57
  -1  -2  -2  176.60    4.37
  -1  -2  -2  179.45    4.07
  -1  -2  -2  176.05    4.18
  -1  -2  -2  180.02    4.76
   1   2   2  180.90    4.46
   1   2   2  179.95    4.13
   1   2   2  181.52    4.75
   1   2   2  173.88    4.37
   1   2   2  183.07    4.18
   1   2   2  181.76    4.08
  -2  -2  -2  140.50    3.77
  -2  -2  -2  141.83    3.63
  -2  -2  -2  136.29    3.46
   2   2   2  138.54    3.58
   2   2   2  146.76    3.63
   2   2   2  142.85    3.26
   2   2   2  147.35    3.79
  -3  -2  -2   19.70    0.59
  -3  -2  -2   19.05    0.64
   3   2   2   19.02    0.67
   3   2   2   18.70    0.53
   3   2   2   18.38    0.50
   3   2   2   18.43    0.54
   3   2   2   18.33    0.63
   3   2   2   18.65    0.53
  -4  -2  -2    7.92    0.39
  -4  -2  -2    7.67    0.31
  -4  -2  -2    7.73    0.33
   4   2   2    8.22    0.25
   4   2   2    7.47    0.42
   4   2   2    7.94    0.27
   4   2   2    8.01    0.25
   4   2   2    7.91    0.38
   4   2   2    7.48    0.29
  -5  -2  -2    0.30    0.10
  -5  -2  -2    0.38    0.08
   5   2   2    0.15    0.09
   5   2   2    0.22    0.07
   5   2   2    0.24    0.06
   5   2   2    0.23    0.09
  -6  -2  -2   44.40    1.50
   6   2   2   43.95    1.39
   6   2   2   41.58    1.15
   7   2   2    8.88    0.38
   7   2   2    8.61    0.51
   8   2   2    0.16    0.12
   8   2   2    0.08    0.07
   9   2   2   12.17    0.71
   9   2   2   11.43    0.52
  10   2   2    0.97    0.18
  10   2   2    1.00    0.26
   8  -3  -2    0.01    0.11
   7  -3  -2    0.61    0.18
   6  -3  -2    3.37    0.26
   6  -3  -2    2.50    0.29
   5  -3  -2   17.99    0.73
   5  -3  -2   15.97    0.61
  -5   3   2   16.57    0.66
   4  -3  -2    1.36    0.19
   4  -3  -2    1.06    0.25
   4  -3  -2    1.25    0.09
   4  -3  -2    1.37    0.09
   4  -3  -2    1.33    0.14
   4  -3  -2    1.63    0.18
  -4   3   2    1.36    0.17
  -4   3   2    1.45    0.24
  -4   3   2    1.15    0.16
   3  -3  -2   22.66    0.80
   3  -3  -2   23.71    0.81
   3  -3  -2   22.67    0.70
   3  -3  -2   22.59    1.01
   3  -3  -2   22.42    0.64
   3  -3  -2   23.34    0.64
  -3   3   2   21.49    0.94
  -3   3   2   24.36    0.87
  -3   3   2   23.07    0.83
  -3   3   2   22.24    0.75
  -3   3   2   22.65    0.75
  -3   3   2   24.04    0.77
   2  -3  -2    0.00    0.03
   2  -3  -2    0.00    0.04
   2  -3  -2   -0.03    0.02
   2  -3  -2   -0.04    0.04
  -2   3   2    0.02    0.04
  -2   3   2   -0.03    0.04
  -2   3   2    0.03    0.05
  -2   3   2   -0.01    0.04
  -2   3   2    0.00    0.04
  -2   3   2   -0.03    0.03
   1  -3  -2    2.32    0.18
   1  -3  -2    2.50    0.15
   1  -3  -2    2.57    0.15
   1  -3  -2    2.53    0.14
   1  -3  -2    2.28    0.19
  -1   3   2    2.33    0.16
  -1   3   2    2.28    0.16
  -1   3   2    2.18    0.19
  -1   3   2    2.25    0.22
  -1   3   2    2.12    0.18
  -1   3   2    2.24    0.18
   0  -3  -2  223.89    5.17
   0  -3  -2  213.95    5.49
   0  -3  -2  222.81    5.08
   0  -3  -2  222.41    5.70
   0  -3  -2  220.65    5.23
   0  -3  -2  224.76    5.49
   0   3   2  233.08    5.25
   0   3   2  211.78    5.70
   0   3   2  232.63    5.50
   0   3   2  217.88    5.48
   0   3   2  222.91    5.18
   0   3   2  224.13    5.12
  -1  -3  -2   -0.04    0.03
  -1  -3  -2   -0.03    0.03
  -1  -3  -2   -0.07    0.03
  -1  -3  -2   -0.02    0.03
  -1  -3  -2   -0.05    0.03
   1   3   2   -0.03    0.03
   1   3   2   -0.05    0.02
   1   3   2   -0.06    0.02
   1   3   2   -0.03    0.03
   1   3   2    0.00    0.04
   1   3   2   -0.04    0.03
   1   3   2   -0.05    0.03
  -2  -3  -2  114.85    2.65
  -2  -3  -2  112.02    2.64
  -2  -3  -2  108.98    2.59
  -2  -3  -2  109.41    2.91
  -2  -3  -2  111.85    3.02
  -2  -3  -2  110.51    2.78
   2   3   2  112.20    2.55
   2   3   2  113.29    2.61
   2   3   2  106.64    2.75
   2   3   2  111.81    2.85
   2   3   2  111.90    3.00
   2   3   2  110.43    2.63
  -3  -3  -2   12.21    0.41
  -3  -3  -2   12.04    0.45
  -3  -3  -2   12.37    0.47
  -3  -3  -2   12.90    0.42
  -3  -3  -2   11.50    0.37
   3   3   2   11.89    0.32
   3   3   2   12.04    0.39
   3   3   2   12.38    0.43
   3   3   2   12.22    0.32
   3   3   2   12.34    0.48
   3   3   2   12.55    0.48
  -4  -3  -2   61.54    1.87
  -4  -3  -2   64.37    1.81
  -4  -3  -2   63.31    1.56
   4   3   2   62.82    1.79
   4   3   2   64.02    1.73
   4   3   2   65.41    1.73
   4   3   2   64.00    1.61
   4   3   2   63.92    1.93
   4   3   2   63.16    1.61
   4   3   2   65.10    1.57
  -5  -3  -2   57.72    1.41
  -5  -3  -2   54.91    1.71
   5   3   2   52.10    1.78
   5   3   2   56.39    1.51
   5   3   2   54.68    1.45
   5   3   2   54.69    1.62
   5   3   2   54.04    1.50
   5   3   2   52.98    1.39
  -6  -3  -2    0.05    0.07
   6   3   2    0.05    0.07
   6   3   2    0.09    0.04
   6   3   2    0.06    0.05
   6   3   2    0.14    0.05
   7   3   2   26.36    0.80
   7   3   2   23.91    0.98
   8   3   2    1.52    0.26
   8   3   2    1.90    0.19
   9   3   2    8.59    0.60
   9   3   2    8.82    0.44
  10   3   2    2.88    0.40
  10   3   2    2.83    0.27
   8  -4  -2    0.18    0.14
   7  -4  -2    1.57    0.26
   6  -4  -2   -0.05    0.09
   5  -4  -2    0.62    0.17
   4  -4  -2   13.16    0.55
   4  -4  -2   13.46    0.48
   4  -4  -2   13.15    0.62
  -4   4   2   12.89    0.57
  -4   4   2   12.98    0.75
  -4   4   2   12.59    0.55
   3  -4  -2    0.22    0.05
   3  -4  -2    0.27    0.09
   3  -4  -2    0.32    0.07
   3  -4  -2    0.13    0.08
   3  -4  -2    0.16    0.05
  -3   4   2    0.24    0.12
  -3   4   2    0.21    0.09
  -3   4   2    0.25    0.09
  -3   4   2    0.32    0.11
  -3   4   2    0.31    0.10
   2  -4  -2   31.33    1.01
   2  -4  -2   30.80    0.84
   2  -4  -2   32.00    0.85
   2  -4  -2   31.16    0.86
   2  -4  -2   31.58    1.00
  -2   4   2   31.47    0.99
  -2   4   2   31.09    1.07
  -2   4   2   32.63    0.96
  -2   4   2   30.12    1.20
  -2   4   2   30.28    1.03
  -2   4   2   30.97    0.95
   1  -4  -2   31.97    0.87
   1  -4  -2   31.59    1.00
   1  -4  -2   31.36    0.86
   1  -4  -2   31.65    0.97
   1  -4  -2   31.14    0.96
   1  -4  -2   31.16    0.87
   1  -4  -2   31.34    0.85
  -1   4   2   33.55    1.05
  -1   4   2   29.98    1.15
  -1   4   2   31.57    0.94
  -1   4   2   31.09    1.01
  -1   4   2   31.09    0.92
  -1   4   2   31.13    0.97
   0  -4  -2    6.65    0.29
   0  -4  -2    6.22    0.32
   0  -4  -2    6.82    0.33
   0  -4  -2    6.82    0.33
   0  -4  -2    6.15    0.27
   0  -4  -2    6.81    0.29
   0   4   2    6.94    0.30
   0   4   2    7.03    0.35
   0   4   2    6.79    0.28
   0   4   2    6.06    0.32
   0   4   2    6.72    0.30
   0   4   2    6.27    0.33
  -1  -4  -2    6.41    0.31
  -1  -4  -2    6.58    0.32
  -1  -4  -2    6.64    0.27
  -1  -4  -2    6.57    0.31
  -1  -4  -2    5.90    0.27
  -1  -4  -2    6.10    0.26
   1   4   2    6.65    0.27
   1   4   2    6.60    0.32
   1   4   2    6.10    0.29
   1   4   2    6.97    0.30
   1   4   2    5.64    0.26
   1   4   2    6.41    0.32
   1   4   2    6.73    0.32
  -2  -4  -2    1.44    0.14
  -2  -4  -2    1.80    0.14
  -2  -4  -2    1.24    0.14
  -2  -4  -2    1.74    0.13
  -2  -4  -2    1.62    0.16
  -2  -4  -2    1.33    0.14
   2   4   2    1.42    0.14
   2   4   2    1.18    0.11
   2   4   2    1.77    0.11
   2   4   2    1.33    0.13
   2   4   2    1.73    0.11
   2   4   2    1.59    0.15
   2   4   2    1.53    0.15
  -3  -4  -2    0.39    0.08
  -3  -4  -2    0.33    0.09
  -3  -4  -2    0.30    0.08
  -3  -4  -2    0.63    0.11
  -3  -4  -2    0.56    0.09
   3   4   2    0.26    0.07
   3   4   2    0.40    0.09
   3   4   2    0.46    0.07
   3   4   2    0.33    0.09
   3   4   2    0.44    0.05
   3   4   2    0.30    0.07
  -4  -4  -2    2.63    0.18
  -4  -4  -2    2.78    0.19
  -4  -4  -2    2.45    0.21
  -4  -4  -2    2.65    0.23
  -4  -4  -2    2.41    0.18
   4   4   2    2.67    0.13
   4   4   2    2.78    0.18
   4   4   2    2.64    0.18
   4   4   2    2.73    0.12
   4   4   2    2.76    0.23
   4   4   2    2.82    0.20
   4   4   2    2.81    0.23
  -5  -4  -2    2.85    0.21
  -5  -4  -2    3.05    0.21
  -5  -4  -2    3.35    0.27
   5   4   2    3.42    0.29
   5   4   2    3.81    0.23
   5   4   2    3.08    0.26
   5   4   2    3.56    0.21
   5   4   2    3.06    0.21
  -6  -4  -2    8.61    0.43
  -6  -4  -2    8.76    0.50
   6   4   2    8.85    0.39
   6   4   2    8.72    0.39
   6   4   2    8.54    0.48
   6   4   2    8.31    0.37
   7   4   2    0.12    0.06
   7   4   2   -0.02    0.07
   8   4   2   18.71    0.68
   8   4   2   17.15    0.85
   9   4   2    0.24    0.14
   9   4   2    0.15    0.09
  10   4   2    0.87    0.26
  10   4   2    0.69    0.17
   7  -5  -2    0.08    0.13
   6  -5  -2    4.25    0.40
   5  -5  -2    0.21    0.12
   4  -5  -2    0.14    0.10
  -4   5   2    0.21    0.10
   3  -5  -2   20.79    0.83
   3  -5  -2   21.56    0.78
   3  -5  -2   21.05    0.58
  -3   5   2   21.69    1.04
  -3   5   2   21.51    0.85
  -3   5   2   21.92    0.78
  -3   5   2   20.81    0.77
   2  -5  -2    2.78    0.14
   2  -5  -2    2.79    0.22
   2  -5  -2    2.74    0.17
   2  -5  -2    3.06    0.27
  -2   5   2    3.07    0.35
  -2   5   2    2.33    0.24
  -2   5   2    2.82    0.27
  -2   5   2    3.06    0.24
  -2   5   2    2.66    0.23
   1  -5  -2   36.29    0.98
   1  -5  -2   37.06    1.16
   1  -5  -2   37.43    1.15
   1  -5  -2   36.15    1.11
   1  -5  -2   38.40    1.01
   1  -5  -2   36.88    1.01
  -1   5   2   36.67    1.14
  -1   5   2   37.42    1.08
  -1   5   2   36.56    1.21
  -1   5   2   36.12    1.09
  -1   5   2   35.72    1.17
   0  -5  -2   23.25    0.82
   0  -5  -2   24.12    0.83
   0  -5  -2   24.90    0.75
   0  -5  -2   24.16    0.73
   0  -5  -2   23.93    0.72
   0  -5  -2   24.68    0.82
   0   5   2   24.12    0.83
   0   5   2   24.07    0.82
   0   5   2   23.89    0.73
   0   5   2   24.59    0.87
   0   5   2   24.91    0.77
   0   5   2   24.02    0.76
  -1  -5  -2   57.08    1.45
  -1  -5  -2   56.43    1.53
  -1  -5  -2   55.14    1.48
  -1  -5  -2   54.96    1.64
  -1  -5  -2   55.41    1.59
   1   5   2   54.77    1.70
   1   5   2   56.53    1.47
   1   5   2   56.59    1.56
   1   5   2   55.61    1.65
   1   5   2   55.73    1.55
   1   5   2   55.34    1.52
   1   5   2   55.47    1.44
  -2  -5  -2   70.05    1.82
  -2  -5  -2   67.18    1.98
  -2  -5  -2   66.50    1.89
  -2  -5  -2   73.09    1.76
   2   5   2   69.05    1.85
   2   5   2   69.39    2.02
   2   5   2   66.58    1.97
   2   5   2   70.60    1.71
   2   5   2   69.78    1.83
   2   5   2   70.35    1.75
   2   5   2   68.60    1.88
  -3  -5  -2    3.38    0.22
  -3  -5  -2    3.22    0.25
  -3  -5  -2    3.27    0.23
  -3  -5  -2    3.44    0.22
  -3  -5  -2    3.46    0.26
   3   5   2    3.61    0.21
   3   5   2    3.95    0.25
   3   5   2    3.66    0.24
   3   5   2    3.44    0.18
   3   5   2    3.40    0.17
   3   5   2    3.43    0.23
   3   5   2    3.23    0.24
  -4  -5  -2    8.46    0.38
  -4  -5  -2    7.78    0.38
  -4  -5  -2    8.46    0.39
  -4  -5  -2    8.19    0.44
   4   5   2    7.63    0.39
   4   5   2    8.67    0.43
   4   5   2    8.11    0.29
   4   5   2    8.33    0.42
   4   5   2    7.48    0.36
  -5  -5  -2    2.53    0.22
  -5  -5  -2    2.85    0.23
  -5  -5  -2    2.03    0.23
   5   5   2    2.44    0.20
   5   5   2    2.52    0.14
   5   5   2    2.82    0.14
   5   5   2    2.56    0.21
   5   5   2    2.68    0.26
   5   5   2    2.78    0.27
   5   5   2    2.70    0.22
  -6  -5  -2   14.36    0.58
  -6  -5  -2   13.89    0.68
  -6  -5  -2   14.41    0.60
   6   5   2   14.18    0.58
   6   5   2   14.15    0.67
   6   5   2   15.17    0.56
   7   5   2    6.34    0.35
   7   5   2    6.35    0.45
   8   5   2    7.74    0.41
   8   5   2    7.96    0.54
   9   5   2    2.25    0.24
   9   5   2    1.34    0.29
  10   5   2    6.79    0.61
  10   5   2    7.56    0.45
   7  -6  -2    2.88    0.37
   6  -6  -2    2.72    0.35
   5  -6  -2    0.97    0.23
   4  -6  -2    4.92    0.41
   3  -6  -2    6.21    0.43
  -3   6   2    6.35    0.38
  -3   6   2    5.42    0.52
  -3   6   2    5.08    0.36
   2  -6  -2   31.70    0.87
   2  -6  -2   31.50    1.07
   2  -6  -2   33.05    1.11
  -2   6   2   30.92    1.12
  -2   6   2   31.27    1.03
  -2   6   2   31.48    1.02
  -2   6   2   30.37    1.34
   1  -6  -2   47.44    1.40
   1  -6  -2   48.38    1.28
   1  -6  -2   47.43    1.21
   1  -6  -2   49.35    1.46
   1  -6  -2   48.01    1.49
  -1   6   2   46.26    1.38
  -1   6   2   47.13    1.36
  -1   6   2   46.57    1.54
  -1   6   2   47.86    1.49
   0  -6  -2   56.68    1.70
   0  -6  -2   56.98    1.48
   0  -6  -2   58.61    1.51
   0  -6  -2   52.83    1.49
   0  -6  -2   55.18    1.63
   0  -6  -2   57.16    1.61
   0   6   2   55.71    1.62
   0   6   2   56.78    1.55
   0   6   2   55.94    1.50
   0   6   2   55.96    1.64
   0   6   2   54.74    1.72
   0   6   2   55.60    1.52
  -1  -6  -2   16.37    0.65
  -1  -6  -2   16.55    0.67
  -1  -6  -2   16.79    0.65
  -1  -6  -2   15.95    0.58
  -1  -6  -2   15.22    0.57
   1   6   2   17.22    0.58
   1   6   2   16.14    0.67
   1   6   2   17.08    0.69
   1   6   2   16.46    0.58
   1   6   2   16.72    0.70
   1   6   2   15.55    0.57
   1   6   2   17.03    0.63
  -2  -6  -2   19.75    0.76
  -2  -6  -2   17.96    0.71
  -2  -6  -2   19.73    0.67
  -2  -6  -2   20.35    0.73
   2   6   2   19.69    0.62
   2   6   2   19.61    0.68
   2   6   2   19.73    0.74
   2   6   2   18.83    0.68
   2   6   2   19.74    0.75
   2   6   2   18.79    0.75
   2   6   2   18.45    0.61
  -3  -6  -2   -0.03    0.05
  -3  -6  -2   -0.06    0.04
  -3  -6  -2    0.00    0.05
  -3  -6  -2    0.04    0.07
  -3  -6  -2    0.10    0.06
   3   6   2   -0.06    0.04
   3   6   2    0.05    0.06
   3   6   2    0.04    0.06
   3   6   2    0.04    0.04
   3   6   2    0.03    0.04
   3   6   2   -0.01    0.05
   3   6   2    0.06    0.04
  -4  -6  -2   18.87    0.68
  -4  -6  -2   20.68    0.83
  -4  -6  -2   18.79    0.70
  -4  -6  -2   18.39    0.71
   4   6   2   19.13    0.71
   4   6   2   18.90    0.75
   4   6   2   19.10    0.74
   4   6   2   18.53    0.57
   4   6   2   18.64    0.76
  -5  -6  -2    2.73    0.24
  -5  -6  -2    2.80    0.25
  -5  -6  -2    2.78    0.29
   5   6   2    2.82    0.16
   5   6   2    2.48    0.23
   5   6   2    2.58    0.26
  -6  -6  -2    0.77    0.17
  -6  -6  -2    1.15    0.18
   6   6   2    0.77    0.18
   6   6   2    0.95    0.09
   6   6   2    1.23    0.18
   7   6   2    3.92    0.30
   7   6   2    4.43    0.40
   8   6   2   -0.10    0.05
   8   6   2    0.02    0.10
   9   6   2    4.40    0.34
   9   6   2    3.54    0.42
  10   6   2    0.10    0.11
  10   6   2   -0.12    0.11
   6  -7  -2    0.77    0.22
   5  -7  -2    0.48    0.18
   4  -7  -2    0.05    0.12
   3  -7  -2    7.99    0.52
  -3   7   2    8.64    0.49
   2  -7  -2   11.87    0.62
   2  -7  -2   11.23    0.39
  -2   7   2   12.23    0.56
  -2   7   2   11.48    0.55
  -2   7   2   12.46    0.80
   1  -7  -2    1.20    0.18
   1  -7  -2    1.03    0.20
   1  -7  -2    1.55    0.15
  -1   7   2    1.33    0.19
  -1   7   2    1.44    0.19
  -1   7   2    1.34    0.21
   0  -7  -2    0.05    0.07
   0  -7  -2   -0.02    0.06
   0  -7  -2    0.03    0.06
   0   7   2   -0.08    0.04
   0   7   2    0.02    0.06
   0   7   2   -0.02    0.06
   0   7   2    0.07    0.08
  -1  -7  -2    0.72    0.16
  -1  -7  -2    0.58    0.12
  -1  -7  -2    0.77    0.15
  -1  -7  -2    0.75    0.13
  -1  -7  -2    0.72    0.15
   1   7   2    0.60    0.15
   1   7   2    0.79    0.13
   1   7   2    0.68    0.16
   1   7   2    0.52    0.12
   1   7   2    0.63    0.11
   1   7   2    0.66    0.13
   1   7   2    0.98    0.17
  -2  -7  -2   57.52    1.53
  -2  -7  -2   52.42    1.59
  -2  -7  -2   52.55    1.72
  -2  -7  -2   53.74    1.65
   2   7   2   55.87    1.75
   2   7   2   52.11    1.70
   2   7   2   56.56    1.58
   2   7   2   55.70    1.47
   2   7   2   53.82    1.62
   2   7   2   52.67    1.58
   2   7   2   55.10    1.48
  -3  -7  -2   23.98    0.97
  -3  -7  -2   25.23    0.89
  -3  -7  -2   25.12    0.84
  -3  -7  -2   24.37    0.90
   3   7   2   24.31    0.92
   3   7   2   23.93    0.83
   3   7   2   24.44    0.89
   3   7   2   23.42    0.74
   3   7   2   24.66    0.75
   3   7   2   23.82    0.86
   3   7   2   22.95    0.92
  -4  -7  -2   19.32    0.74
  -4  -7  -2   20.71    0.78
  -4  -7  -2   19.43    0.89
   4   7   2   20.87    0.75
   4   7   2   20.35    0.78
   4   7   2   20.75    0.64
   4   7   2   19.48    0.78
   4   7   2   20.05    0.82
  -5  -7  -2    5.09    0.34
  -5  -7  -2    4.87    0.34
  -5  -7  -2    5.61    0.42
   5   7   2    4.86    0.36
   5   7   2    5.22    0.35
   5   7   2    5.05    0.25
  -6  -7  -2    0.24    0.11
  -6  -7  -2    0.10    0.09
   6   7   2    0.36    0.14
   6   7   2    0.18    0.10
   6   7   2    0.13    0.06
  -7  -7  -2    0.15    0.12
   7   7   2    0.10    0.10
   7   7   2    0.09    0.05
   7   7   2    0.21    0.11
   8   7   2    6.16    0.51
   8   7   2    5.90    0.41
   9   7   2    0.16    0.15
   9   7   2    0.10    0.11
  10   7   2    7.03    0.49
  10   7   2    7.93    0.67
   6  -8  -2    0.47    0.21
   5  -8  -2    3.74    0.43
   4  -8  -2    4.82    0.46
   3  -8  -2    0.34    0.17
   2  -8  -2    5.29    0.45
  -2   8   2    4.40    0.36
  -2   8   2    5.45    0.39
   1  -8  -2    5.92    0.29
   1  -8  -2    6.23    0.44
  -1   8   2    6.20    0.39
  -1   8   2    5.44    0.37
   0  -8  -2    3.55    0.32
   0  -8  -2    3.34    0.33
   0  -8  -2    2.93    0.23
   0   8   2    2.97    0.26
   0   8   2    3.07    0.27
   0   8   2    2.74    0.28
  -1  -8  -2   34.36    1.18
  -1  -8  -2   34.01    1.05
  -1  -8  -2   32.52    1.22
   1   8   2   33.42    1.23
   1   8   2   34.29    1.14
   1   8   2   33.88    1.06
   1   8   2   31.86    1.05
  -2  -8  -2    7.51    0.46
  -2  -8  -2    7.52    0.49
  -2  -8  -2    7.17    0.40
   2   8   2    7.26    0.37
   2   8   2    7.24    0.39
   2   8   2    7.39    0.37
   2   8   2    7.31    0.41
   2   8   2    7.20    0.46
  -3  -8  -2   23.41    0.91
  -3  -8  -2   23.42    0.85
   3   8   2   22.89    0.77
   3   8   2   23.93    0.94
   3   8   2   23.68    0.77
   3   8   2   23.23    0.96
   3   8   2   24.88    0.87
   3   8   2   24.69    0.89
  -4  -8  -2   65.97    1.84
   4   8   2   65.39    1.92
   4   8   2   64.65    1.68
   4   8   2   63.51    1.70
   4   8   2   64.30    1.94
  -5  -8  -2   -0.02    0.07
   5   8   2    0.03    0.05
   5   8   2   -0.07    0.06
   5   8   2    0.01    0.08
  -6  -8  -2   13.33    0.64
   6   8   2   14.85    0.70
   6   8   2   14.87    0.73
   6   8   2   13.98    0.50
  -7  -8  -2    0.05    0.10
   7   8   2    0.01    0.10
   7   8   2   -0.02    0.05
   7   8   2   -0.03    0.09
   8   8   2    1.03    0.25
   8   8   2    0.61    0.18
   9   8   2    1.92    0.29
   9   8   2    1.63    0.34
   5  -9  -2    4.46    0.50
   4  -9  -2    1.18    0.28
   3  -9  -2    3.82    0.43
   2  -9  -2   11.40    0.68
   1  -9  -2    0.14    0.13
   1  -9  -2    0.22    0.08
  -1   9   2    0.19    0.11
  -1   9   2    0.04    0.09
   0  -9  -2    0.68    0.19
   0  -9  -2    0.46    0.12
   0   9   2    0.34    0.13
   0   9   2    0.45    0.14
  -1  -9  -2    1.13    0.23
  -1  -9  -2    1.12    0.17
   1   9   2    0.73    0.16
   1   9   2    0.70    0.15
  -2  -9  -2    1.60    0.26
  -2  -9  -2    1.50    0.19
   2   9   2    1.16    0.17
   2   9   2    1.20    0.17
   2   9   2    1.46    0.21
  -3  -9  -2   16.00    0.67
   3   9   2   15.19    0.60
   3   9   2   15.36    0.61
   3   9   2   17.22    0.71
  -4  -9  -2   23.49    0.89
   4   9   2   22.65    0.77
   4   9   2   24.29    0.79
   4   9   2   24.24    0.95
  -5  -9  -2    6.83    0.44
   5   9   2    7.63    0.49
   5   9   2    7.52    0.36
  -6  -9  -2    0.18    0.13
   6   9   2    0.77    0.12
   6   9   2    0.74    0.20
   6   9   2    0.35    0.15
  -7  -9  -2    2.04    0.28
   7   9   2    2.06    0.17
   7   9   2    1.97    0.30
   7   9   2    1.45    0.28
  -8  -9  -2    0.52    0.19
   8   9   2    0.18    0.16
   9   9   2    0.07    0.14
   4 -10  -2    0.14    0.18
   3 -10  -2   -0.03    0.12
   2 -10  -2    8.31    0.63
   1 -10  -2    0.07    0.12
  -1  10   2    0.18    0.13
   0 -10  -2    1.04    0.25
   0 -10  -2    1.11    0.15
   0  10   2    1.16    0.20
   0  10   2    1.06    0.21
  -1 -10  -2    7.58    0.54
  -1 -10  -2    6.90    0.39
   1  10   2    7.17    0.43
   1  10   2    6.89    0.42
  -2 -10  -2    0.48    0.14
   2  10   2    0.94    0.17
   2  10   2    0.44    0.13
  -3 -10  -2   13.45    0.62
   3  10   2   14.03    0.58
   3  10   2   12.08    0.55
  -4 -10  -2    5.65    0.40
   4  10   2    5.86    0.34
   4  10   2    5.38    0.32
  -5 -10  -2    2.25    0.28
   5  10   2    2.05    0.20
   5  10   2    1.92    0.29
  -6 -10  -2   18.11    0.84
   6  10   2   20.46    0.95
   6  10   2   20.12    0.69
  -7 -10  -2    1.02    0.23
   7  10   2    0.99    0.25
   7  10   2    1.04    0.14
  -8 -10  -2    0.77    0.23
   8  10   2    0.94    0.12
   8  10   2    1.04    0.28
   3 -11  -2   17.33    0.99
   2 -11  -2    3.15    0.44
   1 -11  -2    0.70    0.23
   0 -11  -2   11.47    0.74
   0 -11  -2   11.83    0.45
   0  11   2   11.90    0.62
   0  11   2   10.98    0.61
  -1 -11  -2    1.14    0.17
   1  11   2    0.79    0.18
   1  11   2    0.50    0.15
  -2 -11  -2    0.28    0.12
   2  11   2    0.21    0.11
   2  11   2    0.26    0.12
  -3 -11  -2   12.74    0.62
   3  11   2   12.89    0.59
  -4 -11  -2    0.08    0.10
   4  11   2    0.15    0.10
  -5 -11  -2   11.16    0.62
   5  11   2   12.17    0.54
  -6 -11  -2    5.09    0.43
   6  11   2    5.02    0.31
   6  11   2    4.19    0.44
  -7 -11  -2    0.44    0.19
   7  11   2    0.24    0.19
   7  11   2    0.42    0.12
   0  12   2    2.20    0.31
  -1 -12  -2    1.38    0.18
   1  12   2    1.39    0.24
  -2 -12  -2    1.15    0.19
   2  12   2    1.29    0.22
  -3 -12  -2    4.25    0.36
   3  12   2    4.02    0.34
  -4 -12  -2    1.35    0.24
   4  12   2    2.14    0.25
  -5 -12  -2    0.03    0.11
   5  12   2    0.01    0.09
  -6 -12  -2    4.55    0.43
   6  12   2    4.16    0.31
  -2 -13  -2    8.63    0.45
   2  13   2    8.33    0.52
  -3 -13  -2    0.59    0.16
   3  13   2    0.56    0.17
   4  13   2    1.65    0.24
   3  11  -3    8.92    0.51
  -1 -11   3    0.06    0.14
   0 -11   3    1.79    0.32
   1 -11   3    7.62    0.60
   2 -11   3   -0.03    0.12
   5  10  -3    0.94    0.23
   5  10  -3    1.07    0.20
  -5 -10   3    0.80    0.21
   4  10  -3    0.08    0.10
  -4 -10   3    0.02    0.10
   3  10  -3   11.80    0.58
  -3 -10   3   12.20    0.52
   2  10  -3    1.68    0.22
  -2 -10   3    1.61    0.30
  -1 -10   3    2.25    0.33
   0 -10   3   15.84    0.82
   1 -10   3    1.47    0.28
   2 -10   3    4.71    0.45
   3 -10   3    3.86    0.42
   4 -10   3    4.27    0.45
   6   9  -3    0.14    0.11
   6   9  -3    0.05    0.12
  -6  -9   3    0.09    0.13
   5   9  -3    3.97    0.37
   5   9  -3    4.11    0.33
  -5  -9   3    4.52    0.39
   4   9  -3    4.42    0.37
   4   9  -3    4.45    0.34
  -4  -9   3    5.00    0.37
   3   9  -3    0.66    0.15
   3   9  -3    0.70    0.16
  -3  -9   3    0.98    0.17
   2   9  -3    0.13    0.08
   2   9  -3    0.07    0.08
  -2  -9   3    0.01    0.06
  -2  -9   3   -0.05    0.10
  -1  -9   3   29.90    1.15
   0  -9   3    0.12    0.12
   1  -9   3    0.84    0.20
   2  -9   3    5.44    0.44
   3  -9   3    0.58    0.19
   4  -9   3    1.06    0.24
   5  -9   3    4.97    0.46
   7   8  -3    0.10    0.11
   7   8  -3    0.18    0.14
  -7  -8   3    0.27    0.15
   6   8  -3    0.87    0.22
   6   8  -3    0.81    0.17
  -6  -8   3    0.87    0.22
   5   8  -3    0.51    0.14
   5   8  -3    0.58    0.17
  -5  -8   3    0.49    0.16
   4   8  -3   -0.05    0.08
   4   8  -3    0.01    0.08
  -4  -8   3   -0.04    0.08
   3   8  -3   10.50    0.48
   3   8  -3   10.54    0.52
  -3  -8   3    9.86    0.58
  -3  -8   3   10.10    0.49
   2   8  -3    4.23    0.29
   2   8  -3    4.42    0.30
   2   8  -3    4.31    0.29
  -2  -8   3    4.15    0.21
  -2  -8   3    4.01    0.37
  -2  -8   3    3.84    0.25
   1   8  -3   13.13    0.56
  -1  -8   3   13.07    0.65
   0  -8   3    0.92    0.19
   1  -8   3   23.98    0.93
   2  -8   3    9.65    0.54
   3  -8   3    8.52    0.51
   4  -8   3    2.36    0.29
   5  -8   3    7.39    0.50
   6  -8   3    7.70    0.53
   7   7  -3    2.55    0.34
   7   7  -3    2.88    0.27
  -7  -7   3    3.02    0.36
   6   7  -3    7.55    0.43
   6   7  -3    9.49    0.57
  -6  -7   3    8.41    0.54
   5   7  -3    0.01    0.07
   5   7  -3   -0.09    0.06
  -5  -7   3    0.11    0.10
   4   7  -3    5.88    0.40
   4   7  -3    6.65    0.36
  -4  -7   3    6.10    0.40
   3   7  -3    1.43    0.19
   3   7  -3    1.57    0.18
  -3  -7   3    1.17    0.22
  -3  -7   3    1.35    0.22
  -3  -7   3    1.25    0.18
   2   7  -3   41.77    1.24
   2   7  -3   44.34    1.31
   2   7  -3   43.86    1.23
  -2  -7   3   41.33    1.20
  -2  -7   3   39.50    1.35
   1   7  -3   26.08    0.86
   1   7  -3   26.46    0.87
   1   7  -3   27.24    0.86
  -1  -7   3   27.45    0.98
  -1  -7   3   26.38    0.74
   0   7  -3    0.23    0.09
   0  -7   3    0.22    0.11
   1  -7   3   31.61    1.06
   2  -7   3    3.65    0.31
   3  -7   3    3.61    0.31
   4  -7   3    7.50    0.45
   5  -7   3    1.59    0.24
   6  -7   3    0.20    0.13
   7  -7   3    7.82    0.53
   8   6  -3    1.87    0.21
   8   6  -3    2.07    0.33
  -8  -6   3    1.89    0.32
   7   6  -3    2.59    0.33
   7   6  -3    2.48    0.24
  -7  -6   3    2.43    0.33
   6   6  -3    0.28    0.11
   6   6  -3    0.22    0.12
  -6  -6   3    0.17    0.13
   5   6  -3    0.07    0.09
   5   6  -3    0.05    0.08
  -5  -6   3    0.11    0.10
   4   6  -3    4.44    0.33
   4   6  -3    4.13    0.36
   4   6  -3    4.29    0.28
  -4  -6   3    4.13    0.35
  -4  -6   3    4.13    0.33
   3   6  -3    3.38    0.27
   3   6  -3    3.12    0.23
  -3  -6   3    3.10    0.29
  -3  -6   3    3.71    0.31
  -3  -6   3    3.54    0.27
   2   6  -3   12.79    0.53
   2   6  -3   11.40    0.47
   2   6  -3   11.73    0.48
   2   6  -3   12.85    0.58
  -2  -6   3   12.72    0.58
  -2  -6   3   12.05    0.49
  -2  -6   3   11.53    0.56
   1   6  -3    2.39    0.19
   1   6  -3    2.47    0.20
   1   6  -3    2.19    0.21
   1   6  -3    2.32    0.19
  -1  -6   3    2.15    0.23
  -1  -6   3    2.16    0.11
  -1  -6   3    2.25    0.23
  -1  -6   3    2.50    0.16
   0   6  -3    3.30    0.22
   0   6  -3    3.54    0.22
   0   6  -3    3.84    0.24
   0  -6   3    3.45    0.28
  -1   6  -3   -0.02    0.04
   1  -6   3    0.00    0.06
   2  -6   3    9.44    0.45
   3  -6   3   21.26    0.76
   4  -6   3   14.21    0.60
   5  -6   3   22.94    0.85
   6  -6   3    0.44    0.14
   7  -6   3    0.53    0.17
   8  -6   3    8.04    0.52
   8   5  -3    0.37    0.11
   8   5  -3    0.47    0.18
  -8  -5   3    0.12    0.15
   7   5  -3    3.57    0.38
   7   5  -3    3.30    0.26
  -7  -5   3    3.11    0.35
   6   5  -3    0.20    0.12
   6   5  -3   -0.01    0.07
  -6  -5   3   -0.03    0.08
   5   5  -3    0.17    0.10
   5   5  -3    0.49    0.12
  -5  -5   3    0.41    0.14
   4   5  -3   35.52    1.26
   4   5  -3   33.71    1.03
   4   5  -3   35.35    1.18
  -4  -5   3   34.68    1.16
  -4  -5   3   34.31    1.13
   3   5  -3    2.99    0.28
   3   5  -3    2.46    0.24
   3   5  -3    2.91    0.21
  -3  -5   3    3.23    0.34
  -3  -5   3    2.58    0.24
  -3  -5   3    3.30    0.29
   2   5  -3    6.25    0.34
   2   5  -3    6.45    0.31
   2   5  -3    6.80    0.31
   2   5  -3    5.97    0.36
  -2  -5   3    5.66    0.35
  -2  -5   3    6.48    0.34
  -2  -5   3    6.41    0.46
  -2  -5   3    6.37    0.32
   1   5  -3    2.03    0.18
   1   5  -3    1.48    0.20
   1   5  -3    1.66    0.17
   1   5  -3    1.56    0.15
   1   5  -3    1.74    0.16
  -1  -5   3    1.96    0.20
  -1  -5   3    1.77    0.14
  -1  -5   3    1.70    0.11
  -1  -5   3    1.96    0.12
  -1  -5   3    1.84    0.16
   0   5  -3   18.75    0.82
   0   5  -3   18.00    0.63
   0   5  -3   19.60    0.68
   0   5  -3   19.41    0.62
   0   5  -3   18.93    0.61
   0  -5   3   19.76    0.69
   0  -5   3   20.54    0.69
  -1   5  -3   10.92    0.42
  -1   5  -3   10.65    0.41
  -1   5  -3   11.30    0.46
   1  -5   3   11.59    0.47
   1  -5   3   11.68    0.47
  -2   5  -3   17.42    0.55
  -2   5  -3   17.71    0.62
   2  -5   3   16.97    0.61
  -3   5  -3   40.09    1.17
   3  -5   3   39.60    1.14
   4  -5   3   25.48    0.83
   5  -5   3    1.87    0.20
   6  -5   3    3.48    0.29
   7  -5   3   13.39    0.63
   8  -5   3    0.49    0.16
   8   4  -3    7.55    0.34
   8   4  -3    6.18    0.51
  -8  -4   3    7.01    0.54
   7   4  -3    1.78    0.27
   7   4  -3    1.80    0.19
  -7  -4   3    1.45    0.25
   6   4  -3    0.05    0.07
   6   4  -3    0.10    0.10
   6   4  -3    0.05    0.09
  -6  -4   3    0.01    0.09
   5   4  -3   14.59    0.56
   5   4  -3   13.75    0.64
   5   4  -3   13.26    0.57
  -5  -4   3   13.22    0.62
   4   4  -3    2.24    0.21
   4   4  -3    2.46    0.25
   4   4  -3    2.33    0.20
   4   4  -3    2.61    0.28
  -4  -4   3    2.19    0.28
  -4  -4   3    3.36    0.29
  -4  -4   3    2.70    0.25
   3   4  -3    0.12    0.08
   3   4  -3    0.15    0.07
   3   4  -3    0.09    0.08
   3   4  -3    0.00    0.05
   3   4  -3    0.08    0.07
  -3  -4   3    0.16    0.09
  -3  -4   3    0.30    0.09
  -3  -4   3    0.11    0.07
  -3  -4   3   -0.01    0.05
   2   4  -3   62.91    1.65
   2   4  -3   63.84    1.61
   2   4  -3   62.20    1.78
   2   4  -3   64.55    1.95
  -2  -4   3   61.99    1.71
  -2  -4   3   64.03    1.66
  -2  -4   3   62.92    2.02
  -2  -4   3   63.43    1.75
  -2  -4   3   63.71    1.64
   1   4  -3    1.16    0.16
   1   4  -3    1.31    0.12
   1   4  -3    1.19    0.13
   1   4  -3    1.07    0.13
   1   4  -3    0.95    0.11
   1   4  -3    0.79    0.12
  -1  -4   3    1.23    0.10
  -1  -4   3    1.15    0.11
  -1  -4   3    1.35    0.11
  -1  -4   3    1.18    0.12
  -1  -4   3    1.02    0.14
   0   4  -3    0.56    0.08
   0   4  -3    0.49    0.13
   0   4  -3    0.46    0.09
   0   4  -3    0.48    0.08
   0   4  -3    0.61    0.10
   0  -4   3    0.35    0.09
   0  -4   3    0.56    0.06
  -1   4  -3    0.76    0.10
  -1   4  -3    0.86    0.09
  -1   4  -3    0.83    0.10
  -1   4  -3    0.63    0.09
   1  -4   3    0.53    0.08
   1  -4   3    0.63    0.10
  -2   4  -3    0.18    0.04
  -2   4  -3    0.24    0.07
  -2   4  -3    0.15    0.05
   2  -4   3    0.08    0.04
   2  -4   3    0.20    0.06
  -3   4  -3    3.01    0.16
  -3   4  -3    2.58    0.18
   3  -4   3    2.60    0.19
   3  -4   3    2.93    0.19
  -4   4  -3   10.76    0.72
   4  -4   3    9.80    0.40
   4  -4   3   10.06    0.43
   5  -4   3   10.92    0.46
   6  -4   3    1.40    0.18
   7  -4   3    2.39    0.25
   8  -4   3    0.39    0.14
   9  -4   3    0.11    0.11
   8   3  -3    0.05    0.11
  -8  -3   3    0.19    0.14
   7   3  -3    2.74    0.22
   7   3  -3    3.33    0.34
   7   3  -3    2.58    0.27
  -7  -3   3    3.54    0.36
   6   3  -3    0.34    0.12
   6   3  -3    0.52    0.12
   6   3  -3    0.61    0.16
  -6  -3   3    0.50    0.15
   5   3  -3    0.11    0.08
   5   3  -3    0.29    0.10
   5   3  -3    0.18    0.08
   5   3  -3    0.31    0.13
  -5  -3   3    0.16    0.10
   4   3  -3    4.72    0.27
   4   3  -3    4.71    0.35
   4   3  -3    4.45    0.28
   4   3  -3    4.17    0.30
  -4  -3   3    5.21    0.34
  -4  -3   3    4.93    0.33
  -4  -3   3    4.98    0.32
  -4  -3   3    4.92    0.36
   3   3  -3   17.43    0.70
   3   3  -3   15.94    0.54
   3   3  -3   15.51    0.56
   3   3  -3   15.28    0.67
   3   3  -3   15.08    0.63
  -3  -3   3   15.62    0.62
  -3  -3   3   16.97    0.63
  -3  -3   3   16.55    0.70
  -3  -3   3   16.67    0.61
   2   3  -3   61.18    1.84
   2   3  -3   62.31    1.59
   2   3  -3   62.74    1.61
   2   3  -3   66.69    1.91
   2   3  -3   61.97    1.77
  -2  -3   3   63.27    1.73
  -2  -3   3   63.38    1.65
  -2  -3   3   62.45    1.94
  -2  -3   3   63.33    1.69
  -2  -3   3   66.12    1.62
   1   3  -3   41.38    1.23
   1   3  -3   42.14    1.11
   1   3  -3   44.76    1.36
   1   3  -3   42.30    1.13
   1   3  -3   44.32    1.14
   1   3  -3   45.32    1.27
  -1  -3   3   43.30    1.14
  -1  -3   3   41.05    1.41
  -1  -3   3   44.19    1.13
  -1  -3   3   42.52    1.19
  -1  -3   3   44.24    1.12
  -1  -3   3   43.09    1.20
   0   3  -3   10.03    0.33
   0   3  -3    9.74    0.46
   0   3  -3    9.45    0.33
   0   3  -3    9.98    0.41
   0   3  -3    9.90    0.37
   0  -3   3    9.41    0.31
   0  -3   3    9.55    0.31
   0  -3   3    9.98    0.38
  -1   3  -3    6.85    0.31
  -1   3  -3    6.26    0.22
  -1   3  -3    6.44    0.26
   1  -3   3    5.87    0.24
   1  -3   3    6.25    0.27
  -2   3  -3   18.27    0.49
  -2   3  -3   18.64    0.63
   2  -3   3   18.81    0.55
   2  -3   3   18.34    0.54
  -3   3  -3    5.26    0.28
  -3   3  -3    5.12    0.43
   3  -3   3    4.57    0.21
   3  -3   3    5.03    0.23
  -4   3  -3   95.43    2.54
  -4   3  -3   95.91    2.47
  -4   3  -3   93.08    3.03
   4  -3   3   95.16    2.26
   4  -3   3   92.65    2.29
   4  -3   3   93.59    2.53
  -5   3  -3   24.14    1.13
   5  -3   3   21.36    0.69
   5  -3   3   21.55    0.79
   5  -3   3   21.11    0.67
   6  -3   3   11.57    0.48
   7  -3   3    3.32    0.26
   8  -3   3    1.07    0.18
   9  -3   3    9.28    0.50
   9   2  -3   -0.01    0.11
   8   2  -3    8.80    0.57
   8   2  -3    8.40    0.51
   7   2  -3    2.10    0.18
   7   2  -3    2.19    0.28
   7   2  -3    1.99    0.24
  -7  -2   3    1.96    0.28
   6   2  -3    3.79    0.34
   6   2  -3    4.60    0.27
   6   2  -3    4.69    0.32
  -6  -2   3    4.44    0.36
   5   2  -3    8.10    0.49
   5   2  -3    7.77    0.44
   5   2  -3    7.49    0.36
   5   2  -3    7.98    0.40
  -5  -2   3    8.38    0.46
   4   2  -3    0.55    0.11
   4   2  -3    0.38    0.11
   4   2  -3    0.57    0.12
   4   2  -3    0.44    0.13
   4   2  -3    0.54    0.15
  -4  -2   3    0.40    0.11
  -4  -2   3    0.53    0.13
  -4  -2   3    0.46    0.13
   3   2  -3   20.50    0.64
   3   2  -3   18.54    0.76
   3   2  -3   20.73    0.75
   3   2  -3   21.39    0.82
  -3  -2   3   21.40    0.75
  -3  -2   3   19.53    0.69
  -3  -2   3   20.18    0.71
  -3  -2   3   20.47    0.78
   2   2  -3   35.70    1.13
   2   2  -3   36.30    1.14
   2   2  -3   35.15    0.95
   2   2  -3   35.91    1.09
   2   2  -3   35.66    0.97
  -2  -2   3   35.52    1.05
  -2  -2   3   32.68    1.02
  -2  -2   3   33.67    1.14
  -2  -2   3   34.89    1.00
  -2  -2   3   36.29    0.95
   1   2  -3    5.50    0.29
   1   2  -3    5.55    0.23
   1   2  -3    5.88    0.30
   1   2  -3    5.27    0.29
   1   2  -3    6.15    0.25
  -1  -2   3    6.04    0.23
  -1  -2   3    6.02    0.29
  -1  -2   3    5.67    0.25
  -1  -2   3    5.35    0.31
  -1  -2   3    5.79    0.26
  -1  -2   3    6.05    0.25
   0   2  -3  108.90    2.82
   0   2  -3  108.64    2.71
   0   2  -3  109.49    2.51
   0   2  -3  106.24    2.57
   0   2  -3  107.83    2.99
   0  -2   3  108.42    2.66
   0  -2   3  104.17    2.52
   0  -2   3  106.88    2.58
   0  -2   3  108.33    2.47
   0  -2   3  109.48    2.48
   0  -2   3  110.74    2.68
  -1   2  -3    2.25    0.17
  -1   2  -3    2.18    0.11
   1  -2   3    2.13    0.13
   1  -2   3    2.22    0.11
  -2   2  -3   22.87    0.74
   2  -2   3   22.15    0.57
   2  -2   3   20.84    0.57
  -3   2  -3   19.04    0.68
  -3   2  -3   17.94    0.84
   3  -2   3   19.13    0.49
   3  -2   3   19.29    0.67
   3  -2   3   18.94    0.51
  -4   2  -3   14.37    0.75
   4  -2   3   13.30    0.41
   4  -2   3   14.03    0.56
   4  -2   3   13.08    0.39
  -5   2  -3    0.80    0.22
  -5   2  -3    0.76    0.08
   5  -2   3    0.74    0.14
   5  -2   3    0.64    0.09
   5  -2   3    0.74    0.10
   6  -2   3    2.95    0.27
   6  -2   3    2.31    0.19
   7  -2   3   18.93    0.67
   7  -2   3   18.41    0.80
   8  -2   3    0.89    0.15
   9  -2   3    0.07    0.08
  10  -2   3    5.84    0.39
   9   1  -3    5.75    0.46
   9   1  -3    6.52    0.52
   8   1  -3   -0.03    0.10
   8   1  -3    0.07    0.12
   7   1  -3    2.15    0.27
   7   1  -3    2.51    0.27
   7   1  -3    2.43    0.16
  -7  -1   3    2.73    0.31
   6   1  -3    5.93    0.30
   6   1  -3    6.03    0.41
   6   1  -3    6.28    0.38
  -6  -1   3    6.26    0.42
   5   1  -3    0.02    0.07
   5   1  -3    0.08    0.08
   5   1  -3    0.01    0.05
   5   1  -3   -0.06    0.05
  -5  -1   3    0.02    0.07
  -5  -1   3    0.03    0.07
  -5  -1   3    0.01    0.07
   4   1  -3    0.29    0.12
   4   1  -3    0.41    0.14
   4   1  -3    0.46    0.12
   4   1  -3    0.43    0.11
   4   1  -3    0.35    0.09
  -4  -1   3    0.51    0.13
  -4  -1   3    0.35    0.11
  -4  -1   3    0.45    0.12
  -4  -1   3    0.37    0.11
   3   1  -3    6.13    0.34
   3   1  -3    6.14    0.37
   3   1  -3    6.14    0.30
   3   1  -3    6.68    0.29
   3   1  -3    6.13    0.38
  -3  -1   3    5.93    0.32
  -3  -1   3    6.41    0.35
  -3  -1   3    6.46    0.34
  -3  -1   3    6.21    0.35
   2   1  -3   71.09    2.05
   2   1  -3   71.03    1.78
   2   1  -3   72.31    1.80
   2   1  -3   71.53    2.10
  -2  -1   3   73.70    2.03
  -2  -1   3   70.53    1.83
  -2  -1   3   74.15    2.08
  -2  -1   3   74.56    1.87
   1   1  -3   88.35    2.09
   1   1  -3   88.91    2.33
   1   1  -3   85.09    2.36
   1   1  -3   88.94    2.41
   1   1  -3   87.07    2.07
  -1  -1   3   85.61    2.09
  -1  -1   3   88.37    2.15
  -1  -1   3   85.43    2.11
  -1  -1   3   88.31    2.15
  -1  -1   3   85.81    2.23
  -1  -1   3   87.95    2.43
   0   1  -3    9.58    0.30
   0   1  -3    9.18    0.31
   0   1  -3    9.93    0.34
   0   1  -3   10.20    0.29
   0   1  -3    9.89    0.29
   0   1  -3    9.33    0.36
   0   1  -3    8.84    0.40
   0  -1   3    9.43    0.28
   0  -1   3    9.29    0.25
   0  -1   3    9.19    0.34
   0  -1   3    9.49    0.32
   0  -1   3    9.76    0.39
   0  -1   3    9.67    0.30
   0  -1   3    9.45    0.27
  -1   1  -3  127.34    3.27
   1  -1   3  124.87    2.93
   1  -1   3  128.08    2.89
  -2   1  -3   41.69    1.22
   2  -1   3   40.74    0.98
   2  -1   3   42.85    1.22
   2  -1   3   40.42    0.98
  -3   1  -3    7.26    0.44
   3  -1   3    8.29    0.38
  -4   1  -3   24.20    0.99
   4  -1   3   23.41    0.81
  -5   1  -3    7.26    0.51
  -5   1  -3    7.55    0.26
   5  -1   3    7.37    0.26
   5  -1   3    7.58    0.55
   5  -1   3    7.91    0.42
   5  -1   3    7.51    0.28
  -6   1  -3   21.18    1.01
   6  -1   3   20.68    0.64
   6  -1   3   20.96    0.65
   6  -1   3   21.08    0.83
   7  -1   3    1.60    0.16
   7  -1   3    2.18    0.26
   8  -1   3    0.23    0.09
   8  -1   3    0.39    0.16
   9  -1   3    2.86    0.25
  10  -1   3    1.56    0.20
   8   0  -3    1.88    0.27
   8   0  -3    1.86    0.27
   7   0  -3    2.30    0.27
   7   0  -3    2.61    0.28
   6   0  -3    0.09    0.06
   6   0  -3    0.06    0.08
   6   0  -3    0.20    0.10
  -6   0   3    0.22    0.12
   5   0  -3   27.35    0.93
   5   0  -3   27.34    0.97
   5   0  -3   29.15    0.84
  -5   0   3   28.65    1.10
  -5   0   3   27.68    0.97
   4   0  -3    1.56    0.18
   4   0  -3    1.28    0.14
   4   0  -3    1.35    0.23
   4   0  -3    1.45    0.20
   4   0  -3    1.60    0.18
  -4   0   3    1.38    0.18
  -4   0   3    1.63    0.21
  -4   0   3    1.50    0.19
  -4   0   3    1.47    0.18
   3   0  -3   28.01    0.81
   3   0  -3   29.21    1.07
   3   0  -3   29.36    0.93
   3   0  -3   30.05    0.88
   3   0  -3   26.65    0.98
  -3   0   3   27.70    0.89
  -3   0   3   27.19    0.97
  -3   0   3   28.30    0.89
  -3   0   3   28.89    0.99
   2   0  -3   29.08    0.92
   2   0  -3   29.64    0.98
   2   0  -3   29.30    1.00
   2   0  -3   29.66    0.82
  -2   0   3   29.32    0.94
  -2   0   3   30.02    0.87
  -2   0   3   30.41    0.89
  -2   0   3   28.72    0.87
  -2   0   3   28.84    0.96
   1   0  -3    0.21    0.07
   1   0  -3    0.36    0.07
   1   0  -3    0.48    0.07
   1   0  -3    0.44    0.07
   1   0  -3    0.30    0.08
  -1   0   3    0.28    0.07
  -1   0   3    0.36    0.07
  -1   0   3    0.28    0.06
  -1   0   3    0.41    0.07
  -1   0   3    0.39    0.08
  -1   0   3    0.43    0.09
   0   0  -3  118.02    2.68
   0   0  -3  114.97    3.10
   0   0  -3  117.90    2.71
   0   0  -3  120.26    2.79
   0   0  -3  116.76    3.04
   0   0   3  122.23    2.76
   0   0   3  119.14    2.70
   0   0   3  118.17    2.77
   0   0   3  118.33    2.73
   0   0   3  114.85    2.88
   0   0   3  100.16    2.65
   0   0   3  118.64    3.12
   0   0   3  119.97    2.91
  -1   0  -3    2.71    0.10
  -1   0  -3    2.75    0.20
  -1   0  -3    2.81    0.10
   1   0   3    2.58    0.14
   1   0   3    2.69    0.12
  -2   0  -3  148.93    3.77
  -2   0  -3  143.98    4.00
   2   0   3  147.89    3.76
  -3   0  -3   87.04    2.58
   3   0   3   90.19    2.40
   3   0   3   90.82    2.63
  -4   0  -3   68.92    2.18
   4   0   3   72.47    2.25
   4   0   3   72.08    1.99
  -5   0  -3    2.51    0.28
  -5   0  -3    2.53    0.13
   5   0   3    2.49    0.31
   5   0   3    2.42    0.13
   5   0   3    2.64    0.13
   5   0   3    2.32    0.23
  -6   0  -3   17.42    0.85
   6   0   3   17.36    0.55
   6   0   3   17.83    0.55
   6   0   3   18.20    0.75
   7   0   3    1.44    0.23
   7   0   3    1.24    0.13
   8   0   3    8.01    0.53
   8   0   3    7.71    0.37
   9   0   3    7.73    0.57
   9   0   3    8.52    0.41
  10   0   3    0.09    0.09
  10   0   3    0.29    0.17
   8  -1  -3    0.07    0.11
   8  -1  -3    0.04    0.11
   7  -1  -3    9.93    0.55
   7  -1  -3    9.49    0.54
   6  -1  -3   -0.01    0.08
   6  -1  -3   -0.04    0.06
   6  -1  -3    0.04    0.05
  -6   1   3    0.00    0.10
   5  -1  -3    1.46    0.19
   5  -1  -3    1.39    0.19
   5  -1  -3    1.61    0.14
  -5   1   3    1.69    0.24
  -5   1   3    1.42    0.20
   4  -1  -3   12.49    0.53
   4  -1  -3   12.58    0.60
   4  -1  -3   12.42    0.45
   4  -1  -3   13.04    0.71
   4  -1  -3   11.64    0.52
  -4   1   3   12.39    0.54
  -4   1   3   12.86    0.60
  -4   1   3   12.95    0.62
   3  -1  -3   11.36    0.54
   3  -1  -3   11.65    0.48
   3  -1  -3   11.46    0.41
   3  -1  -3   11.60    0.60
   3  -1  -3   11.48    0.48
  -3   1   3   11.75    0.48
  -3   1   3   11.51    0.53
  -3   1   3   11.74    0.49
  -3   1   3   10.59    0.51
  -3   1   3   10.67    0.46
   2  -1  -3    0.08    0.05
   2  -1  -3   -0.01    0.03
   2  -1  -3    0.11    0.06
   2  -1  -3    0.19    0.08
   2  -1  -3    0.01    0.04
  -2   1   3    0.01    0.03
  -2   1   3    0.18    0.07
  -2   1   3   -0.01    0.03
  -2   1   3    0.12    0.05
  -2   1   3    0.00    0.04
   1  -1  -3   59.60    1.48
   1  -1  -3   58.48    1.72
   1  -1  -3   61.01    1.54
   1  -1  -3   60.36    1.74
   1  -1  -3   60.91    1.67
  -1   1   3   57.44    1.69
  -1   1   3   60.13    1.69
  -1   1   3   62.49    1.66
  -1   1   3   60.86    1.57
  -1   1   3   61.68    1.56
  -1   1   3   61.79    1.54
   0  -1  -3    1.91    0.14
   0  -1  -3    1.82    0.12
   0  -1  -3    1.82    0.11
   0  -1  -3    1.75    0.16
   0  -1  -3    2.00    0.12
   0  -1  -3    1.87    0.11
   0  -1  -3    1.80    0.14
   0   1   3    1.89    0.09
   0   1   3    1.72    0.13
   0   1   3    2.04    0.14
   0   1   3    1.68    0.14
   0   1   3    2.19    0.12
   0   1   3    2.06    0.12
  -1  -1  -3  534.87   14.49
  -1  -1  -3  506.08   14.98
  -1  -1  -3  592.06   13.84
  -1  -1  -3  575.75   13.44
   1   1   3  604.90   12.83
   1   1   3  532.77   15.06
   1   1   3  607.51   13.88
  -2  -1  -3  137.98    3.49
  -2  -1  -3  133.52    3.65
   2   1   3  137.53    3.13
   2   1   3  137.63    3.12
   2   1   3  134.80    3.52
   2   1   3  138.16    3.68
  -3  -1  -3   39.81    1.25
   3   1   3   40.30    0.97
   3   1   3   39.73    1.22
   3   1   3   42.57    0.95
   3   1   3   40.16    1.29
  -4  -1  -3    3.41    0.12
  -4  -1  -3    3.88    0.27
  -4  -1  -3    3.45    0.13
   4   1   3    2.91    0.23
   4   1   3    3.42    0.14
   4   1   3    3.29    0.28
   4   1   3    3.44    0.13
  -5  -1  -3   18.26    0.56
  -5  -1  -3   17.60    0.56
  -5  -1  -3   18.22    0.77
   5   1   3   17.71    0.71
   5   1   3   17.11    0.83
   5   1   3   18.49    0.53
   5   1   3   18.15    0.50
  -6  -1  -3   14.32    0.72
   6   1   3   15.28    0.67
   6   1   3   15.16    0.82
   6   1   3   14.89    0.47
   6   1   3   14.45    0.49
   7   1   3    9.25    0.54
   7   1   3    9.61    0.38
   8   1   3    0.80    0.12
   8   1   3    0.52    0.17
   9   1   3    5.03    0.48
   9   1   3    5.72    0.32
  10   1   3    1.61    0.20
  10   1   3    1.06    0.28
   8  -2  -3    4.38    0.40
   7  -2  -3    1.47    0.24
   7  -2  -3    1.23    0.21
   6  -2  -3    6.89    0.41
   6  -2  -3    8.02    0.48
  -6   2   3    8.10    0.48
   5  -2  -3    2.97    0.28
   5  -2  -3    3.20    0.25
   5  -2  -3    2.90    0.17
  -5   2   3    3.04    0.29
  -5   2   3    3.27    0.28
   4  -2  -3    0.18    0.09
   4  -2  -3    0.45    0.09
   4  -2  -3    0.31    0.15
   4  -2  -3    0.47    0.13
   4  -2  -3    0.29    0.09
  -4   2   3    0.26    0.10
  -4   2   3    0.32    0.11
  -4   2   3    0.52    0.15
  -4   2   3    0.41    0.13
   3  -2  -3   10.35    0.59
   3  -2  -3   10.33    0.47
   3  -2  -3    9.87    0.38
   3  -2  -3   10.87    0.44
   3  -2  -3   10.67    0.51
  -3   2   3   10.39    0.52
  -3   2   3   10.46    0.53
  -3   2   3   10.65    0.46
  -3   2   3   10.17    0.46
  -3   2   3    9.11    0.44
   2  -2  -3   20.59    0.72
   2  -2  -3   22.12    0.72
   2  -2  -3   21.20    0.79
   2  -2  -3   23.47    0.88
   2  -2  -3   21.03    0.65
  -2   2   3   21.69    0.71
  -2   2   3   21.87    0.80
  -2   2   3   21.54    0.74
  -2   2   3   22.61    0.79
  -2   2   3   22.53    0.73
  -2   2   3   22.42    0.81
   1  -2  -3    5.66    0.29
   1  -2  -3    6.62    0.34
   1  -2  -3    6.04    0.32
   1  -2  -3    6.31    0.27
   1  -2  -3    5.86    0.25
   1  -2  -3    6.30    0.31
  -1   2   3    6.14    0.29
  -1   2   3    5.46    0.31
  -1   2   3    5.73    0.30
  -1   2   3    5.77    0.28
  -1   2   3    5.99    0.32
  -1   2   3    6.50    0.32
   0  -2  -3    9.40    0.35
   0  -2  -3    9.19    0.38
   0  -2  -3    8.94    0.40
   0  -2  -3    9.69    0.36
   0  -2  -3    8.69    0.39
   0  -2  -3    9.23    0.31
   0   2   3    9.56    0.39
   0   2   3    8.90    0.38
   0   2   3    9.58    0.34
   0   2   3    9.56    0.38
   0   2   3    9.24    0.34
   0   2   3    9.76    0.34
  -1  -2  -3  339.80    7.60
  -1  -2  -3  342.60    8.14
  -1  -2  -3  331.33    8.48
  -1  -2  -3  350.38    8.27
  -1  -2  -3  329.69    7.58
  -1  -2  -3  339.39    7.79
   1   2   3  327.32    8.01
   1   2   3  333.85    8.10
   1   2   3  349.26    7.65
   1   2   3  349.32    8.26
   1   2   3  312.62    7.94
   1   2   3  336.99    8.14
   1   2   3  307.19    9.22
  -2  -2  -3   12.06    0.40
  -2  -2  -3   12.01    0.35
  -2  -2  -3   11.72    0.38
  -2  -2  -3   11.65    0.30
   2   2   3   11.24    0.38
   2   2   3   11.22    0.37
   2   2   3   11.63    0.37
   2   2   3   12.07    0.48
   2   2   3   11.67    0.39
  -3  -2  -3   13.43    0.48
  -3  -2  -3   13.26    0.43
   3   2   3   13.24    0.38
   3   2   3   12.80    0.51
   3   2   3   12.39    0.52
   3   2   3   13.47    0.41
  -4  -2  -3   30.85    1.06
  -4  -2  -3   33.54    0.93
   4   2   3   33.27    1.13
   4   2   3   33.06    0.83
   4   2   3   33.68    0.86
   4   2   3   32.44    1.06
  -5  -2  -3   73.38    2.22
  -5  -2  -3   72.64    1.98
  -5  -2  -3   76.65    2.01
   5   2   3   72.32    1.81
   5   2   3   74.48    1.78
   5   2   3   72.75    1.81
   5   2   3   74.40    2.12
   5   2   3   76.36    2.33
  -6  -2  -3   15.55    0.72
   6   2   3   15.75    0.70
   6   2   3   15.97    0.50
   6   2   3   16.29    0.54
   6   2   3   16.10    0.82
   7   2   3    4.78    0.25
   7   2   3    5.02    0.38
   8   2   3   35.98    1.35
   8   2   3   35.76    1.04
   9   2   3    0.09    0.12
   9   2   3    0.08    0.07
  10   2   3    1.11    0.28
  10   2   3    1.16    0.18
  11   2   3    4.94    0.56
  11   2   3    4.11    0.32
   8  -3  -3    2.01    0.30
   7  -3  -3    8.71    0.55
   6  -3  -3    0.85    0.20
   6  -3  -3    0.53    0.13
   5  -3  -3    9.57    0.52
   5  -3  -3    8.90    0.30
   5  -3  -3    8.63    0.43
  -5   3   3    9.02    0.50
  -5   3   3    8.70    0.48
   4  -3  -3   16.70    0.71
   4  -3  -3   17.46    0.73
   4  -3  -3   17.24    0.63
   4  -3  -3   16.89    0.54
  -4   3   3   17.18    0.75
  -4   3   3   18.57    0.71
  -4   3   3   17.83    0.69
  -4   3   3   16.11    0.81
   3  -3  -3   13.87    0.60
   3  -3  -3   13.98    0.74
   3  -3  -3   13.33    0.46
   3  -3  -3   14.19    0.60
   3  -3  -3   13.07    0.51
  -3   3   3   14.08    0.62
  -3   3   3   13.05    0.62
  -3   3   3   13.02    0.66
  -3   3   3   13.83    0.57
  -3   3   3   13.36    0.55
  -3   3   3   13.39    0.57
   2  -3  -3   40.87    1.11
   2  -3  -3   40.99    1.31
   2  -3  -3   43.23    1.47
   2  -3  -3   41.36    1.23
   2  -3  -3   42.93    1.20
  -2   3   3   41.29    1.23
  -2   3   3   42.79    1.21
  -2   3   3   40.38    1.30
  -2   3   3   40.37    1.33
  -2   3   3   42.02    1.40
  -2   3   3   41.63    1.20
   1  -3  -3   60.25    1.59
   1  -3  -3   60.79    1.54
   1  -3  -3   57.06    1.48
   1  -3  -3   57.75    1.72
   1  -3  -3   57.19    1.62
  -1   3   3   59.54    1.80
  -1   3   3   59.01    1.61
  -1   3   3   60.01    1.55
  -1   3   3   61.07    1.58
  -1   3   3   59.15    1.73
  -1   3   3   57.51    1.67
   0  -3  -3    7.09    0.33
   0  -3  -3    7.00    0.33
   0  -3  -3    6.94    0.30
   0  -3  -3    6.54    0.27
   0  -3  -3    7.01    0.34
   0  -3  -3    6.18    0.33
   0   3   3    6.75    0.29
   0   3   3    6.35    0.29
   0   3   3    6.42    0.32
   0   3   3    7.07    0.35
   0   3   3    7.03    0.34
   0   3   3    6.49    0.33
  -1  -3  -3   10.08    0.40
  -1  -3  -3    9.68    0.43
  -1  -3  -3    9.97    0.33
  -1  -3  -3   10.00    0.41
  -1  -3  -3    9.33    0.35
  -1  -3  -3    9.68    0.38
   1   3   3   10.48    0.41
   1   3   3    9.43    0.34
   1   3   3    9.46    0.42
   1   3   3    9.79    0.36
   1   3   3    9.26    0.39
   1   3   3   10.59    0.34
   1   3   3    9.91    0.33
  -2  -3  -3    3.35    0.16
  -2  -3  -3    3.27    0.18
  -2  -3  -3    3.47    0.18
  -2  -3  -3    3.60    0.18
  -2  -3  -3    3.59    0.20
   2   3   3    3.27    0.13
   2   3   3    3.21    0.22
   2   3   3    3.88    0.21
   2   3   3    3.35    0.13
   2   3   3    3.33    0.16
   2   3   3    3.34    0.19
  -3  -3  -3   66.38    1.60
  -3  -3  -3   67.64    1.73
  -3  -3  -3   66.56    1.89
  -3  -3  -3   68.68    1.84
   3   3   3   68.43    1.66
   3   3   3   67.40    1.91
   3   3   3   65.86    1.88
   3   3   3   67.96    1.80
  -4  -3  -3   29.10    0.90
  -4  -3  -3   29.67    0.96
   4   3   3   31.15    0.83
   4   3   3   29.70    0.81
   4   3   3   29.76    0.99
   4   3   3   27.37    1.00
   4   3   3   29.01    0.82
   4   3   3   29.22    0.79
  -5  -3  -3    0.56    0.12
  -5  -3  -3    0.63    0.11
   5   3   3    0.92    0.11
   5   3   3    0.62    0.08
   5   3   3    0.71    0.10
   5   3   3    0.77    0.16
   5   3   3    0.65    0.15
  -6  -3  -3    4.99    0.35
   6   3   3    5.47    0.26
   6   3   3    5.21    0.37
   6   3   3    5.51    0.43
   7   3   3   74.40    1.87
   7   3   3   73.31    2.25
   8   3   3   -0.04    0.09
   8   3   3   -0.03    0.05
   9   3   3    3.93    0.27
   9   3   3    3.44    0.41
  10   3   3    1.87    0.35
  10   3   3    1.99    0.22
  11   3   3    3.58    0.49
  11   3   3    3.76    0.32
   8  -4  -3    3.44    0.39
   7  -4  -3    2.76    0.34
   6  -4  -3    0.26    0.13
   5  -4  -3   36.80    1.26
  -5   4   3   34.53    1.20
   4  -4  -3    2.85    0.17
   4  -4  -3    2.98    0.21
   4  -4  -3    3.23    0.17
   4  -4  -3    2.29    0.27
  -4   4   3    3.06    0.36
  -4   4   3    2.54    0.26
  -4   4   3    3.06    0.28
   3  -4  -3    7.00    0.30
   3  -4  -3    7.17    0.32
   3  -4  -3    6.92    0.40
   3  -4  -3    7.49    0.44
  -3   4   3    6.54    0.47
  -3   4   3    8.06    0.46
  -3   4   3    7.11    0.45
  -3   4   3    7.40    0.40
  -3   4   3    7.42    0.40
   2  -4  -3   14.41    0.61
   2  -4  -3   14.16    0.48
   2  -4  -3   14.15    0.50
   2  -4  -3   14.52    0.61
  -2   4   3   13.92    0.64
  -2   4   3   13.60    0.61
  -2   4   3   13.95    0.56
  -2   4   3   13.89    0.59
  -2   4   3   14.29    0.57
  -2   4   3   13.94    0.69
   1  -4  -3   30.11    0.89
   1  -4  -3   33.04    1.07
   1  -4  -3   33.42    1.03
   1  -4  -3   33.28    0.97
   1  -4  -3   31.66    0.93
  -1   4   3   32.90    1.10
  -1   4   3   31.72    1.03
  -1   4   3   30.74    1.15
  -1   4   3   32.85    0.97
  -1   4   3   32.43    0.98
  -1   4   3   31.72    1.05
   0  -4  -3    0.96    0.14
   0  -4  -3    1.12    0.15
   0  -4  -3    0.70    0.12
   0  -4  -3    1.03    0.11
   0  -4  -3    1.10    0.13
   0  -4  -3    1.18    0.13
   0   4   3    1.04    0.15
   0   4   3    1.17    0.15
   0   4   3    0.91    0.15
   0   4   3    1.24    0.13
   0   4   3    1.18    0.13
  -1  -4  -3   23.00    0.77
  -1  -4  -3   21.36    0.64
  -1  -4  -3   22.21    0.72
  -1  -4  -3   21.34    0.75
  -1  -4  -3   22.70    0.75
   1   4   3   21.48    0.70
   1   4   3   21.20    0.76
   1   4   3   21.83    0.65
   1   4   3   23.00    0.76
   1   4   3   20.97    0.72
   1   4   3   22.61    0.66
   1   4   3   21.67    0.74
  -2  -4  -3   45.34    1.17
  -2  -4  -3   44.32    1.36
  -2  -4  -3   43.69    1.22
  -2  -4  -3   43.97    1.33
  -2  -4  -3   45.89    1.28
   2   4   3   46.61    1.32
   2   4   3   46.02    1.26
   2   4   3   44.97    1.22
   2   4   3   45.63    1.14
   2   4   3   44.99    1.33
   2   4   3   45.95    1.34
   2   4   3   46.05    1.13
  -3  -4  -3   20.43    0.59
  -3  -4  -3   20.28    0.65
  -3  -4  -3   21.36    0.65
  -3  -4  -3   19.78    0.69
  -3  -4  -3   19.67    0.70
   3   4   3   20.38    0.52
   3   4   3   18.92    0.72
   3   4   3   20.40    0.69
   3   4   3   20.05    0.64
   3   4   3   20.34    0.69
   3   4   3   20.46    0.53
  -4  -4  -3   26.36    0.85
  -4  -4  -3   24.24    0.77
  -4  -4  -3   26.12    0.72
  -4  -4  -3   25.01    0.87
   4   4   3   24.94    0.89
   4   4   3   25.57    0.75
   4   4   3   25.34    0.90
   4   4   3   24.65    0.80
  -5  -4  -3    0.02    0.05
  -5  -4  -3    0.42    0.09
  -5  -4  -3    0.07    0.05
  -5  -4  -3    0.06    0.06
  -5  -4  -3    0.03    0.05
   5   4   3    0.00    0.05
   5   4   3   -0.05    0.04
   5   4   3    0.10    0.06
   5   4   3    0.07    0.05
   5   4   3    0.00    0.03
   5   4   3    0.09    0.07
   5   4   3    0.03    0.04
  -6  -4  -3    0.33    0.11
  -6  -4  -3    0.33    0.10
   6   4   3    0.20    0.07
   6   4   3    0.45    0.07
   6   4   3    0.26    0.11
   6   4   3    0.30    0.06
   6   4   3    0.44    0.15
   7   4   3   11.37    0.64
   7   4   3   13.38    0.50
   8   4   3    1.08    0.25
   8   4   3    1.35    0.16
   9   4   3    0.76    0.15
   9   4   3    0.71    0.22
  10   4   3    5.83    0.56
  10   4   3    5.24    0.35
  11   4   3   -0.01    0.14
  11   4   3    0.13    0.10
   7  -5  -3    2.05    0.32
   6  -5  -3    8.04    0.55
   5  -5  -3    1.62    0.27
   4  -5  -3    0.46    0.07
   4  -5  -3    0.43    0.15
  -4   5   3    0.35    0.14
  -4   5   3    0.50    0.15
   3  -5  -3    1.80    0.15
   3  -5  -3    1.50    0.20
   3  -5  -3    1.54    0.23
   3  -5  -3    1.83    0.15
  -3   5   3    2.30    0.32
  -3   5   3    1.85    0.22
  -3   5   3    1.82    0.22
   2  -5  -3   19.55    0.62
   2  -5  -3   18.20    0.77
   2  -5  -3   20.16    0.77
   2  -5  -3   19.29    0.61
   2  -5  -3   19.45    0.63
  -2   5   3   19.07    0.82
  -2   5   3   20.74    0.82
  -2   5   3   19.38    0.73
  -2   5   3   18.72    0.90
  -2   5   3   19.47    0.73
   1  -5  -3   15.43    0.53
   1  -5  -3   15.49    0.64
   1  -5  -3   15.65    0.62
   1  -5  -3   15.09    0.54
   1  -5  -3   16.03    0.54
   1  -5  -3   15.89    0.64
  -1   5   3   14.67    0.59
  -1   5   3   15.12    0.65
  -1   5   3   15.76    0.68
  -1   5   3   15.99    0.60
  -1   5   3   15.41    0.65
  -1   5   3   16.09    0.76
   0  -5  -3    0.31    0.10
   0  -5  -3    0.31    0.08
   0  -5  -3    0.32    0.09
   0  -5  -3    0.23    0.08
   0  -5  -3    0.33    0.08
   0  -5  -3    0.32    0.09
   0   5   3    0.31    0.10
   0   5   3    0.36    0.09
   0   5   3    0.20    0.09
   0   5   3    0.19    0.08
   0   5   3    0.41    0.10
  -1  -5  -3   49.32    1.52
  -1  -5  -3   49.27    1.48
  -1  -5  -3   49.51    1.42
  -1  -5  -3   49.56    1.47
  -1  -5  -3   50.68    1.33
   1   5   3   50.17    1.44
   1   5   3   51.57    1.54
   1   5   3   50.58    1.46
   1   5   3   51.47    1.46
   1   5   3   52.30    1.55
   1   5   3   52.86    1.35
   1   5   3   50.35    1.36
  -2  -5  -3   46.18    1.40
  -2  -5  -3   46.20    1.35
  -2  -5  -3   45.65    1.22
  -2  -5  -3   47.04    1.30
   2   5   3   44.43    1.40
   2   5   3   45.66    1.20
   2   5   3   45.84    1.28
   2   5   3   45.65    1.36
   2   5   3   45.56    1.18
   2   5   3   46.16    1.33
   2   5   3   46.09    1.38
  -3  -5  -3    0.71    0.13
  -3  -5  -3    0.77    0.10
  -3  -5  -3    0.58    0.10
  -3  -5  -3    0.74    0.11
  -3  -5  -3    0.90    0.13
  -3  -5  -3    0.76    0.13
   3   5   3    0.64    0.08
   3   5   3    0.68    0.12
   3   5   3    0.56    0.09
   3   5   3    0.52    0.10
   3   5   3    0.50    0.12
   3   5   3    0.71    0.07
   3   5   3    0.41    0.10
  -4  -5  -3   35.28    1.17
  -4  -5  -3   37.01    1.10
  -4  -5  -3   34.48    1.19
  -4  -5  -3   35.84    1.00
  -4  -5  -3   36.06    1.07
  -4  -5  -3   36.94    1.03
   4   5   3   35.27    1.19
   4   5   3   38.23    1.20
   4   5   3   37.64    1.15
   4   5   3   35.92    1.07
   4   5   3   35.68    0.91
   4   5   3   37.09    0.90
  -5  -5  -3    4.08    0.24
  -5  -5  -3    3.46    0.27
  -5  -5  -3    3.79    0.25
  -5  -5  -3    3.99    0.30
   5   5   3    3.38    0.30
   5   5   3    3.96    0.30
   5   5   3    3.54    0.22
   5   5   3    3.57    0.24
   5   5   3    3.81    0.25
  -6  -5  -3   17.45    0.75
   6   5   3   15.54    0.59
   6   5   3   16.74    0.75
   6   5   3   16.63    0.60
   6   5   3   16.38    0.61
   7   5   3   13.10    0.69
   7   5   3   12.59    0.52
   8   5   3    1.14    0.17
   8   5   3    1.51    0.28
   9   5   3   18.24    0.95
   9   5   3   17.88    0.71
  10   5   3    0.93    0.27
  10   5   3    0.79    0.17
   7  -6  -3    0.21    0.15
   6  -6  -3    2.62    0.35
   5  -6  -3   12.61    0.71
   4  -6  -3    2.11    0.29
  -4   6   3    2.22    0.27
   3  -6  -3   34.70    0.97
   3  -6  -3   37.05    1.28
  -3   6   3   35.07    1.19
  -3   6   3   35.51    1.50
  -3   6   3   35.98    1.19
   2  -6  -3    4.70    0.25
   2  -6  -3    4.68    0.32
   2  -6  -3    4.30    0.36
  -2   6   3    3.55    0.33
  -2   6   3    5.09    0.34
  -2   6   3    4.83    0.45
  -2   6   3    3.96    0.30
   1  -6  -3    2.37    0.26
   1  -6  -3    2.45    0.19
   1  -6  -3    2.56    0.20
   1  -6  -3    2.38    0.24
   1  -6  -3    2.05    0.15
  -1   6   3    2.53    0.32
  -1   6   3    1.85    0.24
  -1   6   3    1.97    0.22
  -1   6   3    2.92    0.28
  -1   6   3    2.43    0.23
   0  -6  -3   16.05    0.66
   0  -6  -3   15.46    0.56
   0  -6  -3   15.91    0.57
   0  -6  -3   15.43    0.65
   0  -6  -3   15.94    0.67
   0  -6  -3   14.91    0.54
   0  -6  -3   15.33    0.57
   0   6   3   14.98    0.64
   0   6   3   16.27    0.60
   0   6   3   15.43    0.60
   0   6   3   15.69    0.67
   0   6   3   16.47    0.70
  -1  -6  -3   73.93    2.02
  -1  -6  -3   72.17    2.15
  -1  -6  -3   75.18    1.89
  -1  -6  -3   74.53    2.12
  -1  -6  -3   75.47    2.06
   1   6   3   74.16    2.05
   1   6   3   73.69    1.95
   1   6   3   72.20    2.19
   1   6   3   73.33    2.05
   1   6   3   74.89    2.07
   1   6   3   76.50    1.92
   1   6   3   77.35    2.24
  -2  -6  -3   -0.02    0.04
  -2  -6  -3   -0.03    0.04
  -2  -6  -3    0.07    0.07
  -2  -6  -3   -0.01    0.04
  -2  -6  -3    0.04    0.07
   2   6   3   -0.01    0.03
   2   6   3    0.02    0.04
   2   6   3    0.02    0.05
   2   6   3    0.00    0.05
   2   6   3    0.05    0.05
   2   6   3    0.05    0.07
   2   6   3   -0.01    0.03
  -3  -6  -3   35.45    1.10
  -3  -6  -3   31.80    1.18
  -3  -6  -3   31.73    1.05
  -3  -6  -3   34.71    1.01
  -3  -6  -3   34.93    1.15
   3   6   3   35.20    1.15
   3   6   3   32.88    1.02
   3   6   3   34.88    0.93
   3   6   3   32.93    1.07
   3   6   3   33.58    0.92
   3   6   3   34.30    1.12
   3   6   3   34.35    1.12
  -4  -6  -3   13.87    0.55
  -4  -6  -3   14.43    0.66
  -4  -6  -3   15.19    0.60
  -4  -6  -3   15.17    0.66
  -4  -6  -3   15.00    0.60
   4   6   3   14.39    0.64
   4   6   3   15.54    0.63
   4   6   3   14.26    0.59
   4   6   3   14.36    0.45
   4   6   3   14.82    0.62
   4   6   3   14.75    0.55
  -5  -6  -3    0.45    0.14
  -5  -6  -3    0.19    0.11
  -5  -6  -3    0.35    0.11
  -5  -6  -3    0.32    0.10
   5   6   3    0.66    0.07
   5   6   3    0.45    0.12
   5   6   3    0.51    0.14
   5   6   3    0.44    0.11
   5   6   3    0.46    0.13
  -6  -6  -3    2.71    0.28
  -6  -6  -3    3.24    0.26
   6   6   3    2.67    0.24
   6   6   3    2.21    0.28
   7   6   3    0.56    0.18
   7   6   3    0.68    0.15
   8   6   3    0.19    0.10
   8   6   3    0.29    0.14
   9   6   3    0.24    0.17
   9   6   3    0.33    0.11
  10   6   3    0.45    0.21
  10   6   3    0.30    0.13
   6  -7  -3    2.65    0.38
   5  -7  -3    0.03    0.13
   4  -7  -3    1.71    0.29
   3  -7  -3   -0.02    0.10
   3  -7  -3   -0.01    0.04
  -3   7   3    0.02    0.08
  -3   7   3    0.14    0.11
   2  -7  -3   13.68    0.69
   2  -7  -3   12.79    0.49
  -2   7   3   12.43    0.60
  -2   7   3   13.44    0.82
  -2   7   3   13.36    0.61
   1  -7  -3    0.52    0.16
   1  -7  -3    0.57    0.15
   1  -7  -3    0.62    0.12
  -1   7   3    0.76    0.15
  -1   7   3    0.54    0.16
  -1   7   3    0.72    0.15
  -1   7   3    0.60    0.21
  -1   7   3    0.67    0.16
   0  -7  -3    5.11    0.30
   0  -7  -3    5.09    0.27
   0  -7  -3    5.40    0.39
   0  -7  -3    5.54    0.37
   0   7   3    5.28    0.33
   0   7   3    5.48    0.37
   0   7   3    5.29    0.39
   0   7   3    5.51    0.33
  -1  -7  -3   13.59    0.64
  -1  -7  -3   13.27    0.54
  -1  -7  -3   13.80    0.56
  -1  -7  -3   14.20    0.64
  -1  -7  -3   14.00    0.64
   1   7   3   13.53    0.65
   1   7   3   14.24    0.56
   1   7   3   13.27    0.59
   1   7   3   14.84    0.57
   1   7   3   14.27    0.66
   1   7   3   12.35    0.63
   1   7   3   13.33    0.54
  -2  -7  -3    3.14    0.29
  -2  -7  -3    3.42    0.25
  -2  -7  -3    3.57    0.29
  -2  -7  -3    3.42    0.30
   2   7   3    3.50    0.25
   2   7   3    3.19    0.22
   2   7   3    3.76    0.30
   2   7   3    3.46    0.23
   2   7   3    3.41    0.26
   2   7   3    3.27    0.27
   2   7   3    3.74    0.33
  -3  -7  -3    2.43    0.26
  -3  -7  -3    2.00    0.23
  -3  -7  -3    2.41    0.22
  -3  -7  -3    2.51    0.26
   3   7   3    2.30    0.20
   3   7   3    2.99    0.25
   3   7   3    2.77    0.26
   3   7   3    2.43    0.26
   3   7   3    2.73    0.28
   3   7   3    2.14    0.16
   3   7   3    2.59    0.18
  -4  -7  -3   20.39    0.74
  -4  -7  -3   19.41    0.78
  -4  -7  -3   19.70    0.88
  -4  -7  -3   20.50    0.86
   4   7   3   19.83    0.71
   4   7   3   20.13    0.82
   4   7   3   19.32    0.80
   4   7   3   21.73    0.82
   4   7   3   19.66    0.78
   4   7   3   20.12    0.62
  -5  -7  -3    3.54    0.33
  -5  -7  -3    3.28    0.28
  -5  -7  -3    3.04    0.26
   5   7   3    3.28    0.18
   5   7   3    3.55    0.33
   5   7   3    3.33    0.29
  -6  -7  -3   16.89    0.69
   6   7   3   16.06    0.69
   6   7   3   16.15    0.78
   6   7   3   16.76    0.48
   7   7   3    1.70    0.23
   7   7   3    1.44    0.27
   8   7   3    1.02    0.25
   8   7   3    0.90    0.18
   9   7   3    5.03    0.52
   9   7   3    6.09    0.42
  10   7   3    0.12    0.17
  10   7   3    0.06    0.10
   5  -8  -3    0.61    0.24
   4  -8  -3    0.14    0.14
   3  -8  -3   11.71    0.69
  -3   8   3   10.92    0.60
   2  -8  -3    4.10    0.24
   2  -8  -3    3.70    0.39
  -2   8   3    3.78    0.33
  -2   8   3    4.58    0.37
   1  -8  -3   10.42    0.46
   1  -8  -3   10.72    0.62
  -1   8   3   11.76    0.56
  -1   8   3   10.92    0.75
  -1   8   3   10.73    0.55
   0  -8  -3    0.72    0.19
   0  -8  -3    1.20    0.17
   0  -8  -3    1.24    0.21
   0   8   3    1.19    0.22
   0   8   3    1.11    0.20
   0   8   3    1.18    0.19
   0   8   3    0.73    0.15
  -1  -8  -3   14.26    0.59
  -1  -8  -3   14.77    0.69
  -1  -8  -3   13.94    0.69
   1   8   3   14.63    0.65
   1   8   3   15.48    0.74
   1   8   3   14.21    0.59
   1   8   3   14.43    0.59
  -2  -8  -3    3.75    0.29
  -2  -8  -3    4.19    0.36
  -2  -8  -3    3.61    0.33
   2   8   3    3.81    0.26
   2   8   3    3.52    0.28
   2   8   3    3.88    0.26
   2   8   3    3.98    0.37
   2   8   3    4.32    0.30
   2   8   3    4.22    0.36
  -3  -8  -3   32.07    1.05
  -3  -8  -3   33.17    1.16
  -3  -8  -3   31.95    1.21
   3   8   3   31.51    0.96
   3   8   3   31.79    0.96
   3   8   3   34.11    1.14
   3   8   3   31.13    1.15
   3   8   3   31.44    1.05
  -4  -8  -3    2.95    0.30
  -4  -8  -3    2.52    0.31
  -4  -8  -3    2.62    0.26
   4   8   3    3.61    0.33
   4   8   3    2.75    0.19
   4   8   3    3.30    0.21
   4   8   3    2.60    0.29
  -5  -8  -3   13.15    0.60
  -5  -8  -3   13.76    0.64
   5   8   3   12.25    0.46
   5   8   3   13.66    0.65
   5   8   3   13.30    0.68
  -6  -8  -3    1.27    0.21
   6   8   3    1.42    0.25
   6   8   3    1.34    0.12
   6   8   3    1.28    0.23
   7   8   3    3.22    0.33
   7   8   3    3.44    0.39
   8   8   3    4.55    0.39
   8   8   3    3.88    0.44
   9   8   3    0.04    0.13
   9   8   3    0.19    0.14
  10   8   3    0.31    0.17
  10   8   3    0.22    0.20
   5  -9  -3    0.08    0.16
   4  -9  -3    4.84    0.50
   3  -9  -3    0.32    0.19
   2  -9  -3    1.83    0.31
   2  -9  -3    2.15    0.15
  -2   9   3    2.08    0.29
  -2   9   3    2.27    0.28
   1  -9  -3    3.82    0.41
   1  -9  -3    3.92    0.26
  -1   9   3    3.91    0.35
  -1   9   3    3.76    0.34
   0  -9  -3    1.28    0.18
   0  -9  -3    1.05    0.24
   0   9   3    1.20    0.21
   0   9   3    1.27    0.20
  -1  -9  -3    8.14    0.43
  -1  -9  -3    8.04    0.53
   1   9   3    7.94    0.44
   1   9   3    7.79    0.43
   1   9   3    8.41    0.49
  -2  -9  -3    0.11    0.13
  -2  -9  -3    0.06    0.08
  -2  -9  -3    0.13    0.11
   2   9   3    0.22    0.09
   2   9   3   -0.01    0.06
  -3  -9  -3    1.35    0.20
  -3  -9  -3    1.55    0.26
   3   9   3    1.35    0.16
   3   9   3    1.30    0.22
   3   9   3    1.40    0.17
  -4  -9  -3    4.90    0.36
   4   9   3    4.24    0.40
   4   9   3    5.27    0.40
   4   9   3    4.16    0.26
   4   9   3    4.54    0.28
  -5  -9  -3    9.06    0.52
   5   9   3    9.32    0.58
   5   9   3    9.41    0.40
   5   9   3    9.22    0.57
  -6  -9  -3    3.37    0.33
   6   9   3    3.16    0.35
   6   9   3    3.53    0.22
   6   9   3    3.17    0.37
  -7  -9  -3    0.55    0.17
   7   9   3    0.33    0.16
   7   9   3    0.65    0.10
   7   9   3    0.84    0.22
   8   9   3    2.54    0.38
   8   9   3    2.41    0.33
   9   9   3    2.36    0.34
   9   9   3    1.71    0.35
   4 -10  -3    2.09    0.38
   3 -10  -3    5.21    0.54
   2 -10  -3    0.21    0.18
  -2  10   3    0.13    0.12
   1 -10  -3    1.20    0.15
   1 -10  -3    1.26    0.29
  -1  10   3    1.58    0.26
  -1  10   3    1.33    0.23
   0 -10  -3   -0.04    0.06
   0 -10  -3    0.05    0.12
   0  10   3    0.04    0.09
   0  10   3   -0.02    0.07
  -1 -10  -3    2.11    0.23
   1  10   3    1.86    0.23
   1  10   3    2.49    0.27
  -2 -10  -3    2.63    0.27
   2  10   3    2.53    0.25
   2  10   3    2.62    0.25
  -3 -10  -3    3.69    0.32
   3  10   3    3.40    0.27
   3  10   3    3.06    0.26
  -4 -10  -3    5.17    0.40
   4  10   3    5.89    0.34
   4  10   3    5.94    0.33
  -5 -10  -3    2.67    0.30
   5  10   3    2.30    0.32
   5  10   3    2.13    0.20
  -6 -10  -3    0.43    0.15
   6  10   3    0.39    0.10
   6  10   3    0.14    0.15
  -7 -10  -3    2.46    0.32
   7  10   3    2.62    0.19
   7  10   3    3.01    0.40
  -8 -10  -3    5.41    0.47
   8  10   3    5.02    0.53
   9  10   3    2.31    0.42
   3 -11  -3    0.34    0.23
   2 -11  -3    1.07    0.30
  -1  11   3    8.11    0.53
   0 -11  -3    0.14    0.09
   0  11   3    0.09    0.11
   0  11   3    0.21    0.12
  -1 -11  -3   10.21    0.52
   1  11   3   11.31    0.58
   1  11   3   11.67    0.59
  -2 -11  -3    2.69    0.28
   2  11   3    2.67    0.26
   2  11   3    2.77    0.28
  -3 -11  -3    2.21    0.27
   3  11   3    2.48    0.25
  -4 -11  -3    1.27    0.22
   4  11   3    1.34    0.19
  -5 -11  -3   -0.02    0.09
   5  11   3    0.09    0.08
  -6 -11  -3    0.05    0.12
   6  11   3    0.22    0.17
   6  11   3    0.20    0.09
  -7 -11  -3    6.52    0.51
   7  11   3    6.04    0.57
   7  11   3    5.88    0.31
  -8 -11  -3    0.56    0.21
   8  11   3    0.51    0.24
   0 -12  -3    1.46    0.16
   0  12   3    1.69    0.28
  -1 -12  -3    1.88    0.22
   1  12   3    2.57    0.30
  -2 -12  -3    0.02    0.09
   2  12   3   -0.03    0.08
  -3 -12  -3    0.13    0.12
   3  12   3   -0.07    0.07
  -4 -12  -3    0.02    0.10
   4  12   3    0.03    0.09
  -5 -12  -3    2.16    0.31
   5  12   3    2.13    0.23
  -6 -12  -3    0.09    0.13
   6  12   3    0.17    0.10
   7  12   3    1.83    0.20
  -2 -13  -3    0.18    0.12
   2  13   3    0.56    0.18
  -3 -13  -3    0.25    0.13
   3  13   3    0.47    0.15
  -4 -13  -3    2.46    0.31
   4  13   3    2.99    0.30
  -1 -11   4   -0.04    0.12
   0 -11   4    2.29    0.36
   4  10  -4    5.86    0.42
  -4 -10   4    7.20    0.42
   3  10  -4   10.80    0.56
  -2 -10   4    0.84    0.24
  -1 -10   4    5.20    0.48
   0 -10   4    0.50    0.20
   1 -10   4    3.32    0.38
   2 -10   4   11.95    0.70
   3 -10   4    1.15    0.26
   5   9  -4    9.64    0.52
   5   9  -4    9.17    0.58
  -5  -9   4    8.83    0.54
   4   9  -4    1.78    0.23
   4   9  -4    1.39    0.24
  -4  -9   4    1.49    0.23
   3   9  -4    0.47    0.15
  -3  -9   4    0.68    0.14
   2   9  -4    7.48    0.43
  -2  -9   4    6.59    0.52
  -1  -9   4   14.74    0.76
   0  -9   4    6.12    0.47
   1  -9   4    3.80    0.37
   2  -9   4    2.10    0.29
   3  -9   4    0.28    0.15
   4  -9   4    0.05    0.11
   5  -9   4    0.25    0.16
   6   8  -4    2.48    0.27
   6   8  -4    2.63    0.34
  -6  -8   4    2.58    0.34
   5   8  -4    3.94    0.38
   5   8  -4    4.06    0.33
  -5  -8   4    3.98    0.37
   4   8  -4   14.05    0.62
   4   8  -4   14.09    0.69
  -4  -8   4   13.45    0.64
   3   8  -4    0.53    0.14
   3   8  -4    0.92    0.18
  -3  -8   4    0.40    0.13
  -3  -8   4    0.52    0.11
  -3  -8   4    0.46    0.18
   2   8  -4    0.90    0.16
   2   8  -4    1.22    0.19
   2   8  -4    1.00    0.16
  -2  -8   4    0.90    0.11
  -2  -8   4    0.75    0.20
  -1  -8   4   20.26    0.87
   0  -8   4    5.02    0.40
   1  -8   4    1.98    0.26
   2  -8   4   13.44    0.65
   3  -8   4    0.36    0.14
   4  -8   4    9.13    0.54
   5  -8   4    0.91    0.21
   6  -8   4    1.60    0.27
   7   7  -4    0.56    0.16
   7   7  -4    0.59    0.21
  -7  -7   4    0.45    0.19
   6   7  -4   -0.13    0.07
   6   7  -4    0.00    0.10
  -6  -7   4   -0.08    0.10
   5   7  -4   15.21    0.75
   5   7  -4   14.95    0.64
  -5  -7   4   15.73    0.74
   4   7  -4    0.86    0.16
   4   7  -4    0.69    0.17
  -4  -7   4    0.61    0.16
   3   7  -4    1.21    0.19
   3   7  -4    1.13    0.17
  -3  -7   4    0.66    0.19
  -3  -7   4    1.12    0.17
  -3  -7   4    1.36    0.17
  -3  -7   4    0.66    0.18
   2   7  -4    5.97    0.37
   2   7  -4    6.21    0.34
   2   7  -4    5.55    0.33
  -2  -7   4    5.74    0.41
  -2  -7   4    6.48    0.43
  -2  -7   4    5.56    0.23
  -2  -7   4    5.42    0.30
   1   7  -4    0.24    0.09
   1   7  -4    0.12    0.08
  -1  -7   4    0.22    0.11
  -1  -7   4    0.00    0.08
   0  -7   4    5.06    0.37
   1  -7   4   77.98    2.16
   2  -7   4   14.64    0.64
   3  -7   4    6.84    0.42
   4  -7   4    0.50    0.15
   5  -7   4    0.51    0.15
   6  -7   4    3.00    0.31
   7  -7   4    0.75    0.20
   7   6  -4    1.40    0.28
   7   6  -4    1.68    0.22
  -7  -6   4    1.61    0.30
   6   6  -4    2.39    0.25
   6   6  -4    2.11    0.30
  -6  -6   4    2.67    0.33
   5   6  -4   -0.03    0.08
   5   6  -4    0.19    0.10
  -5  -6   4    0.20    0.12
   4   6  -4    0.69    0.17
   4   6  -4    0.94    0.16
  -4  -6   4    0.73    0.17
   3   6  -4   19.07    0.68
   3   6  -4   17.81    0.75
  -3  -6   4   18.75    0.80
  -3  -6   4   19.52    0.73
   2   6  -4    7.35    0.37
   2   6  -4    7.95    0.42
   2   6  -4    7.13    0.37
  -2  -6   4    7.80    0.33
  -2  -6   4    7.75    0.46
  -2  -6   4    8.02    0.38
   1   6  -4    2.51    0.21
   1   6  -4    2.60    0.21
   1   6  -4    2.60    0.23
  -1  -6   4    2.59    0.14
  -1  -6   4    2.00    0.23
   0   6  -4    0.63    0.12
   0  -6   4    0.76    0.16
   0  -6   4    0.77    0.15
  -1   6  -4   21.93    0.74
   1  -6   4   23.50    0.82
   1  -6   4   22.23    0.81
   2  -6   4    3.26    0.26
   3  -6   4   16.22    0.64
   4  -6   4   13.89    0.58
   5  -6   4    0.12    0.09
   6  -6   4    2.20    0.25
   7  -6   4    5.71    0.40
   8  -6   4   -0.03    0.10
   7   5  -4    0.74    0.21
   7   5  -4    0.59    0.15
  -7  -5   4    0.53    0.20
   6   5  -4    2.22    0.29
   6   5  -4    1.56    0.20
  -6  -5   4    1.72    0.27
   5   5  -4   15.72    0.64
   5   5  -4   14.78    0.72
  -5  -5   4   16.76    0.75
   4   5  -4   -0.07    0.05
   4   5  -4    0.09    0.09
   4   5  -4    0.02    0.09
  -4  -5   4    0.02    0.07
   3   5  -4    6.21    0.42
   3   5  -4    5.78    0.37
  -3  -5   4    6.29    0.41
  -3  -5   4    6.54    0.37
   2   5  -4    9.62    0.42
   2   5  -4   10.43    0.50
  -2  -5   4   10.67    0.45
  -2  -5   4    9.04    0.49
  -2  -5   4    9.68    0.40
   1   5  -4    6.15    0.35
   1   5  -4    5.59    0.28
   1   5  -4    5.38    0.28
   1   5  -4    5.81    0.33
  -1  -5   4    4.76    0.23
  -1  -5   4    5.91    0.36
  -1  -5   4    5.28    0.27
   0   5  -4   22.76    0.72
   0   5  -4   24.10    0.80
   0   5  -4   24.67    0.81
   0   5  -4   22.70    0.73
   0  -5   4   23.37    0.81
  -1   5  -4   17.36    0.63
  -1   5  -4   17.39    0.62
   1  -5   4   17.23    0.63
  -2   5  -4    0.09    0.06
  -2   5  -4    0.00    0.05
   2  -5   4    0.05    0.05
   2  -5   4    0.11    0.06
   3  -5   4  104.94    2.61
   4  -5   4    7.11    0.35
   5  -5   4    4.75    0.30
   6  -5   4   14.40    0.60
   7  -5   4    0.01    0.08
   8  -5   4    1.72    0.24
   8   4  -4    2.07    0.32
   8   4  -4    2.02    0.21
  -8  -4   4    1.62    0.31
   7   4  -4    0.00    0.10
   7   4  -4    0.04    0.09
  -7  -4   4    0.01    0.11
   6   4  -4   24.95    0.85
   6   4  -4   23.50    1.00
  -6  -4   4   22.71    0.97
   5   4  -4    3.53    0.28
   5   4  -4    3.81    0.34
  -5  -4   4    3.62    0.34
   4   4  -4    1.81    0.26
   4   4  -4    1.31    0.20
   4   4  -4    1.76    0.19
  -4  -4   4    1.67    0.23
  -4  -4   4    1.71    0.22
   3   4  -4    7.99    0.46
   3   4  -4    7.13    0.42
   3   4  -4    6.81    0.34
  -3  -4   4    6.87    0.47
  -3  -4   4    7.32    0.39
  -3  -4   4    7.46    0.43
   2   4  -4    2.20    0.22
   2   4  -4    2.67    0.25
   2   4  -4    2.35    0.24
   2   4  -4    2.59    0.19
  -2  -4   4    2.54    0.29
  -2  -4   4    2.36    0.24
  -2  -4   4    2.24    0.20
  -2  -4   4    2.67    0.19
   1   4  -4   27.04    0.95
   1   4  -4   24.89    0.85
   1   4  -4   25.16    0.86
   1   4  -4   25.24    0.75
   1   4  -4   23.78    0.75
  -1  -4   4   25.34    0.78
  -1  -4   4   24.95    0.73
  -1  -4   4   25.60    0.84
  -1  -4   4   24.93    0.68
  -1  -4   4   24.43    0.67
   0   4  -4    1.44    0.16
   0   4  -4    1.46    0.20
   0   4  -4    1.30    0.12
   0   4  -4    1.22    0.14
   0   4  -4    1.48    0.13
   0  -4   4    1.25    0.15
  -1   4  -4    1.21    0.20
  -1   4  -4    0.95    0.14
  -1   4  -4    0.95    0.11
  -1   4  -4    0.99    0.10
   1  -4   4    1.23    0.14
   1  -4   4    0.90    0.10
  -2   4  -4    1.26    0.09
  -2   4  -4    1.29    0.15
  -2   4  -4    1.33    0.12
   2  -4   4    1.15    0.13
   2  -4   4    1.23    0.12
  -3   4  -4    0.05    0.04
  -3   4  -4    0.06    0.06
   3  -4   4    0.07    0.05
   3  -4   4    0.07    0.05
  -4   4  -4    6.85    0.59
   4  -4   4    7.45    0.32
   4  -4   4    7.78    0.35
   5  -4   4  124.45    3.01
   6  -4   4    3.32    0.24
   7  -4   4    1.20    0.17
   8  -4   4    0.11    0.10
   9  -4   4    4.26    0.34
   8   3  -4    0.49    0.12
   8   3  -4    0.52    0.19
  -8  -3   4    0.60    0.22
   7   3  -4    9.92    0.60
   7   3  -4    9.53    0.45
  -7  -3   4    9.36    0.60
   6   3  -4    3.69    0.36
   6   3  -4    4.32    0.29
  -6  -3   4    4.74    0.40
   5   3  -4    0.81    0.14
   5   3  -4    0.68    0.17
  -5  -3   4    0.56    0.16
   4   3  -4   38.93    1.19
   4   3  -4   40.79    1.18
   4   3  -4   39.39    1.32
   4   3  -4   39.42    1.41
  -4  -3   4   41.96    1.45
  -4  -3   4   40.20    1.27
  -4  -3   4   40.68    1.29
   3   3  -4   26.08    0.95
   3   3  -4   25.84    1.01
   3   3  -4   27.07    0.83
   3   3  -4   26.98    0.85
   3   3  -4   26.72    1.02
  -3  -3   4   27.12    0.93
  -3  -3   4   28.15    0.91
  -3  -3   4   27.38    1.04
   2   3  -4    1.63    0.20
   2   3  -4    1.92    0.17
   2   3  -4    1.98    0.22
   2   3  -4    1.84    0.20
   2   3  -4    1.60    0.15
  -2  -3   4    1.78    0.20
  -2  -3   4    1.81    0.17
  -2  -3   4    1.82    0.18
  -2  -3   4    2.05    0.15
  -2  -3   4    1.73    0.22
  -2  -3   4    1.68    0.16
   1   3  -4    1.85    0.14
   1   3  -4    1.94    0.19
   1   3  -4    1.80    0.19
   1   3  -4    2.13    0.15
   1   3  -4    1.97    0.20
   1   3  -4    2.17    0.16
  -1  -3   4    1.85    0.15
  -1  -3   4    2.00    0.15
  -1  -3   4    1.79    0.13
  -1  -3   4    1.87    0.12
  -1  -3   4    1.94    0.13
  -1  -3   4    1.84    0.18
  -1  -3   4    2.11    0.24
   0   3  -4    2.83    0.19
   0   3  -4    3.17    0.24
   0   3  -4    3.13    0.17
   0   3  -4    2.90    0.23
   0   3  -4    3.22    0.17
   0  -3   4    2.80    0.20
  -1   3  -4    1.91    0.13
  -1   3  -4    1.77    0.18
  -1   3  -4    1.94    0.12
  -1   3  -4    1.68    0.20
   1  -3   4    1.98    0.16
   1  -3   4    1.98    0.13
  -2   3  -4   37.75    1.15
  -2   3  -4   36.35    0.97
   2  -3   4   36.36    0.99
   2  -3   4   37.68    0.96
  -3   3  -4   36.07    1.13
   3  -3   4   34.88    0.93
   3  -3   4   35.71    0.93
  -4   3  -4   11.12    0.52
  -4   3  -4   10.72    0.69
   4  -3   4   11.22    0.37
   4  -3   4   11.26    0.39
   4  -3   4   10.87    0.51
  -5   3  -4   26.51    0.96
  -5   3  -4   24.80    1.22
   5  -3   4   25.91    0.95
   5  -3   4   26.29    0.75
   5  -3   4   27.18    0.78
   6  -3   4    0.08    0.07
   7  -3   4    0.77    0.13
   8  -3   4    9.45    0.46
   9  -3   4    0.84    0.16
   8   2  -4    5.02    0.46
  -8  -2   4    5.65    0.52
   7   2  -4    3.95    0.27
   7   2  -4    3.89    0.38
  -7  -2   4    4.05    0.41
   6   2  -4    0.61    0.17
   6   2  -4    0.44    0.12
  -6  -2   4    0.51    0.17
   5   2  -4    1.63    0.23
   5   2  -4    1.31    0.19
   5   2  -4    1.44    0.17
  -5  -2   4    1.20    0.21
   4   2  -4   27.12    1.01
   4   2  -4   27.88    0.88
   4   2  -4   29.32    0.92
   4   2  -4   27.70    1.09
  -4  -2   4   29.24    0.99
  -4  -2   4   27.43    0.98
  -4  -2   4   30.38    1.09
   3   2  -4   37.05    1.06
   3   2  -4   35.09    1.19
   3   2  -4   36.64    1.28
   3   2  -4   35.45    1.25
   3   2  -4   37.06    1.07
  -3  -2   4   37.01    1.25
  -3  -2   4   38.39    1.18
  -3  -2   4   36.06    1.14
  -3  -2   4   35.97    1.12
   2   2  -4    0.23    0.10
   2   2  -4    0.55    0.12
   2   2  -4    0.38    0.11
   2   2  -4    0.27    0.08
   2   2  -4    0.13    0.06
  -2  -2   4    0.33    0.09
  -2  -2   4    0.14    0.07
  -2  -2   4    0.24    0.10
  -2  -2   4    0.22    0.07
  -2  -2   4    0.19    0.09
  -2  -2   4    0.38    0.09
   1   2  -4  102.80    2.49
   1   2  -4  102.65    2.83
   1   2  -4  105.54    2.79
   1   2  -4  107.44    2.48
   1   2  -4  104.26    2.90
  -1  -2   4  102.53    2.51
  -1  -2   4  101.42    2.65
  -1  -2   4  103.90    2.96
  -1  -2   4  101.51    2.49
  -1  -2   4  106.27    2.59
  -1  -2   4  105.14    2.54
   0   2  -4    8.37    0.42
   0   2  -4    8.64    0.30
   0   2  -4    8.02    0.29
   0   2  -4    8.89    0.40
   0   2  -4    9.10    0.36
   0  -2   4    8.89    0.28
   0  -2   4    9.00    0.29
   0  -2   4    8.59    0.36
  -1   2  -4   80.98    2.33
  -1   2  -4   79.70    2.20
  -1   2  -4   80.06    1.90
  -1   2  -4   80.12    2.01
   1  -2   4   80.08    1.95
   1  -2   4   78.00    1.90
  -2   2  -4   65.06    1.83
   2  -2   4   63.17    1.51
   2  -2   4   63.36    1.55
  -3   2  -4    4.66    0.31
  -3   2  -4    4.52    0.37
   3  -2   4    4.75    0.18
   3  -2   4    4.56    0.31
   3  -2   4    4.55    0.17
  -4   2  -4    1.30    0.24
  -4   2  -4    1.36    0.19
   4  -2   4    1.28    0.07
   4  -2   4    1.18    0.18
   4  -2   4    1.13    0.08
  -5   2  -4   12.21    0.73
   5  -2   4   11.81    0.36
   5  -2   4   11.32    0.37
   5  -2   4   11.48    0.56
   6  -2   4   -0.02    0.05
   6  -2   4   -0.12    0.07
   6  -2   4    0.04    0.05
   7  -2   4   61.17    1.91
   7  -2   4   60.47    1.59
   8  -2   4    1.42    0.17
   9  -2   4    2.60    0.24
  10  -2   4    5.84    0.36
   8   1  -4    2.10    0.31
   7   1  -4    8.15    0.37
   7   1  -4    8.52    0.53
  -7  -1   4    8.53    0.57
   6   1  -4    2.84    0.23
   6   1  -4    3.03    0.31
   6   1  -4    3.31    0.30
  -6  -1   4    2.56    0.31
   5   1  -4    6.12    0.33
   5   1  -4    5.93    0.36
   5   1  -4    5.56    0.38
  -5  -1   4    6.35    0.42
   4   1  -4    6.24    0.43
   4   1  -4    6.68    0.34
   4   1  -4    7.11    0.49
   4   1  -4    7.06    0.41
   4   1  -4    6.83    0.37
  -4  -1   4    6.40    0.40
  -4  -1   4    7.25    0.44
  -4  -1   4    7.69    0.44
   3   1  -4    0.84    0.16
   3   1  -4    0.60    0.11
   3   1  -4    0.73    0.16
   3   1  -4    0.78    0.12
   3   1  -4    0.53    0.13
  -3  -1   4    0.47    0.12
  -3  -1   4    0.54    0.12
  -3  -1   4    0.61    0.13
  -3  -1   4    0.86    0.16
   2   1  -4  204.07    5.51
   2   1  -4  194.58    5.34
   2   1  -4  205.90    5.18
   2   1  -4  198.66    4.72
   2   1  -4  204.81    4.75
  -2  -1   4  203.12    4.80
  -2  -1   4  210.49    4.84
  -2  -1   4  204.69    5.11
  -2  -1   4  201.47    4.89
  -2  -1   4  202.86    5.48
  -2  -1   4  205.16    4.81
   1   1  -4    1.31    0.12
   1   1  -4    1.33    0.17
   1   1  -4    1.52    0.14
   1   1  -4    1.50    0.17
   1   1  -4    1.91    0.14
  -1  -1   4    1.35    0.15
  -1  -1   4    1.49    0.11
  -1  -1   4    1.42    0.15
  -1  -1   4    1.49    0.13
  -1  -1   4    1.24    0.13
  -1  -1   4    0.88    0.13
  -1  -1   4    1.14    0.12
   0   1  -4    4.34    0.22
   0   1  -4    3.96    0.17
   0   1  -4    3.33    0.25
   0   1  -4    3.84    0.22
   0   1  -4    4.08    0.18
   0  -1   4    3.86    0.14
   0  -1   4    3.69    0.16
   0  -1   4    3.91    0.15
   0  -1   4    3.84    0.18
   0  -1   4    3.61    0.21
  -1   1  -4    2.80    0.19
  -1   1  -4    3.03    0.11
  -1   1  -4    3.06    0.24
  -1   1  -4    3.04    0.16
  -1   1  -4    3.06    0.14
  -1   1  -4    2.99    0.12
   1  -1   4    3.40    0.15
   1  -1   4    2.67    0.16
  -2   1  -4   35.25    1.16
   2  -1   4   36.41    0.88
   2  -1   4   37.23    0.92
  -3   1  -4   -0.02    0.05
  -3   1  -4   -0.02    0.05
   3  -1   4    0.06    0.06
  -4   1  -4    1.70    0.24
   4  -1   4    1.62    0.20
  -5   1  -4   34.44    1.33
   5  -1   4   33.17    1.15
  -6   1  -4    0.22    0.14
   6  -1   4    0.22    0.06
   6  -1   4    0.36    0.14
   6  -1   4    0.19    0.06
   7  -1   4    7.45    0.32
   7  -1   4    7.53    0.49
   8  -1   4    8.90    0.39
   8  -1   4    8.23    0.56
   9  -1   4    4.91    0.30
  10  -1   4    1.21    0.18
   8   0  -4    0.04    0.11
   7   0  -4   -0.05    0.08
   7   0  -4    0.02    0.06
   7   0  -4    0.02    0.09
  -7   0   4    0.10    0.13
  -7   0   4    0.26    0.16
   6   0  -4    0.14    0.08
   6   0  -4    0.08    0.10
   6   0  -4    0.03    0.09
  -6   0   4    0.19    0.12
  -6   0   4    0.24    0.13
   5   0  -4   14.32    0.63
   5   0  -4   14.59    0.66
   5   0  -4   15.25    0.56
  -5   0   4   15.14    0.69
  -5   0   4   15.49    0.68
   4   0  -4   26.35    0.84
   4   0  -4   28.87    1.16
   4   0  -4   25.97    0.95
   4   0  -4   27.29    1.06
   4   0  -4   27.04    0.90
  -4   0   4   27.40    0.95
  -4   0   4   26.57    0.93
  -4   0   4   27.72    1.02
  -4   0   4   25.43    0.99
   3   0  -4    3.17    0.29
   3   0  -4    4.23    0.25
   3   0  -4    4.24    0.27
   3   0  -4    3.83    0.32
   3   0  -4    4.17    0.29
  -3   0   4    4.00    0.27
  -3   0   4    4.15    0.30
  -3   0   4    3.79    0.27
  -3   0   4    3.87    0.28
  -3   0   4    4.28    0.29
   2   0  -4    5.54    0.33
   2   0  -4    5.42    0.34
   2   0  -4    5.10    0.32
   2   0  -4    5.13    0.26
   2   0  -4    4.79    0.27
  -2   0   4    5.23    0.30
  -2   0   4    5.26    0.31
  -2   0   4    5.10    0.28
  -2   0   4    5.79    0.30
  -2   0   4    4.95    0.30
   1   0  -4   68.74    1.93
   1   0  -4   68.26    1.94
   1   0  -4   67.55    1.68
   1   0  -4   68.54    1.95
   1   0  -4   69.54    1.71
  -1   0   4   70.35    1.92
  -1   0   4   67.18    1.75
  -1   0   4   66.30    1.77
  -1   0   4   68.83    1.91
  -1   0   4   68.61    1.87
  -1   0   4   65.81    1.72
   0   0  -4   36.67    1.09
   0   0  -4   36.87    0.92
   0   0  -4   37.06    0.94
   0   0  -4   35.89    1.04
   0   0  -4   34.28    1.13
   0   0   4   35.69    1.06
   0   0   4   35.35    0.91
   0   0   4   35.87    0.88
   0   0   4   35.40    1.01
   0   0   4   36.86    0.89
   0   0   4   35.27    0.97
   0   0   4   36.08    0.91
  -1   0  -4  143.55    3.73
  -1   0  -4  146.65    3.59
  -1   0  -4  144.78    3.39
  -1   0  -4  149.29    3.56
  -1   0  -4  141.20    3.78
  -1   0  -4  146.80    3.38
  -1   0  -4  146.68    3.87
   1   0   4  145.90    3.41
   1   0   4  142.18    3.35
  -2   0  -4    3.59    0.23
  -2   0  -4    3.54    0.26
   2   0   4    3.75    0.17
   2   0   4    3.30    0.25
   2   0   4    3.45    0.13
  -3   0  -4   24.69    0.90
  -3   0  -4   25.27    0.90
   3   0   4   24.81    0.89
  -4   0  -4   39.79    1.40
   4   0   4   42.57    1.33
   4   0   4   42.49    1.47
  -5   0  -4   31.52    1.22
   5   0   4   32.52    1.12
   5   0   4   32.81    1.30
  -6   0  -4    1.94    0.28
   6   0   4    2.23    0.13
   6   0   4    2.46    0.14
   6   0   4    2.00    0.25
   7   0   4   17.03    0.80
   7   0   4   17.92    0.55
   8   0   4    0.41    0.09
   8   0   4    0.50    0.17
   9   0   4   15.10    0.56
   9   0   4   13.61    0.80
  10   0   4    3.63    0.27
   8  -1  -4    2.08    0.30
   8  -1  -4    2.31    0.30
   7  -1  -4    8.73    0.53
   7  -1  -4    7.40    0.48
  -7   1   4    8.04    0.54
   6  -1  -4    6.47    0.43
   6  -1  -4    5.73    0.39
   6  -1  -4    5.43    0.28
  -6   1   4    6.02    0.43
  -6   1   4    6.33    0.46
   5  -1  -4   38.29    1.09
   5  -1  -4   38.34    1.23
   5  -1  -4   38.09    1.25
  -5   1   4   37.18    1.27
  -5   1   4   38.16    1.27
   4  -1  -4    3.38    0.32
   4  -1  -4    3.56    0.28
   4  -1  -4    4.07    0.29
   4  -1  -4    3.51    0.38
   4  -1  -4    3.56    0.24
  -4   1   4    3.27    0.29
  -4   1   4    3.53    0.32
  -4   1   4    3.63    0.29
  -4   1   4    3.54    0.30
   3  -1  -4    8.93    0.42
   3  -1  -4    8.17    0.37
   3  -1  -4    9.00    0.49
   3  -1  -4    7.76    0.41
   3  -1  -4    9.55    0.54
  -3   1   4    8.41    0.44
  -3   1   4    8.86    0.44
  -3   1   4    8.66    0.44
  -3   1   4    8.53    0.46
  -3   1   4    8.25    0.42
   2  -1  -4    0.13    0.07
   2  -1  -4    0.08    0.06
   2  -1  -4    0.23    0.09
   2  -1  -4    0.12    0.06
   2  -1  -4    0.31    0.10
  -2   1   4    0.18    0.07
  -2   1   4    0.09    0.07
  -2   1   4    0.21    0.08
  -2   1   4    0.10    0.05
  -2   1   4    0.16    0.07
  -2   1   4    0.09    0.06
   1  -1  -4    2.79    0.17
   1  -1  -4    3.75    0.26
   1  -1  -4    2.86    0.22
   1  -1  -4    2.96    0.19
   1  -1  -4    3.27    0.21
  -1   1   4    2.94    0.19
  -1   1   4    3.06    0.22
  -1   1   4    2.92    0.22
  -1   1   4    2.60    0.22
  -1   1   4    2.99    0.17
  -1   1   4    3.28    0.21
   0  -1  -4  141.13    3.68
   0  -1  -4  136.78    3.26
   0  -1  -4  135.87    3.53
   0  -1  -4  137.63    3.23
   0  -1  -4  134.75    3.63
   0  -1  -4  139.34    3.71
   0   1   4  143.88    3.25
   0   1   4  140.62    3.69
   0   1   4  140.81    3.35
   0   1   4  137.70    3.49
   0   1   4  139.88    3.31
   0   1   4  142.31    3.64
  -1  -1  -4    0.60    0.09
  -1  -1  -4    0.62    0.08
  -1  -1  -4    0.84    0.14
  -1  -1  -4    0.65    0.04
  -1  -1  -4    0.58    0.06
  -1  -1  -4    0.56    0.06
   1   1   4    0.60    0.07
   1   1   4    0.70    0.10
  -2  -1  -4   94.17    2.62
  -2  -1  -4  100.00    2.49
  -2  -1  -4   95.56    2.61
   2   1   4   95.21    2.29
   2   1   4   98.56    2.25
   2   1   4   92.72    2.61
  -3  -1  -4    3.47    0.22
   3   1   4    3.35    0.13
   3   1   4    2.87    0.26
   3   1   4    3.44    0.13
   3   1   4    3.47    0.24
  -4  -1  -4   84.97    2.47
   4   1   4   83.44    2.54
   4   1   4   84.11    2.37
   4   1   4   86.30    1.95
   4   1   4   84.16    1.96
  -5  -1  -4    1.08    0.17
   5   1   4    1.11    0.21
   5   1   4    1.07    0.18
   5   1   4    1.24    0.08
   5   1   4    1.24    0.08
  -6  -1  -4   17.44    0.80
  -6  -1  -4   17.42    0.55
   6   1   4   16.23    0.87
   6   1   4   17.91    0.78
   6   1   4   17.54    0.50
   6   1   4   16.72    0.52
   7   1   4    8.63    0.32
   7   1   4    8.31    0.53
   8   1   4    1.65    0.28
   8   1   4    1.42    0.14
   9   1   4    0.00    0.05
   9   1   4   -0.10    0.10
  10   1   4    2.41    0.38
  10   1   4    2.52    0.22
   8  -2  -4    7.17    0.52
   7  -2  -4   13.30    0.69
   7  -2  -4   12.33    0.63
   6  -2  -4   -0.07    0.08
   6  -2  -4    0.01    0.08
   6  -2  -4   -0.02    0.05
  -6   2   4    0.11    0.11
  -6   2   4    0.09    0.11
   5  -2  -4    3.19    0.27
   5  -2  -4    2.86    0.29
   5  -2  -4    3.06    0.21
  -5   2   4    3.03    0.31
  -5   2   4    3.03    0.30
   4  -2  -4    0.05    0.06
   4  -2  -4    0.08    0.09
   4  -2  -4   -0.01    0.07
   4  -2  -4   -0.01    0.05
   4  -2  -4    0.09    0.12
  -4   2   4   -0.02    0.07
  -4   2   4    0.02    0.07
  -4   2   4    0.03    0.07
  -4   2   4    0.03    0.07
  -4   2   4   -0.01    0.07
   3  -2  -4    1.07    0.22
   3  -2  -4    1.18    0.14
   3  -2  -4    1.49    0.21
   3  -2  -4    1.43    0.19
   3  -2  -4    1.41    0.17
  -3   2   4    1.28    0.18
  -3   2   4    1.56    0.21
  -3   2   4    1.71    0.20
  -3   2   4    1.64    0.21
  -3   2   4    1.52    0.19
  -3   2   4    1.55    0.20
   2  -2  -4    0.14    0.06
   2  -2  -4    0.06    0.06
   2  -2  -4    0.25    0.09
   2  -2  -4    0.10    0.08
   2  -2  -4    0.28    0.09
  -2   2   4    0.17    0.08
  -2   2   4    0.07    0.06
  -2   2   4    0.12    0.06
  -2   2   4    0.20    0.08
  -2   2   4    0.22    0.08
  -2   2   4    0.26    0.10
   1  -2  -4    6.28    0.34
   1  -2  -4    5.98    0.33
   1  -2  -4    6.41    0.32
   1  -2  -4    6.21    0.28
   1  -2  -4    5.60    0.34
  -1   2   4    5.96    0.29
  -1   2   4    5.93    0.30
  -1   2   4    6.18    0.34
  -1   2   4    5.89    0.33
  -1   2   4    6.37    0.31
  -1   2   4    6.41    0.34
   0  -2  -4   24.51    0.82
   0  -2  -4   25.51    0.76
   0  -2  -4   26.08    0.87
   0  -2  -4   26.17    0.72
   0  -2  -4   24.84    0.87
   0  -2  -4   26.42    0.79
   0   2   4   24.03    0.80
   0   2   4   25.96    0.83
   0   2   4   26.04    0.84
   0   2   4   24.56    0.73
   0   2   4   25.05    0.74
   0   2   4   25.94    0.74
  -1  -2  -4  144.99    3.38
  -1  -2  -4  143.69    3.33
  -1  -2  -4  144.48    3.78
  -1  -2  -4  147.35    3.63
  -1  -2  -4  142.13    3.77
   1   2   4  143.85    3.30
   1   2   4  147.13    3.46
   1   2   4  146.24    3.36
   1   2   4  142.54    3.27
   1   2   4  141.23    3.73
  -2  -2  -4    5.95    0.20
  -2  -2  -4    5.99    0.23
  -2  -2  -4    5.56    0.35
  -2  -2  -4    6.37    0.27
  -2  -2  -4    5.93    0.19
   2   2   4    5.56    0.22
   2   2   4    5.88    0.22
   2   2   4    5.77    0.35
   2   2   4    5.64    0.25
   2   2   4    6.21    0.27
  -3  -2  -4   62.49    1.67
  -3  -2  -4   57.89    1.59
   3   2   4   57.49    1.74
   3   2   4   58.52    1.46
   3   2   4   59.26    1.72
   3   2   4   59.62    1.44
  -4  -2  -4   10.85    0.37
  -4  -2  -4   11.10    0.47
   4   2   4   11.10    0.36
   4   2   4   11.25    0.52
   4   2   4   10.29    0.52
   4   2   4   11.74    0.34
  -5  -2  -4    9.79    0.35
  -5  -2  -4    9.68    0.48
  -5  -2  -4   10.16    0.36
   5   2   4   10.78    0.57
   5   2   4    9.82    0.31
   5   2   4   10.21    0.35
   5   2   4    9.67    0.52
  -6  -2  -4    0.11    0.05
  -6  -2  -4    0.04    0.06
   6   2   4    0.05    0.08
   6   2   4    0.05    0.03
   6   2   4   -0.02    0.08
   6   2   4    0.06    0.04
  -7  -2  -4    9.89    0.57
   7   2   4    8.48    0.54
   7   2   4    9.41    0.35
   8   2   4    1.51    0.27
   8   2   4    1.40    0.14
   9   2   4    3.89    0.25
   9   2   4    4.07    0.45
  10   2   4    3.69    0.46
  10   2   4    3.61    0.26
  11   2   4    1.81    0.39
  11   2   4    1.98    0.23
   7  -3  -4    0.78    0.21
   6  -3  -4   12.17    0.58
   6  -3  -4   12.23    0.66
  -6   3   4   12.25    0.66
   5  -3  -4   42.24    1.14
   5  -3  -4   41.92    1.32
   5  -3  -4   41.34    1.39
  -5   3   4   42.68    1.40
   4  -3  -4    1.28    0.15
   4  -3  -4    1.10    0.20
   4  -3  -4    1.23    0.17
  -4   3   4    0.93    0.19
  -4   3   4    1.15    0.20
  -4   3   4    1.33    0.23
   3  -3  -4    2.40    0.19
   3  -3  -4    2.63    0.32
   3  -3  -4    2.24    0.25
   3  -3  -4    2.30    0.21
   3  -3  -4    2.26    0.24
  -3   3   4    2.58    0.28
  -3   3   4    2.17    0.25
  -3   3   4    2.16    0.23
  -3   3   4    2.35    0.26
  -3   3   4    2.28    0.24
   2  -3  -4   10.65    0.53
   2  -3  -4    9.95    0.45
   2  -3  -4   10.98    0.42
   2  -3  -4   10.83    0.58
   2  -3  -4   10.43    0.49
  -2   3   4   10.69    0.48
  -2   3   4   10.63    0.51
  -2   3   4   10.03    0.52
  -2   3   4   10.13    0.47
  -2   3   4    9.75    0.51
  -2   3   4   11.06    0.52
   1  -3  -4    1.08    0.16
   1  -3  -4    1.13    0.16
   1  -3  -4    0.97    0.12
   1  -3  -4    0.84    0.14
  -1   3   4    1.10    0.14
  -1   3   4    1.12    0.14
  -1   3   4    1.38    0.16
  -1   3   4    1.34    0.17
  -1   3   4    1.28    0.18
  -1   3   4    1.09    0.16
   0  -3  -4    0.03    0.05
   0  -3  -4    0.12    0.05
   0  -3  -4    0.05    0.05
   0  -3  -4   -0.03    0.03
   0  -3  -4   -0.01    0.04
   0   3   4    0.05    0.04
   0   3   4    0.11    0.05
   0   3   4    0.05    0.05
   0   3   4   -0.04    0.03
   0   3   4    0.01    0.04
   0   3   4   -0.01    0.03
  -1  -3  -4    0.19    0.05
  -1  -3  -4    0.31    0.10
  -1  -3  -4    0.30    0.08
  -1  -3  -4    0.24    0.08
  -1  -3  -4    0.32    0.08
   1   3   4    0.47    0.12
   1   3   4    0.40    0.06
   1   3   4    0.15    0.06
   1   3   4    0.18    0.04
   1   3   4    0.23    0.06
   1   3   4    0.20    0.04
   1   3   4    0.24    0.05
   1   3   4    0.37    0.08
  -2  -3  -4   35.88    1.03
  -2  -3  -4   38.33    0.93
  -2  -3  -4   36.02    1.03
  -2  -3  -4   37.37    1.20
  -2  -3  -4   35.33    1.10
   2   3   4   35.28    0.94
   2   3   4   37.83    1.07
   2   3   4   36.02    0.85
   2   3   4   35.61    1.02
   2   3   4   37.56    0.86
   2   3   4   36.08    1.17
   2   3   4   35.59    1.04
  -3  -3  -4   37.93    1.02
  -3  -3  -4   37.83    1.12
  -3  -3  -4   38.41    1.10
   3   3   4   36.33    1.02
   3   3   4   38.31    1.23
   3   3   4   37.72    1.04
   3   3   4   38.93    1.14
   3   3   4   37.18    1.02
  -4  -3  -4    0.20    0.06
  -4  -3  -4    0.08    0.05
   4   3   4    0.18    0.09
   4   3   4    0.03    0.04
   4   3   4    0.19    0.05
   4   3   4    0.19    0.07
  -5  -3  -4    5.00    0.25
  -5  -3  -4    4.32    0.28
   5   3   4    4.31    0.33
   5   3   4    4.73    0.34
   5   3   4    4.37    0.23
   5   3   4    4.24    0.21
  -6  -3  -4   29.24    0.92
  -6  -3  -4   26.04    1.02
   6   3   4   27.92    0.79
   6   3   4   28.14    1.08
   6   3   4   28.76    1.16
   6   3   4   29.14    0.84
   6   3   4   28.83    0.84
  -7  -3  -4    0.13    0.10
   7   3   4    0.26    0.07
   7   3   4    0.18    0.12
   8   3   4    2.81    0.35
   8   3   4    2.84    0.20
   9   3   4   -0.02    0.05
   9   3   4    0.05    0.13
  10   3   4    0.37    0.11
  10   3   4    0.46    0.21
  11   3   4   -0.09    0.07
  11   3   4    0.00    0.16
   7  -4  -4    0.35    0.17
   6  -4  -4   16.14    0.80
   5  -4  -4    5.51    0.26
   5  -4  -4    5.61    0.25
   5  -4  -4    6.93    0.47
  -5   4   4    6.17    0.44
  -5   4   4    6.62    0.46
   4  -4  -4    6.53    0.45
   4  -4  -4    7.14    0.33
   4  -4  -4    7.10    0.37
  -4   4   4    7.05    0.51
  -4   4   4    7.86    0.47
  -4   4   4    6.42    0.42
   3  -4  -4   32.43    1.12
   3  -4  -4   30.91    0.94
   3  -4  -4   32.59    1.02
   3  -4  -4   32.85    1.18
  -3   4   4   33.00    1.21
  -3   4   4   33.32    1.26
  -3   4   4   32.08    1.09
  -3   4   4   32.57    1.19
  -3   4   4   30.87    1.07
   2  -4  -4   10.14    0.44
   2  -4  -4   11.05    0.53
   2  -4  -4    9.56    0.41
   2  -4  -4   10.11    0.53
  -2   4   4    9.78    0.48
  -2   4   4   11.62    0.54
  -2   4   4   10.55    0.55
  -2   4   4   10.29    0.55
  -2   4   4   10.20    0.54
  -2   4   4   11.46    0.51
   1  -4  -4    7.30    0.37
   1  -4  -4    7.13    0.39
   1  -4  -4    6.82    0.32
   1  -4  -4    7.43    0.41
  -1   4   4    7.38    0.37
  -1   4   4    7.23    0.37
  -1   4   4    6.91    0.40
  -1   4   4    6.76    0.41
  -1   4   4    6.72    0.40
  -1   4   4    7.03    0.41
   0  -4  -4   16.02    0.63
   0  -4  -4   16.46    0.62
   0  -4  -4   16.01    0.53
   0  -4  -4   15.80    0.65
   0  -4  -4   16.17    0.64
   0   4   4   14.87    0.55
   0   4   4   15.77    0.63
   0   4   4   14.86    0.61
   0   4   4   15.61    0.56
   0   4   4   16.03    0.64
   0   4   4   15.23    0.64
  -1  -4  -4   12.35    0.52
  -1  -4  -4   11.61    0.48
  -1  -4  -4   11.90    0.42
  -1  -4  -4   12.28    0.54
  -1  -4  -4   10.99    0.49
   1   4   4   12.06    0.51
   1   4   4   12.36    0.42
   1   4   4   11.55    0.43
   1   4   4   12.04    0.42
   1   4   4   11.96    0.53
   1   4   4   12.25    0.46
   1   4   4   11.46    0.51
  -2  -4  -4   19.91    0.68
  -2  -4  -4   19.64    0.71
  -2  -4  -4   19.73    0.59
  -2  -4  -4   19.74    0.65
   2   4   4   19.31    0.75
   2   4   4   19.77    0.62
   2   4   4   19.08    0.69
   2   4   4   20.19    0.54
   2   4   4   19.11    0.54
   2   4   4   19.28    0.60
  -3  -4  -4    0.66    0.09
  -3  -4  -4    0.57    0.09
  -3  -4  -4    0.37    0.09
  -3  -4  -4    0.53    0.08
   3   4   4    0.51    0.08
   3   4   4    0.57    0.10
   3   4   4    0.52    0.13
   3   4   4    0.52    0.10
  -4  -4  -4   18.92    0.66
  -4  -4  -4   18.78    0.60
  -4  -4  -4   18.98    0.55
  -4  -4  -4   17.44    0.65
   4   4   4   17.90    0.75
   4   4   4   18.73    0.70
   4   4   4   18.95    0.60
   4   4   4   18.09    0.61
  -5  -4  -4    0.06    0.05
  -5  -4  -4    0.00    0.03
  -5  -4  -4    0.07    0.06
  -5  -4  -4   -0.03    0.04
   5   4   4    0.02    0.06
   5   4   4   -0.02    0.05
   5   4   4    0.04    0.04
   5   4   4   -0.01    0.02
   5   4   4    0.00    0.04
   5   4   4    0.00    0.02
  -6  -4  -4    3.56    0.28
   6   4   4    2.95    0.32
   6   4   4    3.33    0.21
   6   4   4    3.03    0.32
  -7  -4  -4    3.33    0.31
   7   4   4    2.56    0.32
   7   4   4    2.84    0.21
   8   4   4   14.11    0.80
   8   4   4   15.75    0.57
   9   4   4    0.08    0.13
   9   4   4    0.16    0.08
  10   4   4   -0.01    0.06
  10   4   4   -0.07    0.12
  11   4   4    1.54    0.21
  11   4   4    0.90    0.30
   7  -5  -4    3.68    0.42
   6  -5  -4    0.09    0.13
   5  -5  -4    8.86    0.58
  -5   5   4    8.93    0.55
   4  -5  -4   38.79    1.35
   4  -5  -4   38.89    1.06
   4  -5  -4   37.12    1.04
  -4   5   4   37.75    1.29
  -4   5   4   38.10    1.30
   3  -5  -4   37.29    1.11
   3  -5  -4   37.23    1.06
   3  -5  -4   36.88    1.27
  -3   5   4   37.97    1.45
  -3   5   4   36.00    1.22
   2  -5  -4    0.19    0.08
   2  -5  -4    0.46    0.13
   2  -5  -4    0.32    0.09
   2  -5  -4    0.30    0.12
  -2   5   4    0.48    0.16
  -2   5   4    0.50    0.14
  -2   5   4    0.19    0.09
  -2   5   4    0.54    0.15
  -2   5   4    0.47    0.15
   1  -5  -4   11.21    0.55
   1  -5  -4   11.90    0.56
   1  -5  -4   11.16    0.45
   1  -5  -4   10.81    0.47
  -1   5   4   10.77    0.56
  -1   5   4   11.59    0.51
  -1   5   4   10.88    0.59
  -1   5   4   11.95    0.51
  -1   5   4   11.61    0.57
  -1   5   4   11.97    0.57
   0  -5  -4   17.68    0.61
   0  -5  -4   17.68    0.72
   0  -5  -4   16.85    0.69
   0  -5  -4   18.59    0.69
   0  -5  -4   18.30    0.73
   0   5   4   17.95    0.64
   0   5   4   18.70    0.77
   0   5   4   18.39    0.75
   0   5   4   18.91    0.74
   0   5   4   18.54    0.65
   0   5   4   17.59    0.70
  -1  -5  -4    1.97    0.21
  -1  -5  -4    1.92    0.21
  -1  -5  -4    1.82    0.20
  -1  -5  -4    1.85    0.20
  -1  -5  -4    1.95    0.17
   1   5   4    1.74    0.22
   1   5   4    2.18    0.18
   1   5   4    2.10    0.17
   1   5   4    1.99    0.21
   1   5   4    2.16    0.19
   1   5   4    2.12    0.17
   1   5   4    1.98    0.21
  -2  -5  -4    1.62    0.15
  -2  -5  -4    1.30    0.16
  -2  -5  -4    1.19    0.16
  -2  -5  -4    1.17    0.16
   2   5   4    1.48    0.14
   2   5   4    1.20    0.18
   2   5   4    1.45    0.12
   2   5   4    1.76    0.19
   2   5   4    1.43    0.11
   2   5   4    1.42    0.13
   2   5   4    1.66    0.20
  -3  -5  -4    3.18    0.23
  -3  -5  -4    2.88    0.23
  -3  -5  -4    3.27    0.20
  -3  -5  -4    2.81    0.21
  -3  -5  -4    2.90    0.22
   3   5   4    3.28    0.18
   3   5   4    2.63    0.24
   3   5   4    3.37    0.15
   3   5   4    2.68    0.19
   3   5   4    2.89    0.27
   3   5   4    2.98    0.15
  -4  -5  -4   23.69    0.84
  -4  -5  -4   24.58    0.78
  -4  -5  -4   23.45    0.71
  -4  -5  -4   23.04    0.83
   4   5   4   24.38    0.92
   4   5   4   22.47    0.79
   4   5   4   23.41    0.83
   4   5   4   22.39    0.77
  -5  -5  -4   30.00    0.85
  -5  -5  -4   29.67    0.92
  -5  -5  -4   30.32    1.01
  -5  -5  -4   27.95    1.01
   5   5   4   28.39    0.91
   5   5   4   29.77    0.92
   5   5   4   27.93    1.04
   5   5   4   28.88    1.09
   5   5   4   29.01    0.88
  -6  -5  -4    7.39    0.43
   6   5   4    7.94    0.31
   6   5   4    7.16    0.36
   6   5   4    7.48    0.31
   6   5   4    7.28    0.49
   6   5   4    6.38    0.45
   7   5   4    2.81    0.35
   7   5   4    2.88    0.23
   8   5   4    0.40    0.11
   8   5   4    0.19    0.14
   9   5   4    0.14    0.09
   9   5   4    0.16    0.15
  10   5   4    0.25    0.18
  10   5   4    0.21    0.11
  11   5   4    1.28    0.22
  11   5   4    0.72    0.28
   6  -6  -4    2.39    0.36
   5  -6  -4    1.12    0.25
   4  -6  -4    9.01    0.57
   4  -6  -4    8.48    0.33
  -4   6   4    8.26    0.53
  -4   6   4    7.42    0.49
   3  -6  -4    5.03    0.42
   3  -6  -4    4.67    0.27
  -3   6   4    5.54    0.50
  -3   6   4    5.45    0.41
  -3   6   4    3.85    0.34
   2  -6  -4   18.42    0.66
   2  -6  -4   20.36    0.68
   2  -6  -4   19.56    0.85
   2  -6  -4   20.14    0.83
  -2   6   4   19.69    0.79
  -2   6   4   20.38    0.97
  -2   6   4   21.01    0.80
  -2   6   4   20.11    0.90
  -2   6   4   18.79    0.85
   1  -6  -4   56.85    1.76
   1  -6  -4   58.40    1.65
   1  -6  -4   59.58    1.58
   1  -6  -4   58.58    1.83
  -1   6   4   59.83    1.91
  -1   6   4   61.44    2.03
  -1   6   4   57.29    1.69
  -1   6   4   61.17    1.69
  -1   6   4   59.26    1.83
   0  -6  -4   22.83    0.88
   0  -6  -4   22.34    0.74
   0  -6  -4   24.22    0.88
   0  -6  -4   24.24    0.90
   0  -6  -4   22.25    0.80
   0   6   4   22.99    0.79
   0   6   4   22.62    0.86
   0   6   4   23.28    0.93
   0   6   4   21.54    0.88
   0   6   4   22.95    0.80
  -1  -6  -4    0.09    0.08
  -1  -6  -4    0.01    0.05
  -1  -6  -4   -0.02    0.05
  -1  -6  -4   -0.07    0.04
  -1  -6  -4    0.00    0.05
   1   6   4    0.10    0.08
   1   6   4   -0.01    0.06
   1   6   4    0.00    0.06
   1   6   4   -0.03    0.03
   1   6   4    0.01    0.06
   1   6   4    0.03    0.06
   1   6   4    0.06    0.05
  -2  -6  -4   54.33    1.68
  -2  -6  -4   55.56    1.58
  -2  -6  -4   56.72    1.47
  -2  -6  -4   54.38    1.65
   2   6   4   52.89    1.61
   2   6   4   55.01    1.55
   2   6   4   53.25    1.44
   2   6   4   53.36    1.65
   2   6   4   55.53    1.70
   2   6   4   55.40    1.64
   2   6   4   54.25    1.42
  -3  -6  -4    0.40    0.11
  -3  -6  -4    0.63    0.13
  -3  -6  -4    0.50    0.13
  -3  -6  -4    0.65    0.11
   3   6   4    0.64    0.15
   3   6   4    0.57    0.11
   3   6   4    0.47    0.08
   3   6   4    0.51    0.09
   3   6   4    0.49    0.13
   3   6   4    0.52    0.13
   3   6   4    0.65    0.08
  -4  -6  -4    1.39    0.18
  -4  -6  -4    1.75    0.17
  -4  -6  -4    1.80    0.17
  -4  -6  -4    1.90    0.22
  -4  -6  -4    1.99    0.19
   4   6   4    1.32    0.10
   4   6   4    1.48    0.17
   4   6   4    1.56    0.23
   4   6   4    1.84    0.21
   4   6   4    1.15    0.17
  -5  -6  -4   32.42    1.17
  -5  -6  -4   31.85    0.99
  -5  -6  -4   33.01    1.16
  -5  -6  -4   32.84    0.98
  -5  -6  -4   33.22    1.07
   5   6   4   34.97    1.11
   5   6   4   33.69    1.07
   5   6   4   35.46    1.19
   5   6   4   32.99    1.21
  -6  -6  -4    8.31    0.48
   6   6   4    8.12    0.53
   6   6   4    8.45    0.43
   7   6   4    0.52    0.13
   7   6   4    0.42    0.17
   8   6   4    0.03    0.07
   8   6   4    0.00    0.09
   9   6   4    2.60    0.40
   9   6   4    3.49    0.30
  10   6   4    4.06    0.51
  10   6   4    4.70    0.37
   6  -7  -4    0.15    0.18
   5  -7  -4    1.16    0.28
   4  -7  -4    4.28    0.43
  -4   7   4    3.75    0.37
   3  -7  -4    3.64    0.23
   3  -7  -4    3.92    0.40
  -3   7   4    3.70    0.35
  -3   7   4    3.47    0.34
   2  -7  -4   40.21    1.15
   2  -7  -4   38.85    1.39
  -2   7   4   39.78    1.31
  -2   7   4   39.90    1.31
  -2   7   4   38.75    1.60
   1  -7  -4   10.07    0.58
   1  -7  -4   11.78    0.58
   1  -7  -4   10.94    0.48
  -1   7   4   10.56    0.53
  -1   7   4   10.60    0.61
  -1   7   4   10.61    0.53
  -1   7   4   10.72    0.68
  -1   7   4   10.19    0.57
   0  -7  -4    9.69    0.46
   0  -7  -4   11.01    0.59
   0  -7  -4   10.90    0.46
   0  -7  -4   10.92    0.56
   0  -7  -4    9.76    0.45
   0   7   4    9.56    0.56
   0   7   4   10.79    0.50
   0   7   4   10.96    0.51
   0   7   4   10.24    0.54
  -1  -7  -4   32.56    1.13
  -1  -7  -4   32.52    1.15
  -1  -7  -4   31.98    1.07
  -1  -7  -4   32.80    0.98
  -1  -7  -4   31.95    1.14
  -1  -7  -4   33.07    1.00
   1   7   4   32.84    1.16
   1   7   4   29.75    0.99
   1   7   4   30.79    1.14
   1   7   4   32.72    1.07
   1   7   4   31.16    0.99
   1   7   4   33.57    1.20
   1   7   4   30.91    1.08
  -2  -7  -4    0.03    0.07
  -2  -7  -4    0.03    0.08
  -2  -7  -4    0.05    0.07
  -2  -7  -4    0.01    0.06
  -2  -7  -4   -0.01    0.06
   2   7   4    0.12    0.06
   2   7   4    0.05    0.07
   2   7   4    0.10    0.06
   2   7   4    0.17    0.07
   2   7   4    0.14    0.09
   2   7   4   -0.01    0.07
   2   7   4    0.13    0.09
  -3  -7  -4    1.41    0.21
  -3  -7  -4    1.25    0.17
  -3  -7  -4    1.88    0.19
  -3  -7  -4    1.57    0.21
   3   7   4    1.50    0.23
   3   7   4    1.63    0.15
   3   7   4    1.60    0.17
   3   7   4    1.40    0.13
   3   7   4    1.64    0.18
   3   7   4    2.15    0.25
   3   7   4    1.43    0.21
  -4  -7  -4    9.64    0.49
  -4  -7  -4    9.06    0.43
  -4  -7  -4    8.05    0.50
  -4  -7  -4    8.89    0.50
   4   7   4    8.88    0.49
   4   7   4    9.05    0.34
   4   7   4    9.48    0.47
   4   7   4    9.14    0.52
  -5  -7  -4    0.02    0.08
  -5  -7  -4    0.16    0.09
  -5  -7  -4    0.26    0.11
   5   7   4    0.22    0.10
   5   7   4    0.10    0.09
   5   7   4    0.04    0.04
   5   7   4    0.19    0.11
  -6  -7  -4    5.64    0.41
   6   7   4    4.92    0.36
   6   7   4    6.13    0.46
   7   7   4    0.07    0.09
   7   7   4   -0.02    0.10
   8   7   4    8.81    0.50
   8   7   4    8.45    0.62
   9   7   4    0.04    0.09
   9   7   4    0.48    0.20
  10   7   4    0.83    0.27
  10   7   4    0.87    0.20
   5  -8  -4    0.68    0.24
   4  -8  -4    3.89    0.45
   3  -8  -4    0.17    0.16
   3  -8  -4    0.30    0.08
  -3   8   4    0.27    0.14
  -3   8   4    0.50    0.17
   2  -8  -4    6.04    0.33
   2  -8  -4    5.95    0.50
  -2   8   4    6.41    0.45
  -2   8   4    6.45    0.44
   1  -8  -4   44.05    1.51
   1  -8  -4   43.49    1.28
  -1   8   4   44.69    1.77
  -1   8   4   42.89    1.40
   0  -8  -4   18.07    0.82
   0  -8  -4   16.89    0.65
   0   8   4   16.44    0.82
   0   8   4   17.27    0.77
   0   8   4   17.45    0.71
   0   8   4   16.78    0.71
  -1  -8  -4   15.70    0.64
  -1  -8  -4   15.53    0.75
  -1  -8  -4   17.12    0.77
   1   8   4   18.24    0.82
   1   8   4   15.76    0.75
   1   8   4   17.86    0.73
   1   8   4   16.82    0.66
   1   8   4   15.61    0.64
  -2  -8  -4   19.18    0.81
  -2  -8  -4   20.01    0.80
  -2  -8  -4   20.26    0.85
  -2  -8  -4   18.29    0.70
   2   8   4   17.18    0.65
   2   8   4   19.04    0.74
   2   8   4   18.38    0.83
   2   8   4   18.26    0.67
   2   8   4   17.67    0.76
   2   8   4   18.78    0.79
  -3  -8  -4    0.38    0.14
  -3  -8  -4    0.37    0.14
  -3  -8  -4    0.25    0.11
   3   8   4    0.33    0.11
   3   8   4    0.44    0.15
   3   8   4    0.72    0.12
   3   8   4    0.66    0.19
   3   8   4    0.59    0.10
  -4  -8  -4   35.46    1.14
  -4  -8  -4   36.36    1.26
  -4  -8  -4   35.39    1.31
   4   8   4   36.99    1.01
   4   8   4   34.31    1.25
   4   8   4   36.88    1.30
   4   8   4   35.75    1.00
  -5  -8  -4   -0.02    0.07
  -5  -8  -4    0.02    0.08
  -5  -8  -4    0.04    0.08
   5   8   4   -0.01    0.04
   5   8   4    0.13    0.10
   5   8   4    0.13    0.11
  -6  -8  -4    1.05    0.19
   6   8   4    1.16    0.09
   6   8   4    1.65    0.24
   6   8   4    1.25    0.26
   7   8   4    8.04    0.59
   7   8   4    8.87    0.53
   8   8   4    7.48    0.50
   8   8   4    8.58    0.64
   9   8   4    0.79    0.26
   9   8   4    0.50    0.17
  10   8   4    4.50    0.56
  10   8   4    3.68    0.38
   4  -9  -4    0.18    0.17
   3  -9  -4    1.84    0.34
  -3   9   4    2.75    0.33
   2  -9  -4   28.64    0.90
   2  -9  -4   29.77    1.24
  -2   9   4   31.03    1.15
  -2   9   4   28.97    1.12
   1  -9  -4    3.18    0.38
   1  -9  -4    3.39    0.27
  -1   9   4    3.67    0.34
  -1   9   4    3.84    0.35
   0  -9  -4   12.14    0.68
   0  -9  -4    9.72    0.49
   0   9   4   10.09    0.53
   0   9   4   10.89    0.56
  -1  -9  -4    0.28    0.11
   1   9   4    0.52    0.14
   1   9   4    0.53    0.13
  -2  -9  -4   12.68    0.67
  -2  -9  -4   12.07    0.56
   2   9   4   11.60    0.52
   2   9   4   11.61    0.52
  -3  -9  -4   13.77    0.72
  -3  -9  -4   12.71    0.60
   3   9   4   13.70    0.54
   3   9   4   13.26    0.54
   3   9   4   14.48    0.69
   3   9   4   13.06    0.72
  -4  -9  -4    1.15    0.20
   4   9   4    1.54    0.28
   4   9   4    1.35    0.14
   4   9   4    1.66    0.17
   4   9   4    1.69    0.26
  -5  -9  -4   11.68    0.59
   5   9   4   11.96    0.69
   5   9   4   12.31    0.45
   5   9   4   12.61    0.68
  -6  -9  -4    1.68    0.25
   6   9   4    2.35    0.32
   6   9   4    2.22    0.33
   6   9   4    2.23    0.16
   7   9   4    0.44    0.18
   7   9   4    0.34    0.15
   8   9   4    1.97    0.31
   8   9   4    2.12    0.37
   9   9   4    3.30    0.38
   9   9   4    2.54    0.43
   3 -10  -4    0.03    0.17
   2 -10  -4    0.07    0.16
   2 -10  -4    0.14    0.08
  -2  10   4    0.42    0.17
  -2  10   4    0.29    0.15
   1 -10  -4    0.79    0.15
  -1  10   4    0.76    0.20
  -1  10   4    0.88    0.20
   0 -10  -4    0.53    0.14
   0  10   4    0.38    0.14
   0  10   4    0.79    0.19
  -1 -10  -4    9.30    0.49
   1  10   4    8.84    0.50
   1  10   4    8.97    0.49
  -2 -10  -4    8.32    0.47
   2  10   4    8.00    0.44
   2  10   4    7.27    0.42
  -3 -10  -4    3.02    0.30
   3  10   4    2.89    0.25
   3  10   4    2.82    0.24
  -4 -10  -4   33.12    1.20
   4  10   4   36.30    1.07
   4  10   4   36.15    1.07
  -5 -10  -4    3.56    0.35
   5  10   4    4.51    0.27
   5  10   4    4.63    0.45
  -6 -10  -4    9.76    0.58
   6  10   4   10.30    0.40
   6  10   4   11.97    0.72
   6  10   4    9.19    0.63
  -7 -10  -4    1.41    0.26
   7  10   4    1.22    0.12
   7  10   4    1.32    0.28
   7  10   4    1.63    0.33
   8  10   4    1.14    0.31
   8  10   4    0.94    0.24
   9  10   4    0.45    0.24
   9  10   4    0.61    0.21
   1 -11  -4    0.10    0.09
  -1  11   4    0.10    0.13
   0 -11  -4    5.54    0.35
   0  11   4    6.11    0.44
  -1 -11  -4    2.16    0.25
   1  11   4    2.30    0.28
  -2 -11  -4    0.28    0.13
   2  11   4    0.41    0.14
  -3 -11  -4    4.73    0.39
   3  11   4    5.12    0.34
  -4 -11  -4    1.48    0.25
   4  11   4    1.32    0.18
  -5 -11  -4    4.85    0.41
   5  11   4    4.76    0.30
  -6 -11  -4    7.07    0.50
   6  11   4    6.78    0.59
   6  11   4    6.88    0.35
  -7 -11  -4    0.19    0.15
   7  11   4    0.16    0.08
   7  11   4    0.34    0.21
   8  11   4    1.79    0.38
  -1  12   4    0.28    0.17
   0 -12  -4    0.49    0.14
   0  12   4    0.57    0.19
  -1 -12  -4    1.82    0.24
   1  12   4    1.85    0.27
  -2 -12  -4    0.75    0.18
   2  12   4    0.69    0.18
  -3 -12  -4   -0.08    0.08
   3  12   4    0.09    0.10
  -4 -12  -4    0.22    0.14
   4  12   4    0.29    0.12
  -5 -12  -4    0.00    0.11
   5  12   4    0.00    0.07
  -6 -12  -4    6.07    0.49
   6  12   4    6.49    0.35
  -7 -12  -4    0.00    0.13
   7  12   4   -0.02    0.08
  -2 -13  -4    0.27    0.14
   2  13   4    0.39    0.15
  -3 -13  -4    3.39    0.35
   3  13   4    4.20    0.35
  -4 -13  -4    0.05    0.12
   4  13   4    0.11    0.09
  -5 -13  -4    1.21    0.26
   5  13   4    1.59    0.21
  -2 -10   5    2.02    0.34
  -1 -10   5    1.63    0.31
   0 -10   5    0.14    0.15
   1 -10   5    5.13    0.48
   2 -10   5    0.44    0.20
   4   9  -5    2.90    0.29
   4   9  -5    2.56    0.31
  -4  -9   5    2.62    0.26
   3   9  -5   13.66    0.64
  -2  -9   5    4.79    0.46
  -1  -9   5    1.29    0.27
   0  -9   5   13.87    0.74
   1  -9   5    0.32    0.16
   2  -9   5   -0.07    0.09
   3  -9   5    3.11    0.34
   5   8  -5    2.79    0.29
   5   8  -5    3.45    0.37
  -5  -8   5    3.35    0.35
   4   8  -5    5.04    0.42
   4   8  -5    5.95    0.39
  -4  -8   5    5.34    0.38
   3   8  -5    1.03    0.20
   3   8  -5    0.95    0.18
  -3  -8   5    0.60    0.13
   2   8  -5    2.01    0.24
   2   8  -5    2.22    0.24
  -2  -8   5    1.85    0.29
  -2  -8   5    1.52    0.27
  -1  -8   5    3.33    0.36
   0  -8   5    0.40    0.15
   1  -8   5    5.65    0.43
   2  -8   5    3.21    0.32
   3  -8   5    8.59    0.52
   4  -8   5    4.84    0.39
   5  -8   5    0.89    0.21
   6   7  -5    4.11    0.42
   6   7  -5    4.13    0.36
  -6  -7   5    4.58    0.44
   5   7  -5    0.01    0.11
   5   7  -5    0.01    0.08
  -5  -7   5    0.01    0.11
   4   7  -5    0.22    0.11
   4   7  -5    0.32    0.14
  -4  -7   5    0.38    0.15
  -4  -7   5    0.16    0.11
   3   7  -5   17.23    0.77
   3   7  -5   17.62    0.70
  -3  -7   5   17.11    0.68
  -3  -7   5   18.00    0.83
  -3  -7   5   19.50    0.85
  -3  -7   5   17.53    0.60
   2   7  -5    2.09    0.24
   2   7  -5    1.94    0.22
  -2  -7   5    2.31    0.16
  -2  -7   5    2.42    0.29
  -2  -7   5    2.63    0.31
   1   7  -5   15.87    0.65
  -1  -7   5   14.43    0.70
  -1  -7   5   14.05    0.69
   0  -7   5   13.39    0.65
   0  -7   5   13.94    0.66
   1  -7   5    1.18    0.21
   2  -7   5   21.73    0.84
   3  -7   5    6.49    0.41
   4  -7   5    0.00    0.08
   5  -7   5   13.58    0.63
   6  -7   5    2.36    0.28
   7  -7   5    0.21    0.14
   6   6  -5    2.85    0.29
   6   6  -5    2.58    0.34
  -6  -6   5    3.25    0.37
   5   6  -5    2.93    0.28
   5   6  -5    2.35    0.30
  -5  -6   5    3.40    0.35
   4   6  -5   22.11    0.82
   4   6  -5   22.56    0.94
  -4  -6   5   23.07    0.89
  -4  -6   5   21.81    0.83
   3   6  -5    0.70    0.17
   3   6  -5    0.49    0.13
  -3  -6   5    0.60    0.18
  -3  -6   5    0.54    0.12
  -3  -6   5    0.53    0.14
   2   6  -5    0.14    0.08
   2   6  -5    0.16    0.10
  -2  -6   5    0.20    0.11
  -2  -6   5    0.11    0.07
   1   6  -5    0.65    0.15
  -1  -6   5    0.73    0.17
   0   6  -5   10.29    0.49
   0  -6   5   10.68    0.53
  -1   6  -5   10.82    0.47
   1  -6   5    9.48    0.49
   1  -6   5    8.89    0.48
   2  -6   5    9.23    0.47
   3  -6   5    6.46    0.37
   4  -6   5    5.18    0.33
   5  -6   5    1.20    0.18
   6  -6   5    8.71    0.47
   7  -6   5    1.97    0.25
   7   5  -5    0.06    0.10
   7   5  -5    0.11    0.14
  -7  -5   5    0.33    0.17
   6   5  -5    3.72    0.32
   6   5  -5    3.30    0.38
  -6  -5   5    3.74    0.40
   5   5  -5    0.24    0.13
   5   5  -5    0.20    0.11
  -5  -5   5    0.23    0.13
   4   5  -5    0.37    0.15
   4   5  -5    0.37    0.12
  -4  -5   5    0.15    0.10
  -4  -5   5    0.32    0.13
   3   5  -5   11.42    0.59
   3   5  -5   12.06    0.52
  -3  -5   5   12.79    0.57
  -3  -5   5   12.83    0.63
  -3  -5   5   11.75    0.51
   2   5  -5    1.82    0.18
   2   5  -5    1.48    0.21
  -2  -5   5    1.63    0.14
  -2  -5   5    1.68    0.17
  -2  -5   5    1.54    0.22
   1   5  -5   64.54    1.90
   1   5  -5   64.09    1.69
   1   5  -5   62.99    1.72
  -1  -5   5   67.38    1.85
   0   5  -5    2.54    0.24
   0  -5   5    2.79    0.26
  -1   5  -5    2.77    0.24
   1  -5   5    2.87    0.25
  -2   5  -5   25.39    0.88
   2  -5   5   25.46    0.83
   3  -5   5    4.91    0.29
   4  -5   5    5.10    0.29
   5  -5   5    6.17    0.33
   6  -5   5    1.40    0.18
   7  -5   5    5.42    0.35
   8  -5   5   17.66    0.73
   7   4  -5    5.87    0.50
   7   4  -5    5.73    0.38
  -7  -4   5    6.51    0.54
   6   4  -5    4.02    0.39
   6   4  -5    3.54    0.30
  -6  -4   5    3.79    0.39
   5   4  -5    1.87    0.22
   5   4  -5    1.64    0.25
  -5  -4   5    2.33    0.29
  -5  -4   5    2.52    0.28
   4   4  -5   14.20    0.58
   4   4  -5   13.88    0.67
   4   4  -5   13.69    0.72
  -4  -4   5   11.49    0.57
  -4  -4   5   13.20    0.63
   3   4  -5    3.21    0.30
   3   4  -5    4.10    0.27
  -3  -4   5    4.08    0.34
  -3  -4   5    3.75    0.27
  -3  -4   5    3.49    0.29
   2   4  -5   57.03    1.78
   2   4  -5   59.10    1.58
  -2  -4   5   60.01    1.58
  -2  -4   5   59.79    2.01
  -2  -4   5   58.89    1.72
  -2  -4   5   59.75    1.60
   1   4  -5   26.18    0.82
   1   4  -5   25.91    0.95
   1   4  -5   28.34    1.02
   1   4  -5   27.56    0.82
  -1  -4   5   28.25    0.94
  -1  -4   5   27.97    0.82
  -1  -4   5   27.02    0.75
   0   4  -5    0.17    0.08
   0   4  -5    0.14    0.07
   0   4  -5    0.25    0.10
   0   4  -5    0.13    0.06
   0  -4   5    0.03    0.06
  -1   4  -5    5.68    0.40
  -1   4  -5    5.56    0.29
  -1   4  -5    5.82    0.35
   1  -4   5    5.76    0.32
  -2   4  -5    0.03    0.04
  -2   4  -5    0.08    0.07
   2  -4   5    0.01    0.04
  -3   4  -5    8.32    0.43
  -3   4  -5    7.78    0.31
   3  -4   5    7.58    0.34
  -4   4  -5    6.08    0.38
   4  -4   5    6.26    0.29
   5  -4   5    7.47    0.33
   6  -4   5    0.08    0.07
   7  -4   5    1.94    0.20
   8  -4   5    4.17    0.30
   9  -4   5    1.83    0.22
   7   3  -5    0.63    0.20
   7   3  -5    0.72    0.16
  -7  -3   5    0.81    0.23
   6   3  -5    2.38    0.31
   6   3  -5    2.77    0.26
  -6  -3   5    2.52    0.33
   5   3  -5    1.82    0.26
   5   3  -5    2.17    0.23
  -5  -3   5    1.93    0.25
  -5  -3   5    1.43    0.24
   4   3  -5    0.89    0.19
   4   3  -5    1.42    0.25
   4   3  -5    1.08    0.17
  -4  -3   5    1.22    0.19
  -4  -3   5    1.12    0.20
   3   3  -5    6.52    0.45
   3   3  -5    6.33    0.34
   3   3  -5    7.36    0.44
  -3  -3   5    6.76    0.45
  -3  -3   5    6.94    0.42
  -3  -3   5    7.17    0.38
  -3  -3   5    7.24    0.41
   2   3  -5   30.81    1.07
   2   3  -5   27.90    1.03
   2   3  -5   29.21    0.88
   2   3  -5   30.06    1.08
  -2  -3   5   28.20    0.89
  -2  -3   5   29.10    0.92
  -2  -3   5   30.13    1.00
  -2  -3   5   29.67    1.13
   1   3  -5   25.57    0.94
   1   3  -5   26.58    0.94
   1   3  -5   25.34    0.93
   1   3  -5   24.77    0.76
  -1  -3   5   26.19    0.79
  -1  -3   5   26.01    0.75
  -1  -3   5   27.14    0.84
  -1  -3   5   25.41    0.87
  -1  -3   5   26.33    0.68
  -1  -3   5   27.02    0.70
   0   3  -5    4.72    0.33
   0   3  -5    5.24    0.33
   0   3  -5    5.38    0.30
   0   3  -5    5.03    0.24
   0   3  -5    5.71    0.25
   0  -3   5    5.76    0.32
  -1   3  -5    0.02    0.05
  -1   3  -5   -0.02    0.03
  -1   3  -5   -0.01    0.05
  -1   3  -5    0.02    0.03
   1  -3   5    0.02    0.04
   1  -3   5    0.02    0.04
  -2   3  -5    3.96    0.30
  -2   3  -5    3.93    0.19
   2  -3   5    4.37    0.23
   2  -3   5    3.64    0.19
  -3   3  -5    0.35    0.11
   3  -3   5    0.33    0.06
   3  -3   5    0.25    0.07
  -4   3  -5   30.87    1.11
  -4   3  -5   30.63    1.36
   4  -3   5   32.22    0.85
   4  -3   5   32.75    0.85
  -5   3  -5   18.26    0.78
   5  -3   5   17.81    0.77
   5  -3   5   18.21    0.53
   5  -3   5   17.99    0.56
   6  -3   5    0.54    0.09
   7  -3   5    3.63    0.23
   8  -3   5    0.39    0.11
   9  -3   5    0.10    0.09
   7   2  -5    6.63    0.38
   7   2  -5    6.88    0.51
  -7  -2   5    6.58    0.54
   6   2  -5    6.80    0.39
   6   2  -5    5.90    0.45
  -6  -2   5    5.21    0.43
  -6  -2   5    6.60    0.50
   5   2  -5    5.05    0.39
   5   2  -5    4.74    0.32
  -5  -2   5    4.96    0.37
  -5  -2   5    5.11    0.41
   4   2  -5   30.00    0.95
   4   2  -5   28.58    1.08
   4   2  -5   27.97    1.15
  -4  -2   5   28.20    1.04
  -4  -2   5   30.30    1.04
  -4  -2   5   31.71    1.15
   3   2  -5    5.89    0.40
   3   2  -5    5.68    0.32
   3   2  -5    5.21    0.39
   3   2  -5    5.96    0.39
  -3  -2   5    5.93    0.38
  -3  -2   5    5.26    0.37
  -3  -2   5    5.48    0.34
  -3  -2   5    5.79    0.36
   2   2  -5   30.94    1.08
   2   2  -5   31.56    1.13
   2   2  -5   32.08    1.10
   2   2  -5   31.51    0.92
  -2  -2   5   30.39    1.02
  -2  -2   5   31.42    0.96
  -2  -2   5   31.41    0.98
  -2  -2   5   31.28    1.12
   1   2  -5    2.85    0.19
   1   2  -5    2.59    0.26
   1   2  -5    3.19    0.23
   1   2  -5    3.10    0.25
  -1  -2   5    3.14    0.18
  -1  -2   5    2.97    0.19
  -1  -2   5    2.83    0.15
  -1  -2   5    3.24    0.20
  -1  -2   5    3.35    0.27
  -1  -2   5    2.96    0.25
  -1  -2   5    3.06    0.22
   0   2  -5    6.18    0.26
   0   2  -5    5.54    0.31
   0   2  -5    5.96    0.25
   0   2  -5    5.88    0.32
   0   2  -5    5.86    0.31
   0   2  -5    6.16    0.38
   0  -2   5    6.15    0.19
   0  -2   5    6.00    0.32
  -1   2  -5   51.20    1.35
  -1   2  -5   51.42    1.55
  -1   2  -5   48.59    1.54
  -1   2  -5   49.04    1.25
   1  -2   5   49.72    1.33
   1  -2   5   49.81    1.27
  -2   2  -5    0.24    0.11
  -2   2  -5    0.20    0.04
  -2   2  -5    0.24    0.05
   2  -2   5    0.21    0.06
   2  -2   5    0.20    0.05
  -3   2  -5    0.25    0.11
   3  -2   5    0.24    0.04
   3  -2   5    0.17    0.05
  -4   2  -5   12.03    0.69
  -4   2  -5   11.96    0.59
   4  -2   5   11.85    0.34
   4  -2   5   11.25    0.58
   4  -2   5   11.71    0.34
  -5   2  -5    0.78    0.18
  -5   2  -5    0.83    0.23
   5  -2   5    0.84    0.07
   5  -2   5    0.86    0.06
   5  -2   5    0.80    0.06
   5  -2   5    0.95    0.19
  -6   2  -5    5.92    0.44
   6  -2   5    5.63    0.22
   6  -2   5    5.26    0.41
   6  -2   5    5.46    0.23
   7  -2   5    8.64    0.35
   7  -2   5    8.43    0.55
   8  -2   5    0.10    0.07
   9  -2   5    4.74    0.29
  10  -2   5    1.88    0.20
   7   1  -5    2.17    0.22
   7   1  -5    1.75    0.28
  -7  -1   5    1.87    0.33
   6   1  -5    1.45    0.19
   6   1  -5    1.97    0.27
  -6  -1   5    2.06    0.28
  -6  -1   5    1.28    0.26
   5   1  -5    9.23    0.46
   5   1  -5    8.96    0.53
  -5  -1   5   10.14    0.57
  -5  -1   5    9.36    0.53
   4   1  -5    1.59    0.26
   4   1  -5    2.01    0.25
   4   1  -5    2.20    0.21
  -4  -1   5    1.99    0.24
  -4  -1   5    1.75    0.22
  -4  -1   5    1.83    0.24
   3   1  -5   10.88    0.56
   3   1  -5   12.24    0.49
   3   1  -5   11.70    0.50
   3   1  -5   11.58    0.61
   3   1  -5   12.09    0.62
  -3  -1   5   11.88    0.53
  -3  -1   5   12.25    0.57
  -3  -1   5   12.29    0.57
  -3  -1   5   11.65    0.55
   2   1  -5    6.36    0.32
   2   1  -5    5.64    0.30
   2   1  -5    6.42    0.40
   2   1  -5    5.70    0.35
   2   1  -5    5.44    0.37
  -2  -1   5    6.15    0.34
  -2  -1   5    6.28    0.37
  -2  -1   5    6.52    0.36
  -2  -1   5    5.66    0.35
  -2  -1   5    5.86    0.33
  -2  -1   5    6.35    0.28
  -2  -1   5    6.05    0.32
   1   1  -5   74.52    2.19
   1   1  -5   74.90    2.20
   1   1  -5   78.16    1.91
   1   1  -5   77.17    1.90
   1   1  -5   77.75    2.20
  -1  -1   5   76.31    2.02
  -1  -1   5   77.82    1.94
  -1  -1   5   76.53    2.02
  -1  -1   5   76.49    2.09
  -1  -1   5   78.87    2.23
  -1  -1   5   75.68    1.88
  -1  -1   5   75.46    1.93
   0   1  -5   84.42    2.44
   0   1  -5   88.69    2.09
   0   1  -5   86.57    2.43
   0   1  -5   87.08    2.41
   0  -1   5   88.19    2.02
   0  -1   5   85.69    2.00
   0  -1   5   88.25    2.18
   0  -1   5   90.23    2.21
   0  -1   5   85.55    2.21
  -1   1  -5   11.36    0.43
  -1   1  -5   11.74    0.46
  -1   1  -5   11.58    0.40
  -1   1  -5   11.07    0.54
  -1   1  -5   11.21    0.44
  -1   1  -5   11.37    0.35
   1  -1   5   11.60    0.44
   1  -1   5   11.56    0.39
  -2   1  -5   16.74    0.71
   2  -1   5   16.43    0.52
   2  -1   5   17.28    0.48
  -3   1  -5   34.76    1.29
  -3   1  -5   37.28    1.25
   3  -1   5   37.12    1.25
   3  -1   5   36.62    0.92
   3  -1   5   37.09    0.88
  -4   1  -5   24.73    0.96
  -4   1  -5   25.78    1.05
   4  -1   5   24.23    0.94
  -5   1  -5    0.03    0.09
  -5   1  -5    0.01    0.08
   5  -1   5   -0.01    0.07
  -6   1  -5    1.36    0.27
   6  -1   5    1.63    0.25
   7  -1   5    1.86    0.13
   7  -1   5    1.84    0.13
   7  -1   5    1.81    0.29
   8  -1   5    0.10    0.13
   8  -1   5    0.17    0.07
   9  -1   5    0.86    0.13
  10  -1   5    2.49    0.21
   7   0  -5   -0.05    0.09
   7   0  -5   -0.02    0.08
  -7   0   5   -0.16    0.11
   6   0  -5    6.30    0.44
   6   0  -5    5.86    0.35
  -6   0   5    5.32    0.46
  -6   0   5    6.45    0.46
   5   0  -5    0.95    0.15
   5   0  -5    0.51    0.16
  -5   0   5    0.45    0.15
  -5   0   5    0.82    0.20
   4   0  -5   14.20    0.61
   4   0  -5   14.80    0.67
   4   0  -5   14.26    0.74
   4   0  -5   14.83    0.58
  -4   0   5   13.98    0.66
  -4   0   5   14.96    0.68
  -4   0   5   15.21    0.66
   3   0  -5    3.63    0.26
   3   0  -5    3.51    0.33
   3   0  -5    3.25    0.24
   3   0  -5    2.19    0.25
   3   0  -5    3.20    0.31
  -3   0   5    3.46    0.30
  -3   0   5    3.35    0.28
  -3   0   5    3.23    0.27
  -3   0   5    3.04    0.28
  -3   0   5    3.52    0.26
  -3   0   5    2.85    0.29
   2   0  -5   85.37    2.51
   2   0  -5   83.77    2.39
   2   0  -5   86.02    2.16
   2   0  -5   83.73    2.49
   2   0  -5   84.58    2.13
  -2   0   5   83.16    2.22
  -2   0   5   84.54    2.42
  -2   0   5   89.56    2.44
  -2   0   5   82.87    2.37
  -2   0   5   85.70    2.26
  -2   0   5   85.00    2.22
   1   0  -5    3.98    0.28
   1   0  -5    2.99    0.28
   1   0  -5    3.19    0.20
   1   0  -5    3.64    0.23
   1   0  -5    3.76    0.22
  -1   0   5    3.37    0.24
  -1   0   5    3.01    0.21
  -1   0   5    3.51    0.23
  -1   0   5    3.40    0.17
  -1   0   5    3.59    0.26
  -1   0   5    3.40    0.21
  -1   0   5    3.37    0.22
  -1   0   5    3.48    0.25
   0   0  -5    9.60    0.34
   0   0  -5   10.30    0.45
   0   0  -5    9.92    0.37
   0   0  -5    9.97    0.36
   0   0  -5    9.83    0.50
   0   0   5    9.67    0.37
   0   0   5    9.98    0.33
   0   0   5    9.61    0.29
   0   0   5   10.31    0.44
   0   0   5    9.39    0.29
   0   0   5    9.88    0.40
   0   0   5    9.99    0.28
   0   0   5    9.72    0.34
  -1   0  -5   10.13    0.41
  -1   0  -5   10.49    0.31
  -1   0  -5   10.01    0.51
  -1   0  -5   10.18    0.40
  -1   0  -5    9.67    0.36
   1   0   5    9.67    0.40
  -2   0  -5   14.10    0.63
  -2   0  -5   12.95    0.43
  -2   0  -5   12.96    0.35
   2   0   5   12.65    0.44
   2   0   5   12.24    0.39
  -3   0  -5   64.41    1.89
  -3   0  -5   60.77    1.88
   3   0   5   60.13    1.86
   3   0   5   62.65    1.44
   3   0   5   61.20    1.49
  -4   0  -5    7.07    0.43
  -4   0  -5    6.41    0.43
   4   0   5    6.80    0.43
  -5   0  -5   15.18    0.73
   5   0   5   14.99    0.71
  -6   0  -5   24.93    1.05
   6   0   5   23.84    1.12
   6   0   5   22.99    0.58
   6   0   5   22.80    0.96
   6   0   5   22.37    0.58
   7   0   5    1.16    0.10
   7   0   5    0.90    0.09
   7   0   5    1.08    0.23
   8   0   5    3.35    0.39
   8   0   5    3.44    0.19
   9   0   5   23.05    0.73
   9   0   5   24.20    1.12
  10   0   5    0.10    0.08
   7  -1  -5    0.08    0.07
   7  -1  -5    0.11    0.12
  -7   1   5    0.05    0.14
   6  -1  -5   27.97    0.91
   6  -1  -5   29.41    1.10
  -6   1   5   28.74    1.14
  -6   1   5   31.41    1.20
   5  -1  -5    0.03    0.08
   5  -1  -5    0.06    0.09
   5  -1  -5   -0.06    0.06
  -5   1   5   -0.02    0.08
  -5   1   5    0.12    0.11
   4  -1  -5    0.02    0.08
   4  -1  -5    0.12    0.09
   4  -1  -5    0.10    0.08
   4  -1  -5    0.04    0.07
  -4   1   5    0.07    0.10
  -4   1   5    0.00    0.07
  -4   1   5    0.04    0.08
  -4   1   5    0.11    0.09
   3  -1  -5   23.13    0.97
   3  -1  -5   23.35    0.76
   3  -1  -5   22.75    0.86
   3  -1  -5   21.58    0.93
   3  -1  -5   23.00    0.80
  -3   1   5   21.63    0.83
  -3   1   5   22.62    0.85
  -3   1   5   21.99    0.82
  -3   1   5   21.69    0.83
  -3   1   5   21.42    0.89
  -3   1   5   24.54    0.93
   2  -1  -5    4.18    0.31
   2  -1  -5    3.24    0.25
   2  -1  -5    4.09    0.30
   2  -1  -5    3.97    0.24
   2  -1  -5    3.80    0.32
  -2   1   5    3.47    0.30
  -2   1   5    3.60    0.24
  -2   1   5    3.66    0.29
  -2   1   5    3.59    0.27
  -2   1   5    3.72    0.26
  -2   1   5    4.24    0.30
   1  -1  -5    1.14    0.14
   1  -1  -5    1.34    0.15
   1  -1  -5    0.82    0.11
   1  -1  -5    1.60    0.21
   1  -1  -5    1.08    0.17
  -1   1   5    1.22    0.16
  -1   1   5    1.06    0.16
  -1   1   5    1.16    0.14
  -1   1   5    2.42    0.21
  -1   1   5    1.00    0.11
  -1   1   5    1.17    0.14
   0  -1  -5  111.69    2.72
   0  -1  -5  112.44    2.70
   0  -1  -5  111.83    3.09
   0  -1  -5  114.62    3.07
   0  -1  -5  112.28    3.10
   0   1   5  116.79    2.73
   0   1   5  110.53    2.91
   0   1   5  115.71    2.84
   0   1   5  115.80    3.05
   0   1   5  115.04    2.70
  -1  -1  -5   17.23    0.61
  -1  -1  -5   17.02    0.50
  -1  -1  -5   17.43    0.60
  -1  -1  -5   17.81    0.49
   1   1   5   16.59    0.56
   1   1   5   16.66    0.60
  -2  -1  -5  116.29    2.96
  -2  -1  -5  112.21    3.11
  -2  -1  -5  113.96    2.80
  -2  -1  -5  111.40    3.06
   2   1   5  115.38    2.74
   2   1   5  113.12    3.11
   2   1   5  110.86    2.68
  -3  -1  -5    3.93    0.34
  -3  -1  -5    3.76    0.23
  -3  -1  -5    3.77    0.16
   3   1   5    3.84    0.19
   3   1   5    4.11    0.17
   3   1   5    3.67    0.32
  -4  -1  -5    0.81    0.13
   4   1   5    1.09    0.18
   4   1   5    0.94    0.07
   4   1   5    0.90    0.06
   4   1   5    0.84    0.17
  -5  -1  -5   58.89    1.91
   5   1   5   60.59    1.44
   5   1   5   58.82    1.89
   5   1   5   62.51    1.41
   5   1   5   62.96    2.04
  -6  -1  -5    1.01    0.19
   6   1   5    1.25    0.23
   6   1   5    1.03    0.08
   6   1   5    0.89    0.07
   6   1   5    1.01    0.24
  -7  -1  -5    0.04    0.08
   7   1   5    0.05    0.05
   7   1   5    0.08    0.04
   7   1   5    0.08    0.11
   8   1   5    6.41    0.52
   8   1   5    5.50    0.25
   9   1   5    1.60    0.31
   9   1   5    0.82    0.12
  10   1   5    0.39    0.21
  10   1   5    0.54    0.11
  11   1   5    8.21    0.41
  11   1   5    6.07    0.64
   7  -2  -5    0.64    0.19
  -7   2   5    0.65    0.23
   6  -2  -5   -0.08    0.09
   6  -2  -5    0.00    0.07
  -6   2   5   -0.06    0.11
  -6   2   5    0.10    0.12
   5  -2  -5    1.17    0.22
   5  -2  -5    1.10    0.19
   5  -2  -5    0.71    0.14
  -5   2   5    0.61    0.17
  -5   2   5    0.47    0.18
   4  -2  -5   40.52    1.35
   4  -2  -5   43.79    1.35
   4  -2  -5   42.43    1.23
  -4   2   5   42.37    1.46
  -4   2   5   41.38    1.36
  -4   2   5   42.66    1.49
  -4   2   5   41.39    1.38
  -4   2   5   41.88    1.48
   3  -2  -5    0.53    0.16
   3  -2  -5    0.83    0.20
   3  -2  -5    0.67    0.15
   3  -2  -5    0.36    0.12
   3  -2  -5    0.72    0.13
  -3   2   5    0.48    0.13
  -3   2   5    0.60    0.13
  -3   2   5    0.77    0.17
  -3   2   5    0.56    0.14
  -3   2   5    0.87    0.19
   2  -2  -5    3.37    0.30
   2  -2  -5    3.86    0.33
   2  -2  -5    3.42    0.23
   2  -2  -5    3.24    0.26
   2  -2  -5    3.92    0.29
  -2   2   5    3.06    0.26
  -2   2   5    3.50    0.24
  -2   2   5    3.66    0.29
  -2   2   5    3.92    0.32
  -2   2   5    3.57    0.26
  -2   2   5    3.15    0.28
   1  -2  -5   36.34    1.02
   1  -2  -5   36.95    1.18
   1  -2  -5   35.94    1.22
   1  -2  -5   37.16    1.07
   1  -2  -5   36.15    1.19
  -1   2   5   35.39    1.17
  -1   2   5   34.93    1.06
  -1   2   5   36.65    1.08
  -1   2   5   34.53    1.15
  -1   2   5   35.12    1.13
  -1   2   5   35.69    1.08
   0  -2  -5   59.02    1.81
   0  -2  -5   61.16    1.59
   0  -2  -5   61.52    1.75
   0  -2  -5   60.48    1.82
   0  -2  -5   63.48    1.73
   0  -2  -5   62.93    1.55
   0   2   5   59.48    1.56
   0   2   5   60.84    1.69
   0   2   5   62.50    1.57
   0   2   5   58.63    1.75
   0   2   5   62.42    1.70
   0   2   5   61.17    1.66
  -1  -2  -5    0.55    0.11
  -1  -2  -5    0.51    0.08
  -1  -2  -5    0.57    0.11
  -1  -2  -5    0.57    0.09
  -1  -2  -5    0.50    0.14
   1   2   5    0.57    0.06
   1   2   5    0.56    0.05
   1   2   5    0.49    0.06
   1   2   5    0.46    0.11
   1   2   5    0.71    0.10
  -2  -2  -5    2.25    0.15
  -2  -2  -5    1.95    0.16
  -2  -2  -5    1.82    0.23
   2   2   5    1.45    0.14
   2   2   5    2.26    0.18
   2   2   5    2.20    0.12
   2   2   5    2.09    0.24
  -3  -2  -5   46.71    1.57
  -3  -2  -5   48.82    1.39
  -3  -2  -5   50.63    1.24
  -3  -2  -5   49.54    1.37
   3   2   5   49.87    1.27
   3   2   5   49.32    1.29
   3   2   5   49.67    1.46
  -4  -2  -5   27.88    0.92
  -4  -2  -5   28.18    0.81
   4   2   5   27.17    0.74
   4   2   5   29.05    1.00
   4   2   5   28.27    1.05
   4   2   5   27.75    0.77
  -5  -2  -5    4.84    0.21
  -5  -2  -5    4.62    0.30
   5   2   5    4.88    0.21
   5   2   5    4.68    0.36
   5   2   5    4.84    0.19
   5   2   5    5.14    0.38
  -6  -2  -5    8.84    0.49
  -6  -2  -5    9.04    0.33
   6   2   5    8.76    0.54
   6   2   5    8.00    0.31
   6   2   5    8.02    0.55
   6   2   5    8.77    0.29
  -7  -2  -5   15.84    0.76
   7   2   5   15.43    0.80
   7   2   5   16.47    0.50
   8   2   5   13.86    0.47
   8   2   5   14.06    0.79
   9   2   5    1.42    0.14
   9   2   5    0.63    0.23
  10   2   5    0.09    0.14
  10   2   5   -0.01    0.06
  11   2   5    6.45    0.65
  11   2   5    5.94    0.35
   6  -3  -5    1.73    0.24
   6  -3  -5    2.19    0.30
   6  -3  -5    1.62    0.15
  -6   3   5    1.60    0.28
  -6   3   5    2.09    0.32
   5  -3  -5    3.85    0.32
   5  -3  -5    4.67    0.40
   5  -3  -5    4.34    0.27
  -5   3   5    3.60    0.36
  -5   3   5    3.80    0.38
   4  -3  -5   18.83    0.68
   4  -3  -5   18.34    0.79
   4  -3  -5   19.56    0.76
  -4   3   5   20.35    0.87
  -4   3   5   17.99    0.79
  -4   3   5   18.62    0.81
   3  -3  -5   11.12    0.66
   3  -3  -5   10.72    0.51
   3  -3  -5   10.82    0.55
   3  -3  -5   10.97    0.47
   3  -3  -5   11.56    0.62
  -3   3   5    9.94    0.58
  -3   3   5   10.98    0.55
  -3   3   5   10.22    0.58
  -3   3   5   10.74    0.54
  -3   3   5   10.66    0.54
   2  -3  -5    0.64    0.16
   2  -3  -5    0.57    0.15
   2  -3  -5    0.49    0.11
   2  -3  -5    0.43    0.12
   2  -3  -5    0.55    0.14
  -2   3   5    0.56    0.12
  -2   3   5    0.53    0.13
  -2   3   5    0.46    0.14
  -2   3   5    0.49    0.14
  -2   3   5    0.35    0.12
  -2   3   5    0.29    0.11
   1  -3  -5    5.22    0.28
   1  -3  -5    5.16    0.33
   1  -3  -5    4.82    0.33
   1  -3  -5    4.97    0.35
   1  -3  -5    5.47    0.33
  -1   3   5    5.25    0.34
  -1   3   5    5.44    0.31
  -1   3   5    5.22    0.30
  -1   3   5    5.48    0.36
  -1   3   5    5.07    0.34
  -1   3   5    4.42    0.26
   0  -3  -5    7.55    0.43
   0  -3  -5    7.47    0.33
   0  -3  -5    7.82    0.38
   0  -3  -5    7.19    0.41
   0  -3  -5    8.22    0.42
   0   3   5    8.03    0.43
   0   3   5    8.21    0.35
   0   3   5    7.68    0.35
   0   3   5    8.44    0.31
   0   3   5    8.17    0.41
   0   3   5    7.75    0.39
  -1  -3  -5    2.78    0.22
  -1  -3  -5    2.62    0.17
  -1  -3  -5    2.60    0.19
  -1  -3  -5    2.79    0.23
  -1  -3  -5    3.17    0.29
   1   3   5    2.61    0.15
   1   3   5    2.56    0.17
   1   3   5    2.59    0.24
   1   3   5    2.89    0.14
  -2  -3  -5  379.73    9.03
  -2  -3  -5  367.94    9.41
  -2  -3  -5  369.53    9.29
  -2  -3  -5  376.46    8.39
   2   3   5  352.21    9.33
   2   3   5  375.39    8.54
   2   3   5  370.01    8.95
   2   3   5  372.99    9.28
  -3  -3  -5   20.12    0.84
  -3  -3  -5   20.94    0.70
  -3  -3  -5   19.59    0.61
  -3  -3  -5   19.77    0.61
   3   3   5   20.94    0.67
   3   3   5   20.95    0.58
   3   3   5   20.50    0.66
   3   3   5   19.61    0.82
   3   3   5   19.90    0.65
  -4  -3  -5    3.91    0.22
  -4  -3  -5    3.70    0.16
  -4  -3  -5    3.26    0.20
   4   3   5    3.74    0.21
   4   3   5    3.38    0.32
   4   3   5    3.58    0.21
   4   3   5    3.91    0.26
  -5  -3  -5   13.34    0.48
  -5  -3  -5   12.77    0.54
   5   3   5   12.69    0.45
   5   3   5   12.07    0.64
   5   3   5   13.60    0.44
   5   3   5   13.49    0.63
  -6  -3  -5    0.07    0.05
  -6  -3  -5    0.01    0.05
   6   3   5    0.10    0.06
   6   3   5    0.02    0.03
   6   3   5    0.08    0.08
   6   3   5    0.13    0.09
  -7  -3  -5   37.28    1.32
   7   3   5   36.70    0.99
   7   3   5   34.86    1.37
   8   3   5    2.48    0.18
   8   3   5    2.56    0.35
   9   3   5    3.55    0.44
   9   3   5    3.89    0.24
  10   3   5    2.11    0.39
  10   3   5    2.51    0.22
  11   3   5    3.27    0.27
  11   3   5    2.91    0.48
   6  -4  -5    0.95    0.24
   5  -4  -5    0.12    0.12
   5  -4  -5    0.03    0.07
  -5   4   5    0.37    0.16
  -5   4   5    0.10    0.13
   4  -4  -5    6.14    0.37
   4  -4  -5    6.31    0.34
   4  -4  -5    6.35    0.45
  -4   4   5    6.45    0.44
  -4   4   5    6.65    0.46
  -4   4   5    6.22    0.46
   3  -4  -5    0.24    0.12
   3  -4  -5    0.12    0.08
   3  -4  -5    0.12    0.08
  -3   4   5    0.11    0.09
  -3   4   5    0.02    0.09
  -3   4   5    0.12    0.09
  -3   4   5    0.11    0.11
  -3   4   5    0.03    0.08
   2  -4  -5   23.41    0.76
   2  -4  -5   23.06    0.83
   2  -4  -5   22.72    0.93
   2  -4  -5   21.99    0.85
  -2   4   5   23.20    0.94
  -2   4   5   24.62    0.92
  -2   4   5   23.25    0.90
  -2   4   5   22.93    0.85
  -2   4   5   22.12    0.84
  -2   4   5   19.48    0.88
   1  -4  -5    5.34    0.30
   1  -4  -5    6.56    0.41
   1  -4  -5    6.36    0.38
   1  -4  -5    6.18    0.37
  -1   4   5    5.54    0.33
  -1   4   5    5.76    0.39
  -1   4   5    5.97    0.39
  -1   4   5    5.38    0.37
  -1   4   5    5.92    0.35
  -1   4   5    6.11    0.35
   0  -4  -5   28.95    0.98
   0  -4  -5   27.07    0.89
   0  -4  -5   25.08    0.93
   0  -4  -5   25.38    0.96
   0  -4  -5   27.93    0.82
   0   4   5   26.76    0.95
   0   4   5   25.70    0.91
   0   4   5   26.36    0.96
   0   4   5   24.80    0.82
   0   4   5   26.62    0.83
   0   4   5   25.76    0.87
  -1  -4  -5  135.67    3.48
  -1  -4  -5  132.07    3.60
  -1  -4  -5  131.71    3.24
  -1  -4  -5  131.97    3.15
  -1  -4  -5  131.66    3.56
   1   4   5  132.37    3.33
   1   4   5  128.53    3.13
   1   4   5  135.30    3.58
   1   4   5  126.22    3.55
   1   4   5  128.78    3.37
   1   4   5  135.61    3.19
   1   4   5  134.14    3.52
  -2  -4  -5    8.94    0.42
  -2  -4  -5    8.64    0.34
  -2  -4  -5    8.24    0.38
  -2  -4  -5    9.06    0.50
  -2  -4  -5    8.67    0.43
   2   4   5    7.82    0.46
   2   4   5    8.61    0.40
   2   4   5    8.51    0.43
   2   4   5    8.45    0.28
   2   4   5    9.02    0.28
   2   4   5    8.97    0.30
   2   4   5    8.62    0.26
  -3  -4  -5    0.78    0.09
  -3  -4  -5    0.56    0.10
  -3  -4  -5    0.75    0.09
  -3  -4  -5    0.88    0.13
   3   4   5    0.72    0.10
   3   4   5    0.48    0.14
   3   4   5    0.52    0.12
   3   4   5    0.63    0.08
  -4  -4  -5   14.37    0.53
  -4  -4  -5   15.07    0.51
  -4  -4  -5   14.67    0.46
  -4  -4  -5   14.91    0.57
   4   4   5   15.92    0.72
   4   4   5   14.70    0.46
   4   4   5   14.27    0.58
   4   4   5   14.84    0.54
  -5  -4  -5    6.61    0.33
  -5  -4  -5    5.74    0.32
  -5  -4  -5    6.37    0.28
   5   4   5    6.63    0.45
   5   4   5    6.35    0.39
   5   4   5    6.37    0.31
   5   4   5    6.10    0.30
  -6  -4  -5    3.85    0.28
   6   4   5    3.62    0.37
   6   4   5    3.95    0.23
   6   4   5    4.27    0.36
  -7  -4  -5    0.11    0.09
   7   4   5    0.06    0.05
   7   4   5    0.28    0.14
   8   4   5   20.39    1.00
   8   4   5   20.77    0.69
   9   4   5    0.24    0.09
   9   4   5    0.08    0.14
  10   4   5    2.48    0.42
  10   4   5    1.84    0.20
  11   4   5    0.36    0.22
  11   4   5    0.45    0.13
   5  -5  -5    2.70    0.35
   5  -5  -5    2.14    0.18
  -5   5   5    2.54    0.34
  -5   5   5    2.21    0.31
   4  -5  -5    0.53    0.18
   4  -5  -5    0.55    0.12
  -4   5   5    0.59    0.18
  -4   5   5    1.08    0.22
   3  -5  -5    0.58    0.12
   3  -5  -5    0.61    0.13
   3  -5  -5    0.70    0.19
  -3   5   5    0.43    0.14
  -3   5   5    0.47    0.15
  -3   5   5    0.43    0.15
   2  -5  -5   14.72    0.71
   2  -5  -5   14.58    0.60
   2  -5  -5   15.03    0.57
   2  -5  -5   14.20    0.68
  -2   5   5   14.91    0.72
  -2   5   5   14.32    0.64
  -2   5   5   14.61    0.73
  -2   5   5   14.58    0.72
  -2   5   5   14.91    0.66
   1  -5  -5   44.70    1.48
   1  -5  -5   45.20    1.24
   1  -5  -5   43.50    1.35
   1  -5  -5   43.12    1.38
  -1   5   5   43.50    1.42
  -1   5   5   45.15    1.48
  -1   5   5   42.12    1.42
  -1   5   5   40.68    1.46
  -1   5   5   42.54    1.31
  -1   5   5   42.74    1.31
   0  -5  -5    0.85    0.16
   0  -5  -5    0.21    0.10
   0  -5  -5    0.38    0.10
   0  -5  -5    0.69    0.16
   0  -5  -5    0.52    0.14
   0   5   5    0.60    0.14
   0   5   5    0.62    0.16
   0   5   5    0.42    0.12
   0   5   5    0.65    0.12
   0   5   5    0.62    0.13
   0   5   5    0.62    0.13
  -1  -5  -5    8.40    0.43
  -1  -5  -5    8.74    0.46
  -1  -5  -5    8.73    0.38
  -1  -5  -5    8.32    0.47
  -1  -5  -5    7.80    0.44
   1   5   5    7.27    0.44
   1   5   5    8.57    0.36
   1   5   5    7.92    0.39
   1   5   5    8.17    0.36
   1   5   5    8.21    0.36
   1   5   5    7.97    0.44
  -2  -5  -5   28.57    1.06
  -2  -5  -5   30.96    0.86
  -2  -5  -5   28.81    0.93
  -2  -5  -5   30.28    0.99
  -2  -5  -5   28.62    1.00
   2   5   5   27.84    0.79
   2   5   5   28.84    0.99
   2   5   5   27.46    0.86
   2   5   5   27.46    1.04
   2   5   5   27.94    0.86
   2   5   5   29.17    0.78
   2   5   5   27.90    0.98
  -3  -5  -5   12.88    0.51
  -3  -5  -5   12.60    0.56
  -3  -5  -5   12.37    0.52
  -3  -5  -5   12.95    0.46
   3   5   5   12.69    0.36
   3   5   5   12.58    0.47
   3   5   5   12.78    0.56
   3   5   5   12.86    0.36
   3   5   5   12.61    0.63
   3   5   5   13.07    0.54
   3   5   5   12.95    0.42
  -4  -5  -5   58.65    1.75
  -4  -5  -5   59.53    1.66
  -4  -5  -5   59.26    1.52
  -4  -5  -5   59.84    1.76
   4   5   5   60.69    1.65
   4   5   5   59.37    1.86
   4   5   5   57.49    1.75
   4   5   5   60.54    1.69
  -5  -5  -5    7.77    0.36
  -5  -5  -5    7.02    0.38
  -5  -5  -5    7.88    0.40
   5   5   5    7.76    0.29
   5   5   5    7.32    0.49
   5   5   5    7.26    0.41
   5   5   5    6.53    0.36
   5   5   5    7.69    0.31
  -6  -5  -5    7.77    0.43
   6   5   5    8.20    0.50
   6   5   5    8.60    0.56
   6   5   5    7.95    0.39
  -7  -5  -5   22.37    0.90
   7   5   5   21.64    1.01
   7   5   5   21.33    0.74
   8   5   5    8.94    0.44
   8   5   5    9.40    0.65
   9   5   5   16.26    0.65
   9   5   5   17.24    0.96
  10   5   5    4.86    0.34
  10   5   5    4.47    0.54
  11   5   5    1.92    0.42
  11   5   5    1.43    0.21
   5  -6  -5   11.00    0.69
  -5   6   5   10.62    0.66
   4  -6  -5    6.92    0.35
   4  -6  -5    7.45    0.53
  -4   6   5    7.38    0.51
  -4   6   5    6.23    0.47
   3  -6  -5    0.60    0.13
   3  -6  -5    0.48    0.17
  -3   6   5    0.63    0.17
  -3   6   5    0.54    0.17
   2  -6  -5    7.74    0.38
   2  -6  -5    6.81    0.36
   2  -6  -5    5.30    0.44
  -2   6   5    5.96    0.41
  -2   6   5    5.56    0.45
  -2   6   5    6.10    0.47
  -2   6   5    6.39    0.41
  -2   6   5    6.54    0.48
   1  -6  -5    2.98    0.24
   1  -6  -5    2.73    0.24
   1  -6  -5    2.56    0.28
   1  -6  -5    2.24    0.28
  -1   6   5    3.08    0.28
  -1   6   5    1.76    0.22
  -1   6   5    2.61    0.30
  -1   6   5    1.84    0.25
  -1   6   5    3.03    0.33
   0  -6  -5   23.39    0.78
   0  -6  -5   23.76    0.87
   0  -6  -5   22.64    0.92
   0  -6  -5   22.83    0.92
   0  -6  -5   22.65    0.90
   0   6   5   25.84    0.99
   0   6   5   22.50    0.94
   0   6   5   23.71    0.82
   0   6   5   23.26    0.82
   0   6   5   23.31    0.94
   0   6   5   24.00    0.90
  -1  -6  -5   40.95    1.39
  -1  -6  -5   40.93    1.41
  -1  -6  -5   41.74    1.33
  -1  -6  -5   44.83    1.24
  -1  -6  -5   43.99    1.42
   1   6   5   43.30    1.45
   1   6   5   42.45    1.32
   1   6   5   41.92    1.39
   1   6   5   45.59    1.37
   1   6   5   42.25    1.23
   1   6   5   43.44    1.23
  -2  -6  -5   14.65    0.55
  -2  -6  -5   13.52    0.61
  -2  -6  -5   15.99    0.67
  -2  -6  -5   13.94    0.64
  -2  -6  -5   14.24    0.68
   2   6   5   14.45    0.56
   2   6   5   15.12    0.66
   2   6   5   14.34    0.49
   2   6   5   13.76    0.65
   2   6   5   13.86    0.66
   2   6   5   15.25    0.51
   2   6   5   14.57    0.55
  -3  -6  -5   12.82    0.49
  -3  -6  -5   12.27    0.56
  -3  -6  -5   13.33    0.60
   3   6   5   12.33    0.49
   3   6   5   12.69    0.47
   3   6   5   11.52    0.58
   3   6   5   13.30    0.58
   3   6   5   12.38    0.41
   3   6   5   12.43    0.63
   3   6   5   12.47    0.39
  -4  -6  -5    2.51    0.23
  -4  -6  -5    2.19    0.19
  -4  -6  -5    2.23    0.23
  -4  -6  -5    2.96    0.24
   4   6   5    2.47    0.12
   4   6   5    2.74    0.21
   4   6   5    2.39    0.29
   4   6   5    2.43    0.25
   4   6   5    2.36    0.23
   4   6   5    2.52    0.11
  -5  -6  -5   11.88    0.55
  -5  -6  -5   11.53    0.51
   5   6   5   11.68    0.50
   5   6   5   11.22    0.64
   5   6   5   11.82    0.55
   5   6   5   11.28    0.54
  -6  -6  -5    1.64    0.20
   6   6   5    1.81    0.29
   6   6   5    1.63    0.23
   6   6   5    1.87    0.14
   6   6   5    1.81    0.21
  -7  -6  -5    3.67    0.32
   7   6   5    3.65    0.29
   7   6   5    3.82    0.42
   8   6   5    0.05    0.12
   8   6   5    0.19    0.10
   9   6   5    4.79    0.34
   9   6   5    4.00    0.48
  10   6   5    0.70    0.26
  10   6   5    0.70    0.17
  11   6   5    1.40    0.23
   4  -7  -5    0.01    0.13
   4  -7  -5   -0.02    0.06
  -4   7   5    0.13    0.14
  -4   7   5   -0.11    0.10
   3  -7  -5    3.65    0.26
   3  -7  -5    3.69    0.40
  -3   7   5    3.31    0.34
  -3   7   5    3.05    0.34
   2  -7  -5    1.75    0.19
   2  -7  -5    2.65    0.33
   2  -7  -5    2.04    0.21
  -2   7   5    2.08    0.27
  -2   7   5    1.83    0.25
   1  -7  -5    0.46    0.17
   1  -7  -5    0.36    0.11
  -1   7   5    0.33    0.12
  -1   7   5    0.69    0.20
  -1   7   5    0.34    0.13
  -1   7   5    0.41    0.14
   0  -7  -5    0.20    0.09
   0  -7  -5    0.01    0.07
   0  -7  -5    0.02    0.08
   0  -7  -5    0.10    0.11
   0   7   5    0.07    0.07
   0   7   5    0.05    0.09
   0   7   5   -0.03    0.08
   0   7   5    0.09    0.11
   0   7   5    0.04    0.07
  -1  -7  -5   13.46    0.63
  -1  -7  -5   11.63    0.58
  -1  -7  -5   12.18    0.62
  -1  -7  -5   11.72    0.51
  -1  -7  -5   11.93    0.61
   1   7   5   12.69    0.58
   1   7   5   11.58    0.51
   1   7   5   12.08    0.64
   1   7   5   12.49    0.57
   1   7   5   11.20    0.62
   1   7   5   11.70    0.51
  -2  -7  -5    5.27    0.37
  -2  -7  -5    6.14    0.41
  -2  -7  -5    4.97    0.38
  -2  -7  -5    5.29    0.32
   2   7   5    4.82    0.31
   2   7   5    4.68    0.30
   2   7   5    4.88    0.28
   2   7   5    5.41    0.39
   2   7   5    5.22    0.28
   2   7   5    6.51    0.42
   2   7   5    4.58    0.40
  -3  -7  -5   14.15    0.67
  -3  -7  -5   13.97    0.67
  -3  -7  -5   16.25    0.60
   3   7   5   14.90    0.71
   3   7   5   15.10    0.50
   3   7   5   14.84    0.72
   3   7   5   15.95    0.61
   3   7   5   15.56    0.51
  -4  -7  -5   30.01    1.09
  -4  -7  -5   30.72    1.05
  -4  -7  -5   28.48    0.92
   4   7   5   28.07    0.77
   4   7   5   28.50    1.00
   4   7   5   28.17    1.05
   4   7   5   29.27    1.13
  -5  -7  -5    5.10    0.31
  -5  -7  -5    5.01    0.37
  -5  -7  -5    5.71    0.33
   5   7   5    5.18    0.37
   5   7   5    5.24    0.35
   5   7   5    5.24    0.44
  -6  -7  -5    6.65    0.44
   6   7   5    7.92    0.45
   6   7   5    6.50    0.51
   7   7   5   18.06    0.77
   7   7   5   18.18    0.93
   8   7   5    2.38    0.38
   8   7   5    2.44    0.28
   9   7   5    1.06    0.21
   9   7   5    0.58    0.23
  10   7   5    1.18    0.22
  10   7   5    1.10    0.31
   3  -8  -5    0.17    0.15
   3  -8  -5    0.47    0.12
  -3   8   5    0.35    0.16
  -3   8   5    0.51    0.19
   2  -8  -5    0.56    0.13
   2  -8  -5    0.23    0.15
  -2   8   5    0.29    0.14
  -2   8   5    0.36    0.14
   1  -8  -5    6.05    0.36
   1  -8  -5    5.19    0.46
  -1   8   5    5.40    0.40
  -1   8   5    5.54    0.39
   0  -8  -5    2.27    0.30
   0  -8  -5    2.50    0.23
   0  -8  -5    2.40    0.24
   0   8   5    1.90    0.31
   0   8   5    1.79    0.22
   0   8   5    2.04    0.24
  -1  -8  -5   14.44    0.60
  -1  -8  -5   14.19    0.71
  -1  -8  -5   13.89    0.64
  -1  -8  -5   15.05    0.60
   1   8   5   13.90    0.60
   1   8   5   16.35    0.71
   1   8   5   12.96    0.58
  -2  -8  -5   16.69    0.65
  -2  -8  -5   15.30    0.74
  -2  -8  -5   18.09    0.79
  -2  -8  -5   15.92    0.65
   2   8   5   16.91    0.63
   2   8   5   15.46    0.78
   2   8   5   16.23    0.61
   2   8   5   17.61    0.72
   2   8   5   17.95    0.77
  -3  -8  -5   29.81    1.00
  -3  -8  -5   30.15    1.16
  -3  -8  -5   29.97    0.98
  -3  -8  -5   31.26    1.15
   3   8   5   30.98    1.16
   3   8   5   29.50    0.89
   3   8   5   30.07    1.16
   3   8   5   32.06    1.08
   3   8   5   29.38    0.90
  -4  -8  -5    0.19    0.10
  -4  -8  -5    0.45    0.13
  -4  -8  -5    0.27    0.13
   4   8   5    0.42    0.16
   4   8   5    0.46    0.09
   4   8   5    0.25    0.10
   4   8   5    0.68    0.19
  -5  -8  -5    0.27    0.13
  -5  -8  -5    0.19    0.10
   5   8   5    0.31    0.15
   5   8   5    0.07    0.05
   5   8   5    0.27    0.14
   6   8   5   12.49    0.73
   6   8   5   11.57    0.63
   7   8   5    0.03    0.12
   7   8   5    0.50    0.16
   8   8   5    0.01    0.10
   8   8   5    0.12    0.17
   9   8   5    7.20    0.66
   9   8   5    7.57    0.51
  10   8   5    3.64    0.38
  10   8   5    3.59    0.52
   3  -9  -5   11.64    0.45
  -3   9   5   11.49    0.69
   2  -9  -5    0.51    0.14
  -2   9   5    0.28    0.15
  -2   9   5    0.56    0.19
   1  -9  -5    0.09    0.09
  -1   9   5    0.16    0.10
  -1   9   5    0.19    0.12
   0  -9  -5    4.75    0.33
   0   9   5    4.22    0.34
   0   9   5    4.27    0.36
  -1  -9  -5   -0.01    0.07
   1   9   5   -0.03    0.07
   1   9   5    0.01    0.07
  -2  -9  -5    0.19    0.10
  -2  -9  -5    0.34    0.15
   2   9   5    0.27    0.10
   2   9   5    0.13    0.08
  -3  -9  -5    0.29    0.12
  -3  -9  -5    0.43    0.16
   3   9   5    0.29    0.10
   3   9   5    0.17    0.14
   3   9   5    0.33    0.15
   3   9   5    0.33    0.10
  -4  -9  -5    0.07    0.10
   4   9   5    0.20    0.14
   4   9   5    0.34    0.16
   4   9   5    0.17    0.07
   4   9   5    0.18    0.08
  -5  -9  -5   25.49    0.95
   5   9   5   27.46    1.15
   5   9   5   25.06    1.08
   5   9   5   26.28    0.76
  -6  -9  -5    0.61    0.17
   6   9   5    0.60    0.07
   6   9   5    0.64    0.20
   6   9   5    0.40    0.19
   7   9   5    0.90    0.26
   7   9   5    0.89    0.23
   8   9   5    0.16    0.16
   8   9   5    0.01    0.10
   9   9   5    4.69    0.56
   9   9   5    4.73    0.45
  10   9   5   -0.04    0.18
  10   9   5    0.10    0.15
  -3  10   5    0.73    0.24
   2 -10  -5    4.43    0.29
  -2  10   5    4.61    0.43
   1 -10  -5    3.92    0.31
  -1  10   5    3.81    0.38
   0 -10  -5    0.02    0.08
   0  10   5    0.03    0.08
   0  10   5   -0.02    0.08
  -1 -10  -5    1.45    0.22
   1  10   5    1.10    0.19
   1  10   5    1.42    0.22
  -2 -10  -5    5.06    0.37
   2  10   5    4.76    0.33
   2  10   5    5.43    0.35
  -3 -10  -5    8.94    0.51
   3  10   5    9.53    0.45
   3  10   5    8.67    0.43
  -4 -10  -5    1.09    0.21
   4  10   5    1.01    0.25
   4  10   5    1.27    0.16
   4  10   5    1.14    0.14
  -5 -10  -5    0.73    0.19
   5  10   5    0.73    0.23
   5  10   5    0.85    0.25
   5  10   5    0.84    0.12
  -6 -10  -5    0.04    0.11
   6  10   5   -0.08    0.11
   6  10   5   -0.12    0.11
   6  10   5    0.03    0.06
   7  10   5    2.12    0.37
   7  10   5    1.94    0.33
   8  10   5    3.31    0.47
   8  10   5    2.85    0.40
   9  10   5   -0.10    0.14
   9  10   5   -0.03    0.15
  -2  11   5    3.86    0.42
   1 -11  -5    3.82    0.30
  -1  11   5    4.30    0.41
   0 -11  -5    3.90    0.33
   0  11   5    3.89    0.38
  -1 -11  -5    0.63    0.17
   1  11   5    0.41    0.14
  -2 -11  -5    4.89    0.39
   2  11   5    5.22    0.37
  -3 -11  -5    3.76    0.35
   3  11   5    3.52    0.29
  -4 -11  -5    3.80    0.36
   4  11   5    3.99    0.28
  -5 -11  -5    7.20    0.49
   5  11   5    6.79    0.35
  -6 -11  -5    3.25    0.36
   6  11   5    2.66    0.20
   6  11   5    2.71    0.41
  -7 -11  -5    4.45    0.43
   7  11   5    5.34    0.56
   8  11   5    0.11    0.18
   0 -12  -5    3.90    0.32
   0  12   5    4.27    0.41
  -1 -12  -5    4.51    0.37
   1  12   5    4.82    0.40
  -2 -12  -5    0.81    0.20
   2  12   5    0.80    0.20
  -3 -12  -5    2.10    0.29
   3  12   5    2.88    0.28
  -4 -12  -5    8.74    0.56
   4  12   5    9.37    0.47
  -5 -12  -5    0.23    0.16
   5  12   5    0.38    0.12
  -6 -12  -5    1.07    0.25
   6  12   5    1.08    0.15
  -7 -12  -5    0.16    0.15
   7  12   5    0.06    0.07
   2  13   5   11.82    0.63
  -3 -13  -5    0.29    0.16
   3  13   5    0.24    0.12
  -4 -13  -5   -0.13    0.11
   4  13   5    0.05    0.09
  -5 -13  -5    5.97    0.49
   5  13   5    5.21    0.35
  -2  -9   6    0.99    0.26
  -1  -9   6    4.79    0.47
   0  -9   6    0.31    0.16
   1  -9   6    3.40    0.38
   2  -9   6    8.88    0.58
   3  -9   6    0.47    0.18
   4   8  -6    0.08    0.11
   4   8  -6    0.13    0.14
  -4  -8   6    0.10    0.12
   3   8  -6    8.83    0.55
   3   8  -6    9.10    0.51
   2   8  -6    4.06    0.35
  -2  -8   6    4.17    0.42
  -2  -8   6    3.51    0.40
  -1  -8   6    2.66    0.34
  -1  -8   6    2.12    0.31
   0  -8   6    5.87    0.47
   1  -8   6    4.48    0.40
   2  -8   6    9.07    0.54
   3  -8   6    0.23    0.12
   4  -8   6    0.08    0.10
   5  -8   6    5.51    0.43
   5   7  -6    0.40    0.15
   5   7  -6    0.16    0.14
  -5  -7   6    0.25    0.16
   4   7  -6    8.52    0.55
   4   7  -6    9.42    0.51
  -4  -7   6    7.61    0.46
   3   7  -6   -0.04    0.08
   3   7  -6   -0.10    0.08
  -3  -7   6    0.01    0.08
  -3  -7   6    0.07    0.12
   2   7  -6    1.51    0.23
  -2  -7   6    1.10    0.23
   1   7  -6   28.57    1.06
  -1  -7   6   29.34    1.12
  -1  -7   6   30.31    1.12
   0  -7   6    2.21    0.28
   0  -7   6    2.78    0.31
   1  -7   6   13.03    0.63
   1  -7   6   11.51    0.61
   2  -7   6    0.86    0.19
   3  -7   6    0.30    0.12
   4  -7   6   10.81    0.54
   5  -7   6    0.05    0.09
   6  -7   6    1.20    0.21
   5   6  -6    6.46    0.44
   5   6  -6    5.70    0.48
  -5  -6   6    6.11    0.47
   4   6  -6    0.32    0.13
   4   6  -6   -0.01    0.11
  -4  -6   6    0.29    0.14
   3   6  -6    0.34    0.14
   3   6  -6    0.50    0.14
  -3  -6   6    0.53    0.18
  -3  -6   6    0.42    0.13
   2   6  -6    7.14    0.46
  -2  -6   6    6.72    0.47
   1   6  -6    0.47    0.14
  -1  -6   6    0.21    0.12
   0   6  -6    7.48    0.44
   0  -6   6    8.31    0.48
  -1   6  -6    5.76    0.36
   1  -6   6    5.40    0.37
   2  -6   6   18.66    0.75
   2  -6   6   20.04    0.77
   3  -6   6    7.90    0.43
   4  -6   6    0.99    0.16
   5  -6   6    0.12    0.08
   6  -6   6    2.48    0.25
   7  -6   6    0.98    0.18
   6   5  -6   -0.05    0.10
   6   5  -6   -0.04    0.10
  -6  -5   6    0.02    0.12
   5   5  -6    0.59    0.17
   5   5  -6    0.68    0.20
  -5  -5   6    0.60    0.19
   4   5  -6    4.69    0.34
   4   5  -6    4.51    0.40
  -4  -5   6    5.14    0.39
  -4  -5   6    5.99    0.38
   3   5  -6    0.85    0.16
   3   5  -6    0.80    0.19
  -3  -5   6    1.07    0.15
  -3  -5   6    0.91    0.17
  -3  -5   6    1.24    0.24
   2   5  -6   -0.02    0.06
   2   5  -6    0.10    0.10
  -2  -5   6    0.04    0.06
  -2  -5   6   -0.05    0.08
   1   5  -6    0.20    0.11
  -1  -5   6    0.17    0.10
   0   5  -6    5.15    0.36
   0  -5   6    5.46    0.36
  -1   5  -6   47.90    1.49
   1  -5   6   46.20    1.40
  -2   5  -6    0.25    0.11
   2  -5   6    0.11    0.08
   3  -5   6    6.90    0.36
   3  -5   6    6.46    0.35
   4  -5   6   10.14    0.45
   5  -5   6    0.00    0.05
   6  -5   6   11.40    0.49
   7  -5   6    3.40    0.27
   8  -5   6    2.35    0.24
   6   4  -6    0.03    0.12
   6   4  -6    0.20    0.12
  -6  -4   6   -0.02    0.12
   5   4  -6    6.23    0.40
   5   4  -6    7.12    0.51
  -5  -4   6    6.52    0.48
   4   4  -6    3.23    0.30
   4   4  -6    4.38    0.38
  -4  -4   6    4.08    0.32
  -4  -4   6    3.29    0.33
   3   4  -6    4.59    0.38
  -3  -4   6    4.01    0.28
  -3  -4   6    4.05    0.37
  -3  -4   6    4.44    0.32
   2   4  -6   12.97    0.53
   2   4  -6   12.01    0.62
  -2  -4   6   12.76    0.45
  -2  -4   6   14.43    0.66
  -2  -4   6   12.66    0.51
   1   4  -6    1.17    0.20
   1   4  -6    0.93    0.13
  -1  -4   6    0.82    0.17
   0   4  -6    5.10    0.36
   0  -4   6    5.13    0.34
  -1   4  -6   15.15    0.67
   1  -4   6   14.35    0.59
  -2   4  -6    1.95    0.24
   2  -4   6    1.88    0.19
  -3   4  -6   47.49    1.53
   3  -4   6   47.90    1.32
  -4   4  -6    2.60    0.28
   4  -4   6    3.01    0.20
   5  -4   6   22.17    0.69
   6  -4   6    4.81    0.26
   7  -4   6    0.27    0.09
   8  -4   6    1.46    0.18
   9  -4   6    0.73    0.15
   6   3  -6    6.11    0.41
   6   3  -6    6.47    0.49
  -6  -3   6    6.82    0.53
   5   3  -6    2.48    0.26
   5   3  -6    2.37    0.31
  -5  -3   6    2.13    0.29
   4   3  -6    0.30    0.13
   4   3  -6    0.37    0.12
  -4  -3   6    0.29    0.13
  -4  -3   6    0.30    0.12
   3   3  -6   11.75    0.62
   3   3  -6   11.19    0.51
  -3  -3   6   11.88    0.61
  -3  -3   6   12.35    0.54
  -3  -3   6   12.17    0.57
   2   3  -6    1.10    0.15
   2   3  -6    0.79    0.18
  -2  -3   6    0.64    0.11
  -2  -3   6    1.09    0.16
  -2  -3   6    0.80    0.19
  -2  -3   6    1.39    0.22
   1   3  -6    6.07    0.37
   1   3  -6    5.73    0.30
   1   3  -6    6.55    0.42
  -1  -3   6    5.89    0.38
  -1  -3   6    5.77    0.25
   0   3  -6   10.99    0.41
   0   3  -6   10.86    0.52
   0   3  -6   11.48    0.58
   0  -3   6   10.42    0.49
  -1   3  -6   17.97    0.78
  -1   3  -6   18.85    0.78
   1  -3   6   19.69    0.68
  -2   3  -6    1.57    0.22
  -2   3  -6    1.70    0.14
  -2   3  -6    1.34    0.21
   2  -3   6    1.47    0.16
  -3   3  -6   10.56    0.35
  -3   3  -6   10.83    0.57
   3  -3   6   10.26    0.40
  -4   3  -6    1.63    0.24
  -4   3  -6    1.30    0.29
   4  -3   6    1.43    0.11
   4  -3   6    1.22    0.12
  -5   3  -6    0.12    0.12
   5  -3   6    0.05    0.04
   5  -3   6    0.17    0.06
   5  -3   6    0.16    0.06
   6  -3   6   13.41    0.43
   7  -3   6    1.54    0.14
   8  -3   6    0.05    0.07
   9  -3   6    3.22    0.24
   7   2  -6    3.62    0.41
   7   2  -6    4.64    0.34
  -7  -2   6    5.29    0.51
   6   2  -6    2.54    0.32
   6   2  -6    2.04    0.25
  -6  -2   6    2.42    0.34
   5   2  -6    3.21    0.34
   5   2  -6    4.51    0.33
  -5  -2   6    4.55    0.41
   4   2  -6    0.12    0.10
   4   2  -6    0.03    0.08
  -4  -2   6   -0.05    0.08
  -4  -2   6    0.03    0.08
   3   2  -6   19.04    0.70
   3   2  -6   18.41    0.86
   3   2  -6   17.40    0.80
  -3  -2   6   20.59    0.82
  -3  -2   6   18.98    0.73
  -3  -2   6   18.20    0.75
  -3  -2   6   18.64    0.83
   2   2  -6    6.20    0.33
   2   2  -6    5.48    0.39
   2   2  -6    6.21    0.39
   2   2  -6    5.33    0.40
  -2  -2   6    5.74    0.31
  -2  -2   6    5.28    0.38
  -2  -2   6    5.56    0.33
  -2  -2   6    5.85    0.38
   1   2  -6    0.44    0.13
   1   2  -6    0.35    0.09
   1   2  -6    0.13    0.10
   1   2  -6    0.51    0.12
  -1  -2   6    0.42    0.09
  -1  -2   6    0.47    0.14
  -1  -2   6    0.42    0.12
  -1  -2   6    0.46    0.06
   0   2  -6   61.94    1.52
   0   2  -6   58.76    1.84
   0   2  -6   61.62    1.80
   0   2  -6   58.71    1.79
   0  -2   6   57.96    1.64
  -1   2  -6    4.76    0.30
  -1   2  -6    4.06    0.24
  -1   2  -6    4.07    0.35
  -1   2  -6    4.00    0.20
   1  -2   6    4.34    0.27
  -2   2  -6    2.36    0.11
  -2   2  -6    2.61    0.25
  -2   2  -6    2.38    0.15
  -2   2  -6    2.18    0.26
   2  -2   6    2.52    0.16
   2  -2   6    2.41    0.18
  -3   2  -6   61.17    1.90
   3  -2   6   59.34    1.52
   3  -2   6   61.30    1.47
  -4   2  -6    6.85    0.53
  -4   2  -6    8.12    0.51
   4  -2   6    8.25    0.26
   4  -2   6    8.09    0.29
  -5   2  -6  102.25    3.17
  -5   2  -6   94.39    2.83
   5  -2   6   94.46    2.25
   5  -2   6   94.36    2.82
   5  -2   6  100.13    2.26
  -6   2  -6    7.70    0.53
   6  -2   6    7.43    0.51
  -7   2  -6    8.37    0.57
   7  -2   6    8.57    0.31
   7  -2   6    7.86    0.30
   7  -2   6    8.30    0.56
   8  -2   6    1.90    0.15
   9  -2   6    0.16    0.08
  10  -2   6    0.39    0.11
   7   1  -6    2.33    0.33
   7   1  -6    1.86    0.23
  -7  -1   6    1.82    0.34
   6   1  -6    4.56    0.42
   6   1  -6    4.71    0.33
  -6  -1   6    4.66    0.45
   5   1  -6   -0.10    0.07
   5   1  -6    0.05    0.09
  -5  -1   6    0.00    0.08
  -5  -1   6   -0.04    0.08
   4   1  -6   11.09    0.60
   4   1  -6   10.02    0.50
  -4  -1   6   11.38    0.60
  -4  -1   6   10.69    0.56
   3   1  -6    0.01    0.06
   3   1  -6    0.02    0.06
   3   1  -6    0.15    0.12
   3   1  -6    0.01    0.08
  -3  -1   6    0.15    0.10
  -3  -1   6    0.12    0.08
  -3  -1   6    0.02    0.07
  -3  -1   6    0.01    0.08
   2   1  -6    1.50    0.22
   2   1  -6    1.43    0.17
   2   1  -6    1.51    0.20
   2   1  -6    1.67    0.24
  -2  -1   6    1.55    0.19
  -2  -1   6    1.35    0.16
  -2  -1   6    1.25    0.20
  -2  -1   6    1.84    0.21
   1   1  -6   39.49    1.11
   1   1  -6   40.41    1.34
   1   1  -6   40.24    1.35
   1   1  -6   40.91    1.27
  -1  -1   6   41.05    1.15
  -1  -1   6   37.49    1.09
  -1  -1   6   38.43    1.21
  -1  -1   6   40.68    1.31
  -1  -1   6   37.53    1.21
  -1  -1   6   39.26    1.07
   0   1  -6    5.24    0.38
   0   1  -6    5.81    0.30
   0   1  -6    5.87    0.35
   0   1  -6    6.33    0.27
   0  -1   6    6.23    0.22
   0  -1   6    5.67    0.23
   0  -1   6    5.94    0.34
  -1   1  -6    1.44    0.22
  -1   1  -6    1.65    0.12
  -1   1  -6    1.76    0.16
  -1   1  -6    1.92    0.18
  -1   1  -6    1.73    0.12
   1  -1   6    1.47    0.16
  -2   1  -6   25.78    0.90
  -2   1  -6   25.68    1.00
  -2   1  -6   26.70    0.73
  -2   1  -6   25.34    0.64
  -2   1  -6   24.78    0.76
   2  -1   6   25.61    0.72
   2  -1   6   25.67    0.78
  -3   1  -6   30.89    1.17
  -3   1  -6   32.28    1.20
   3  -1   6   31.18    0.81
   3  -1   6   32.35    0.87
  -4   1  -6   -0.03    0.07
  -4   1  -6   -0.01    0.07
   4  -1   6    0.05    0.04
   4  -1   6    0.01    0.02
   4  -1   6    0.09    0.11
  -5   1  -6   24.71    1.03
  -5   1  -6   24.98    1.09
   5  -1   6   24.16    1.01
  -6   1  -6    7.61    0.53
  -6   1  -6    7.26    0.55
   6  -1   6    7.14    0.51
  -7   1  -6    4.34    0.43
   7  -1   6    3.25    0.38
   8  -1   6    1.05    0.26
   8  -1   6    0.88    0.10
   9  -1   6    1.15    0.12
  10  -1   6    0.89    0.13
   7   0  -6    6.31    0.37
   7   0  -6    6.06    0.50
  -7   0   6    5.93    0.55
   6   0  -6    1.89    0.28
   6   0  -6    2.26    0.24
  -6   0   6    2.79    0.36
   5   0  -6    1.49    0.20
   5   0  -6    1.55    0.24
  -5   0   6    1.43    0.24
  -5   0   6    1.06    0.24
   4   0  -6    0.03    0.09
   4   0  -6    0.20    0.10
  -4   0   6    0.17    0.10
  -4   0   6    0.30    0.13
  -4   0   6    0.08    0.10
   3   0  -6   11.38    0.50
   3   0  -6   11.05    0.58
   3   0  -6   11.29    0.64
   3   0  -6   12.52    0.66
  -3   0   6   10.49    0.52
  -3   0   6   10.89    0.57
  -3   0   6   11.41    0.55
  -3   0   6    9.98    0.53
   2   0  -6    0.60    0.16
   2   0  -6    0.61    0.12
   2   0  -6    0.68    0.17
   2   0  -6    0.67    0.15
  -2   0   6    0.76    0.13
  -2   0   6    0.78    0.13
  -2   0   6    0.63    0.15
  -2   0   6    0.71    0.14
   1   0  -6   30.63    1.10
   1   0  -6   29.62    1.10
   1   0  -6   30.24    0.90
   1   0  -6   29.85    1.01
  -1   0   6   30.30    0.94
  -1   0   6   29.30    1.00
  -1   0   6   30.65    0.90
  -1   0   6   31.55    1.02
  -1   0   6   30.77    0.92
  -1   0   6   30.94    1.00
  -1   0   6   29.88    0.83
   0   0  -6   20.93    0.86
   0   0  -6   21.79    0.79
   0   0  -6   20.47    0.69
   0   0  -6   20.74    0.63
   0   0   6   20.40    0.61
   0   0   6   20.05    0.64
   0   0   6   20.93    0.75
   0   0   6   19.40    0.53
   0   0   6   20.76    0.57
  -1   0  -6    1.04    0.20
  -1   0  -6    1.20    0.11
  -1   0  -6    1.24    0.15
  -1   0  -6    1.31    0.15
  -1   0  -6    1.21    0.10
   1   0   6    1.27    0.14
   1   0   6    1.20    0.16
  -2   0  -6   66.04    1.71
  -2   0  -6   62.58    1.99
  -2   0  -6   65.19    1.85
  -2   0  -6   63.68    1.78
  -2   0  -6   63.92    1.54
  -2   0  -6   66.23    1.68
   2   0   6   64.21    1.68
   2   0   6   65.91    1.62
  -3   0  -6   53.29    1.72
  -3   0  -6   55.46    1.79
   3   0   6   55.38    1.42
   3   0   6   55.95    1.36
   3   0   6   57.10    1.80
  -4   0  -6   24.02    0.94
  -4   0  -6   23.75    0.99
   4   0   6   24.35    0.65
   4   0   6   23.70    0.60
   4   0   6   23.24    0.97
  -5   0  -6   71.42    2.26
  -5   0  -6   73.63    2.31
   5   0   6   72.80    2.25
  -6   0  -6    2.61    0.32
   6   0   6    2.98    0.34
   7   0   6   14.64    0.81
   7   0   6   16.18    0.43
   7   0   6   15.61    0.43
   8   0   6    5.41    0.51
   8   0   6    5.33    0.22
   9   0   6    0.14    0.06
   9   0   6    0.06    0.14
  10   0   6    0.02    0.06
   7  -1  -6    2.08    0.31
   7  -1  -6    2.68    0.23
  -7   1   6    2.43    0.38
   6  -1  -6    6.25    0.37
   6  -1  -6    6.05    0.45
  -6   1   6    6.53    0.53
   5  -1  -6    0.23    0.12
   5  -1  -6    0.33    0.12
  -5   1   6    0.28    0.15
  -5   1   6    0.45    0.16
   4  -1  -6    1.47    0.19
   4  -1  -6    1.09    0.21
  -4   1   6    1.39    0.23
  -4   1   6    1.14    0.21
   3  -1  -6    0.28    0.10
   3  -1  -6    0.27    0.13
   3  -1  -6    0.27    0.12
   3  -1  -6    0.09    0.09
  -3   1   6    0.23    0.10
  -3   1   6    0.15    0.10
  -3   1   6    0.24    0.10
  -3   1   6    0.06    0.09
   2  -1  -6    8.01    0.46
   2  -1  -6    7.49    0.38
   2  -1  -6    7.73    0.49
   2  -1  -6    7.46    0.45
  -2   1   6    6.77    0.39
  -2   1   6    7.86    0.39
  -2   1   6    7.34    0.44
  -2   1   6    6.71    0.43
  -2   1   6    8.19    0.42
   1  -1  -6   42.75    1.32
   1  -1  -6   40.18    1.16
   1  -1  -6   41.50    1.16
   1  -1  -6   38.47    1.37
   1  -1  -6   41.09    1.38
  -1   1   6   39.28    1.17
  -1   1   6   41.86    1.24
  -1   1   6   40.18    1.28
  -1   1   6   42.05    1.18
  -1   1   6   41.76    1.32
  -1   1   6   41.50    1.30
   0  -1  -6    0.34    0.08
   0  -1  -6    0.31    0.07
   0  -1  -6    0.31    0.13
   0  -1  -6    0.42    0.12
   0  -1  -6    0.26    0.08
   0   1   6    0.26    0.07
   0   1   6    0.24    0.06
   0   1   6    0.19    0.05
   0   1   6    0.23    0.04
   0   1   6    0.25    0.05
   0   1   6    0.18    0.06
   0   1   6    0.10    0.07
  -1  -1  -6   36.00    1.28
  -1  -1  -6   37.12    1.02
  -1  -1  -6   35.91    1.12
  -1  -1  -6   38.03    1.17
  -1  -1  -6   35.01    0.95
   1   1   6   35.43    1.10
  -2  -1  -6   41.88    1.16
  -2  -1  -6   41.31    1.15
  -2  -1  -6   40.91    1.41
  -2  -1  -6   41.97    1.22
  -2  -1  -6   40.36    1.19
   2   1   6   40.08    1.17
   2   1   6   40.12    1.11
  -3  -1  -6    1.83    0.13
  -3  -1  -6    1.39    0.23
  -3  -1  -6    2.20    0.17
   3   1   6    1.11    0.21
   3   1   6    1.39    0.12
   3   1   6    1.37    0.14
  -4  -1  -6   57.16    1.82
  -4  -1  -6   56.77    1.92
  -4  -1  -6   62.61    1.58
   4   1   6   63.27    1.51
   4   1   6   61.79    1.94
   4   1   6   60.39    1.47
  -5  -1  -6    0.31    0.11
  -5  -1  -6    0.16    0.11
   5   1   6    0.37    0.05
   5   1   6    0.28    0.05
   5   1   6    0.37    0.15
  -6  -1  -6   17.02    0.78
   6   1   6   16.27    0.46
   6   1   6   17.26    0.88
   6   1   6   16.74    0.44
   6   1   6   17.38    0.84
  -7  -1  -6   31.98    1.26
   7   1   6   30.59    1.27
   7   1   6   31.70    0.82
   7   1   6   31.28    0.79
   8   1   6   13.11    0.41
   8   1   6   12.51    0.76
   9   1   6    0.36    0.08
   9   1   6    0.40    0.19
  10   1   6    0.50    0.24
  10   1   6    0.30    0.09
   6  -2  -6    8.23    0.52
   6  -2  -6    8.30    0.42
  -6   2   6    8.98    0.61
   5  -2  -6    2.19    0.23
   5  -2  -6    1.99    0.26
  -5   2   6    1.95    0.29
  -5   2   6    1.40    0.26
   4  -2  -6    3.93    0.34
   4  -2  -6    5.57    0.35
  -4   2   6    5.03    0.41
  -4   2   6    5.10    0.40
   3  -2  -6    1.34    0.21
   3  -2  -6    1.46    0.25
   3  -2  -6    1.56    0.19
  -3   2   6    1.13    0.20
  -3   2   6    1.52    0.21
  -3   2   6    1.38    0.18
   2  -2  -6   14.78    0.67
   2  -2  -6   14.72    0.61
   2  -2  -6   14.13    0.57
   2  -2  -6   14.22    0.72
   2  -2  -6   15.12    0.70
  -2   2   6   14.75    0.58
  -2   2   6   14.58    0.69
  -2   2   6   14.63    0.62
  -2   2   6   14.75    0.67
  -2   2   6   15.12    0.63
  -2   2   6   13.68    0.66
   1  -2  -6   -0.03    0.06
   1  -2  -6   -0.02    0.06
   1  -2  -6    0.03    0.05
   1  -2  -6   -0.01    0.05
   1  -2  -6    0.01    0.05
  -1   2   6    0.00    0.06
  -1   2   6    0.02    0.05
  -1   2   6    0.01    0.04
  -1   2   6    0.02    0.05
  -1   2   6    0.05    0.07
  -1   2   6    0.01    0.06
   0  -2  -6   -0.01    0.03
   0  -2  -6    0.00    0.05
   0  -2  -6    0.01    0.05
   0  -2  -6   -0.03    0.05
   0  -2  -6    0.07    0.08
   0  -2  -6    0.12    0.08
   0   2   6   -0.01    0.04
   0   2   6    0.11    0.05
   0   2   6    0.11    0.04
   0   2   6    0.30    0.09
   0   2   6   -0.02    0.04
   0   2   6    0.06    0.07
  -1  -2  -6    5.50    0.25
  -1  -2  -6    4.60    0.37
  -1  -2  -6    4.72    0.30
  -1  -2  -6    5.21    0.32
   1   2   6    4.85    0.17
   1   2   6    4.91    0.15
   1   2   6    4.96    0.26
   1   2   6    4.66    0.20
   1   2   6    4.80    0.20
   1   2   6    4.41    0.31
  -2  -2  -6    0.22    0.08
  -2  -2  -6    0.27    0.08
  -2  -2  -6    0.21    0.06
  -2  -2  -6    0.21    0.11
   2   2   6    0.03    0.04
   2   2   6    0.15    0.07
  -3  -2  -6   14.75    0.46
  -3  -2  -6   14.89    0.54
  -3  -2  -6   14.54    0.46
   3   2   6   13.79    0.69
   3   2   6   13.98    0.50
   3   2   6   15.15    0.54
  -4  -2  -6    0.23    0.12
  -4  -2  -6    0.15    0.06
  -4  -2  -6    0.31    0.07
   4   2   6    0.21    0.06
   4   2   6    0.23    0.12
   4   2   6    0.16    0.06
  -5  -2  -6   87.82    2.28
  -5  -2  -6   84.30    2.51
   5   2   6   88.64    2.66
   5   2   6   87.45    2.08
   5   2   6   86.29    2.61
   5   2   6   86.66    2.10
  -6  -2  -6   15.87    0.50
  -6  -2  -6   15.41    0.69
   6   2   6   15.35    0.80
   6   2   6   15.29    0.46
   6   2   6   15.79    0.49
   6   2   6   16.07    0.81
  -7  -2  -6   23.99    1.00
   7   2   6   24.67    1.09
   7   2   6   24.31    0.67
   8   2   6    0.66    0.23
   8   2   6    1.08    0.11
   9   2   6   -0.01    0.05
   9   2   6   -0.03    0.12
  10   2   6    6.62    0.32
  10   2   6    6.22    0.62
  11   2   6    0.64    0.28
  11   2   6    0.96    0.15
   6  -3  -6    2.85    0.23
   6  -3  -6    2.53    0.29
  -6   3   6    2.45    0.36
   5  -3  -6    1.17    0.17
   5  -3  -6    1.26    0.21
  -5   3   6    1.05    0.24
  -5   3   6    1.37    0.27
   4  -3  -6   47.62    1.54
   4  -3  -6   47.98    1.40
  -4   3   6   47.02    1.56
  -4   3   6   48.56    1.58
   3  -3  -6    1.42    0.19
   3  -3  -6    1.36    0.21
  -3   3   6    1.24    0.21
  -3   3   6    1.26    0.21
   2  -3  -6    0.01    0.08
   2  -3  -6   -0.02    0.06
   2  -3  -6    0.09    0.11
   2  -3  -6    0.08    0.08
   2  -3  -6    0.24    0.11
  -2   3   6    0.17    0.11
  -2   3   6    0.08    0.07
  -2   3   6    0.14    0.10
  -2   3   6    0.15    0.09
  -2   3   6    0.06    0.07
   1  -3  -6   18.27    0.73
   1  -3  -6   18.69    0.78
   1  -3  -6   17.97    0.64
   1  -3  -6   16.39    0.67
   1  -3  -6   18.44    0.81
  -1   3   6   17.97    0.76
  -1   3   6   18.20    0.63
  -1   3   6   17.60    0.74
  -1   3   6   17.09    0.66
  -1   3   6   17.78    0.74
  -1   3   6   17.24    0.66
   0  -3  -6    0.04    0.08
   0  -3  -6    0.03    0.05
   0  -3  -6    0.13    0.07
   0  -3  -6    0.11    0.07
   0  -3  -6    0.07    0.07
   0   3   6    0.11    0.07
   0   3   6    0.12    0.07
   0   3   6    0.08    0.07
   0   3   6    0.12    0.06
   0   3   6    0.11    0.05
   0   3   6    0.13    0.04
  -1  -3  -6   15.97    0.57
  -1  -3  -6   17.09    0.69
  -1  -3  -6   15.31    0.65
  -1  -3  -6   17.02    0.55
  -1  -3  -6   15.55    0.74
   1   3   6   16.43    0.46
   1   3   6   16.02    0.67
   1   3   6   16.55    0.46
   1   3   6   16.03    0.49
  -2  -3  -6   34.33    0.95
  -2  -3  -6   35.89    1.28
  -2  -3  -6   38.29    1.12
  -2  -3  -6   34.22    1.14
   2   3   6   33.77    1.26
   2   3   6   35.05    1.10
   2   3   6   35.94    1.05
  -3  -3  -6    2.14    0.10
  -3  -3  -6    2.11    0.28
  -3  -3  -6    2.41    0.17
  -3  -3  -6    2.56    0.20
   3   3   6    2.19    0.19
   3   3   6    2.20    0.10
   3   3   6    1.89    0.26
   3   3   6    2.30    0.21
  -4  -3  -6   22.94    0.66
  -4  -3  -6   21.35    0.96
  -4  -3  -6   23.41    0.77
  -4  -3  -6   22.84    0.72
   4   3   6   23.15    0.81
   4   3   6   22.76    0.72
   4   3   6   23.13    0.74
   4   3   6   22.49    0.97
  -5  -3  -6    4.81    0.25
  -5  -3  -6    4.49    0.18
  -5  -3  -6    4.00    0.25
   5   3   6    4.04    0.23
   5   3   6    4.45    0.33
   5   3   6    4.39    0.24
   5   3   6    4.08    0.40
  -6  -3  -6   18.63    0.76
   6   3   6   20.16    0.61
   6   3   6   19.81    0.90
   6   3   6   19.32    0.92
   6   3   6   19.98    0.63
  -7  -3  -6   12.15    0.61
   7   3   6   12.35    0.44
   7   3   6   12.48    0.73
   8   3   6   12.21    0.76
   8   3   6   11.83    0.44
   9   3   6   22.02    0.70
   9   3   6   20.36    1.09
  10   3   6    0.06    0.06
  10   3   6    0.01    0.13
  11   3   6   -0.09    0.16
  11   3   6   -0.03    0.06
   6  -4  -6    0.18    0.09
   6  -4  -6    0.17    0.09
  -6   4   6    0.14    0.17
   5  -4  -6   11.41    0.50
  -5   4   6   11.67    0.69
   4  -4  -6    7.05    0.43
   4  -4  -6    6.73    0.38
  -4   4   6    7.04    0.49
  -4   4   6    7.46    0.50
   3  -4  -6    2.94    0.28
   3  -4  -6    3.03    0.26
  -3   4   6    2.94    0.30
  -3   4   6    2.47    0.29
   2  -4  -6   28.06    0.91
   2  -4  -6   27.01    1.00
   2  -4  -6   28.25    1.01
   2  -4  -6   26.73    1.11
  -2   4   6   27.27    0.98
  -2   4   6   28.98    1.01
  -2   4   6   26.67    1.07
  -2   4   6   27.17    0.98
   1  -4  -6    1.29    0.20
   1  -4  -6    1.14    0.20
   1  -4  -6    1.24    0.22
   1  -4  -6    1.02    0.16
  -1   4   6    1.12    0.16
  -1   4   6    1.48    0.20
  -1   4   6    0.99    0.19
  -1   4   6    1.02    0.14
  -1   4   6    1.01    0.19
  -1   4   6    1.17    0.22
   0  -4  -6   27.99    0.84
   0  -4  -6   24.45    0.99
   0  -4  -6   25.54    0.88
   0  -4  -6   25.52    0.96
   0  -4  -6   25.70    0.99
   0   4   6   27.10    0.92
   0   4   6   24.32    0.82
   0   4   6   24.68    0.96
   0   4   6   26.29    0.83
   0   4   6   25.97    0.81
   0   4   6   25.77    0.96
  -1  -4  -6    6.31    0.43
  -1  -4  -6    6.55    0.40
  -1  -4  -6    6.19    0.40
  -1  -4  -6    6.45    0.36
  -1  -4  -6    6.62    0.32
   1   4   6    6.67    0.22
   1   4   6    6.25    0.37
   1   4   6    6.77    0.33
   1   4   6    6.23    0.40
   1   4   6    7.14    0.28
   1   4   6    6.31    0.29
  -2  -4  -6   35.00    1.25
  -2  -4  -6   32.39    0.94
  -2  -4  -6   33.37    1.10
  -2  -4  -6   36.11    1.16
   2   4   6   34.10    0.92
   2   4   6   32.79    0.81
   2   4   6   32.31    1.22
   2   4   6   33.59    0.83
   2   4   6   33.19    1.07
   2   4   6   32.63    1.09
  -3  -4  -6    4.20    0.29
  -3  -4  -6    4.31    0.22
  -3  -4  -6    3.93    0.38
  -3  -4  -6    3.96    0.26
   3   4   6    4.14    0.19
   3   4   6    3.82    0.28
   3   4   6    4.56    0.39
   3   4   6    4.09    0.22
  -4  -4  -6    2.93    0.19
  -4  -4  -6    3.02    0.23
  -4  -4  -6    2.81    0.17
   4   4   6    2.86    0.22
   4   4   6    2.97    0.24
   4   4   6    3.02    0.34
   4   4   6    3.29    0.22
  -5  -4  -6    0.10    0.06
  -5  -4  -6    0.51    0.08
  -5  -4  -6    0.18    0.07
   5   4   6    0.10    0.08
   5   4   6    0.24    0.08
   5   4   6   -0.03    0.07
  -6  -4  -6   17.96    0.71
   6   4   6   17.46    0.62
   6   4   6   18.35    0.83
   6   4   6   19.24    0.90
  -7  -4  -6   21.25    0.85
   7   4   6   20.82    0.69
   7   4   6   21.41    1.02
   8   4   6   20.49    1.04
   8   4   6   20.46    0.69
   9   4   6    1.84    0.19
   9   4   6    1.95    0.37
  10   4   6    1.52    0.37
  10   4   6    1.59    0.18
  11   4   6    1.11    0.33
  11   4   6    1.03    0.17
  -6   5   6    8.49    0.65
   5  -5  -6    1.34    0.17
  -5   5   6    0.50    0.20
   4  -5  -6    1.95    0.21
  -4   5   6    2.41    0.33
  -4   5   6    2.47    0.31
   3  -5  -6    8.70    0.47
   3  -5  -6    8.49    0.43
  -3   5   6    7.82    0.50
  -3   5   6    9.24    0.54
   2  -5  -6   34.60    1.16
   2  -5  -6   33.84    1.06
   2  -5  -6   33.12    1.29
  -2   5   6   34.16    1.16
  -2   5   6   33.45    1.16
   1  -5  -6    4.72    0.38
   1  -5  -6    4.45    0.34
   1  -5  -6    4.12    0.35
   1  -5  -6    4.12    0.29
  -1   5   6    4.80    0.33
  -1   5   6    4.46    0.31
  -1   5   6    5.12    0.42
  -1   5   6    4.31    0.33
  -1   5   6    4.66    0.38
   0  -5  -6   17.93    0.75
   0  -5  -6   17.94    0.79
   0  -5  -6   18.38    0.80
   0  -5  -6   18.98    0.83
   0   5   6   19.93    0.84
   0   5   6   20.04    0.82
   0   5   6   20.27    0.72
   0   5   6   18.93    0.77
   0   5   6   18.63    0.69
   0   5   6   18.98    0.69
  -1  -5  -6   19.62    0.82
  -1  -5  -6   21.02    0.85
  -1  -5  -6   19.08    0.85
  -1  -5  -6   20.43    0.69
   1   5   6   20.51    0.66
   1   5   6   20.88    0.82
   1   5   6   19.65    0.66
   1   5   6   21.32    0.66
   1   5   6   20.96    0.71
   1   5   6   20.53    0.73
   1   5   6   19.29    0.82
  -2  -5  -6    6.46    0.40
  -2  -5  -6    6.26    0.32
  -2  -5  -6    5.92    0.38
  -2  -5  -6    5.76    0.43
   2   5   6    5.74    0.23
   2   5   6    5.95    0.25
   2   5   6    6.28    0.24
   2   5   6    5.62    0.39
   2   5   6    6.09    0.43
   2   5   6    5.77    0.28
  -3  -5  -6    3.58    0.36
  -3  -5  -6    2.75    0.20
  -3  -5  -6    2.69    0.24
  -3  -5  -6    3.29    0.28
   3   5   6    2.80    0.27
   3   5   6    3.42    0.35
   3   5   6    2.87    0.16
   3   5   6    2.84    0.22
   3   5   6    2.86    0.14
  -4  -5  -6    5.48    0.35
  -4  -5  -6    5.75    0.32
  -4  -5  -6    5.64    0.29
   4   5   6    5.42    0.28
   4   5   6    5.58    0.30
   4   5   6    5.45    0.35
   4   5   6    6.09    0.45
  -5  -5  -6    4.65    0.28
   5   5   6    5.13    0.32
   5   5   6    4.75    0.32
   5   5   6    4.81    0.43
  -6  -5  -6    6.87    0.38
   6   5   6    7.33    0.38
   6   5   6    5.79    0.50
   6   5   6    6.39    0.44
  -7  -5  -6    7.60    0.44
   7   5   6    7.05    0.55
   7   5   6    7.11    0.38
   8   5   6    2.86    0.41
   8   5   6    2.60    0.23
   9   5   6    6.87    0.63
   9   5   6    7.84    0.41
  10   5   6    4.10    0.31
  10   5   6    3.03    0.48
  11   5   6    1.79    0.41
  11   5   6    1.97    0.24
   5  -6  -6    1.41    0.16
  -5   6   6    1.37    0.30
   4  -6  -6    7.27    0.39
  -4   6   6    7.41    0.53
   3  -6  -6   10.84    0.50
  -3   6   6   10.66    0.61
  -3   6   6   10.56    0.60
   2  -6  -6    0.45    0.13
   2  -6  -6    0.46    0.13
  -2   6   6    0.57    0.16
  -2   6   6    0.36    0.14
   1  -6  -6   -0.01    0.07
   1  -6  -6   -0.02    0.07
   1  -6  -6   -0.02    0.06
  -1   6   6   -0.07    0.06
  -1   6   6    0.02    0.07
   0  -6  -6   70.57    1.90
   0  -6  -6   70.62    2.22
   0  -6  -6   71.78    2.12
   0   6   6   73.65    2.14
   0   6   6   67.48    1.94
   0   6   6   69.82    1.93
   0   6   6   74.25    2.11
  -1  -6  -6    0.01    0.07
  -1  -6  -6   -0.01    0.08
  -1  -6  -6   -0.08    0.07
  -1  -6  -6    0.10    0.09
   1   6   6    0.00    0.06
   1   6   6    0.01    0.06
   1   6   6    0.07    0.06
   1   6   6    0.02    0.05
   1   6   6    0.03    0.07
   1   6   6    0.00    0.09
  -2  -6  -6    1.09    0.15
  -2  -6  -6    0.94    0.21
  -2  -6  -6    0.73    0.17
  -2  -6  -6    0.78    0.17
   2   6   6    0.65    0.17
   2   6   6    0.77    0.16
   2   6   6    0.68    0.12
   2   6   6    1.04    0.12
   2   6   6    0.71    0.10
   2   6   6    0.93    0.20
   2   6   6    0.84    0.10
  -3  -6  -6   53.17    1.64
  -3  -6  -6   54.82    1.45
  -3  -6  -6   52.77    1.68
  -3  -6  -6   54.17    1.79
   3   6   6   54.48    1.64
   3   6   6   51.85    1.63
   3   6   6   53.40    1.31
   3   6   6   52.63    1.44
   3   6   6   50.01    1.74
   3   6   6   54.67    1.54
  -4  -6  -6    2.35    0.23
  -4  -6  -6    2.85    0.22
   4   6   6    2.31    0.31
   4   6   6    2.63    0.28
   4   6   6    2.39    0.19
  -5  -6  -6    3.04    0.25
   5   6   6    3.27    0.26
   5   6   6    3.28    0.38
   5   6   6    2.77    0.28
  -6  -6  -6   18.59    0.77
   6   6   6   20.25    0.97
   6   6   6   19.90    0.57
   6   6   6   19.14    0.76
   6   6   6   19.81    0.85
  -7  -6  -6    0.81    0.17
   7   6   6    0.90    0.26
   7   6   6    0.90    0.17
   8   6   6   15.47    0.67
   8   6   6   15.78    0.91
   9   6   6   -0.03    0.13
   9   6   6    0.06    0.08
  10   6   6    1.45    0.22
  10   6   6    2.06    0.42
  11   6   6    1.41    0.23
  11   6   6    2.25    0.46
  -5   7   6    0.66    0.23
   4  -7  -6    6.26    0.35
  -4   7   6    7.24    0.55
   3  -7  -6    0.25    0.11
   3  -7  -6    0.37    0.12
  -3   7   6    0.86    0.21
  -3   7   6    0.48    0.18
   2  -7  -6    0.56    0.14
  -2   7   6    0.28    0.14
  -2   7   6    0.42    0.14
   1  -7  -6   12.47    0.56
  -1   7   6   13.25    0.62
  -1   7   6   13.46    0.64
   0  -7  -6   13.05    0.63
   0  -7  -6   13.58    0.57
   0  -7  -6   13.67    0.70
   0   7   6   13.44    0.60
   0   7   6   13.24    0.59
  -1  -7  -6    1.18    0.22
  -1  -7  -6    0.64    0.15
  -1  -7  -6    0.84    0.19
   1   7   6    1.25    0.26
   1   7   6    0.91    0.16
   1   7   6    0.98    0.15
  -2  -7  -6   55.88    1.83
  -2  -7  -6   56.28    1.58
  -2  -7  -6   56.89    1.82
  -2  -7  -6   57.08    1.80
   2   7   6   56.06    1.82
   2   7   6   55.92    1.50
   2   7   6   56.41    1.50
   2   7   6   55.37    1.77
  -3  -7  -6    3.08    0.25
  -3  -7  -6    2.91    0.30
  -3  -7  -6    3.27    0.36
  -3  -7  -6    3.56    0.33
   3   7   6    3.13    0.19
   3   7   6    3.29    0.17
   3   7   6    3.27    0.34
   3   7   6    3.13    0.34
   3   7   6    3.22    0.22
  -4  -7  -6    2.04    0.21
  -4  -7  -6    2.17    0.25
   4   7   6    1.88    0.11
   4   7   6    1.72    0.26
   4   7   6    2.14    0.19
   4   7   6    2.04    0.30
  -5  -7  -6    3.05    0.28
   5   7   6    2.95    0.37
   5   7   6    2.72    0.30
   5   7   6    2.90    0.26
  -6  -7  -6   15.05    0.70
   6   7   6   15.63    0.71
   6   7   6   15.78    0.73
   6   7   6   14.83    0.83
  -7  -7  -6    1.37    0.22
   7   7   6    1.03    0.20
   7   7   6    1.21    0.29
   8   7   6    3.99    0.48
   8   7   6    3.93    0.35
   9   7   6    5.18    0.41
   9   7   6    4.34    0.53
  10   7   6    3.02    0.49
  10   7   6    3.27    0.34
   4  -8  -6    0.85    0.13
  -4   8   6    1.30    0.29
   3  -8  -6    6.05    0.36
  -3   8   6    6.46    0.51
   2  -8  -6    2.72    0.26
   2  -8  -6    2.92    0.27
  -2   8   6    3.20    0.35
  -2   8   6    3.44    0.35
   1  -8  -6   11.43    0.53
   1  -8  -6   11.41    0.54
  -1   8   6   10.44    0.58
  -1   8   6   12.07    0.62
   0  -8  -6    3.24    0.28
   0   8   6    3.67    0.30
   0   8   6    2.57    0.28
  -1  -8  -6    2.17    0.29
  -1  -8  -6    2.60    0.29
  -1  -8  -6    1.91    0.22
   1   8   6    1.82    0.22
   1   8   6    1.91    0.21
  -2  -8  -6   45.16    1.53
  -2  -8  -6   41.80    1.29
  -2  -8  -6   42.09    1.49
   2   8   6   41.43    1.23
   2   8   6   42.16    1.50
   2   8   6   44.34    1.25
   2   8   6   42.86    1.49
  -3  -8  -6    3.05    0.33
  -3  -8  -6    2.64    0.25
  -3  -8  -6    2.08    0.30
   3   8   6    2.27    0.31
   3   8   6    2.03    0.16
   3   8   6    2.57    0.20
   3   8   6    2.14    0.31
  -4  -8  -6    2.47    0.25
  -4  -8  -6    2.02    0.27
   4   8   6    2.17    0.15
   4   8   6    2.31    0.32
   4   8   6    2.47    0.32
  -5  -8  -6   45.56    1.34
  -5  -8  -6   44.88    1.35
   5   8   6   43.84    1.63
   5   8   6   43.12    1.50
   6   8   6    0.30    0.17
   6   8   6    0.43    0.15
   7   8   6    0.05    0.11
   7   8   6   -0.03    0.11
   8   8   6   10.74    0.77
   8   8   6   11.63    0.64
   9   8   6   -0.05    0.10
   9   8   6   -0.07    0.14
  10   8   6    1.62    0.29
  10   8   6    2.19    0.45
   3  -9  -6    1.00    0.16
  -3   9   6    0.72    0.22
   2  -9  -6    3.29    0.29
  -2   9   6    2.73    0.34
   1  -9  -6   10.72    0.53
  -1   9   6   10.37    0.59
  -1   9   6   10.71    0.60
   0  -9  -6    0.39    0.13
   0  -9  -6    0.24    0.11
   0   9   6    0.38    0.13
   0   9   6    0.42    0.14
  -1  -9  -6    3.66    0.32
  -1  -9  -6    4.20    0.32
   1   9   6    4.72    0.34
   1   9   6    4.75    0.33
  -2  -9  -6    0.72    0.16
  -2  -9  -6    0.70    0.16
   2   9   6    0.89    0.16
   2   9   6    1.00    0.15
  -3  -9  -6    3.99    0.32
  -3  -9  -6    3.87    0.32
  -3  -9  -6    3.46    0.38
   3   9   6    3.54    0.25
   3   9   6    4.00    0.25
   3   9   6    3.90    0.42
   3   9   6    4.29    0.41
  -4  -9  -6   39.46    1.27
  -4  -9  -6   39.26    1.24
   4   9   6   37.10    1.44
   4   9   6   39.67    1.06
   4   9   6   38.73    1.08
   4   9   6   40.77    1.51
  -5  -9  -6    0.07    0.10
   5   9   6    0.15    0.13
   5   9   6    0.03    0.12
   5   9   6    0.11    0.05
   6   9   6    0.50    0.22
   6   9   6    0.99    0.24
   7   9   6    9.50    0.70
   7   9   6    9.40    0.61
   8   9   6    2.55    0.35
   8   9   6    2.89    0.44
   9   9   6    1.24    0.34
   9   9   6    1.39    0.28
  10   9   6    4.40    0.60
  10   9   6    5.05    0.48
   2 -10  -6    1.74    0.22
  -2  10   6    2.36    0.34
   1 -10  -6    9.77    0.51
  -1  10   6    8.91    0.58
   0 -10  -6    0.01    0.09
   0  10   6    0.02    0.09
  -1 -10  -6    0.16    0.10
   1  10   6    0.07    0.09
   1  10   6    0.14    0.10
  -2 -10  -6   -0.05    0.08
   2  10   6   -0.01    0.07
   2  10   6    0.00    0.07
  -3 -10  -6    0.99    0.20
   3  10   6    0.71    0.13
   3  10   6    1.01    0.16
  -4 -10  -6   11.39    0.71
  -4 -10  -6   10.78    0.57
   4  10   6   10.92    0.43
   4  10   6   11.79    0.71
   4  10   6   10.96    0.46
  -5 -10  -6   10.10    0.56
   5  10   6    9.96    0.68
   5  10   6    9.57    0.38
   5  10   6    9.59    0.66
  -6 -10  -6    6.33    0.45
   6  10   6    6.04    0.23
   6  10   6    6.32    0.59
   6  10   6    6.15    0.55
   7  10   6    3.85    0.45
   7  10   6    3.92    0.49
   8  10   6    1.96    0.39
   8  10   6    2.45    0.37
   9  10   6    0.79    0.29
   9  10   6    0.52    0.22
   1 -11  -6   13.31    0.63
  -1  11   6   15.85    0.79
   0 -11  -6    0.17    0.12
   0  11   6    0.11    0.12
  -1 -11  -6    7.56    0.49
   1  11   6    9.50    0.54
  -2 -11  -6    0.10    0.11
   2  11   6    0.30    0.13
  -3 -11  -6    0.10    0.11
   3  11   6    0.10    0.08
  -4 -11  -6    2.51    0.31
   4  11   6    2.70    0.23
   5  11   6    7.01    0.34
  -6 -11  -6    3.62    0.38
   6  11   6    5.74    0.57
   6  11   6    3.95    0.21
   7  11   6    0.87    0.28
   7  11   6    1.26    0.34
   8  11   6    0.05    0.19
   8  11   6    0.28    0.21
   0 -12  -6    1.12    0.22
   0  12   6    0.78    0.22
  -1 -12  -6    0.15    0.13
   1  12   6    0.24    0.13
  -2 -12  -6    0.04    0.11
   2  12   6    0.06    0.10
  -3 -12  -6    3.32    0.36
   3  12   6    4.15    0.33
  -4 -12  -6    0.77    0.21
   4  12   6    0.64    0.15
  -5 -12  -6    3.67    0.39
   5  12   6    4.11    0.27
  -6 -12  -6    2.35    0.33
   6  12   6    2.70    0.20
  -7 -12  -6    6.93    0.55
  -4 -13  -6    1.26    0.27
   4  13   6    1.18    0.20
  -2  -8   7    1.48    0.30
  -2  -8   7    1.93    0.33
  -1  -8   7    1.15    0.26
  -1  -8   7    0.64    0.21
   0  -8   7    4.20    0.41
   0  -8   7    3.30    0.37
   1  -8   7    7.13    0.51
   2  -8   7    0.56    0.18
   3  -8   7    6.23    0.45
   4  -8   7    3.30    0.34
   3   7  -7    1.01    0.23
   2   7  -7    6.40    0.46
  -2  -7   7    6.19    0.50
   1   7  -7    4.05    0.36
  -1  -7   7    3.92    0.39
   0  -7   7    3.00    0.33
   0  -7   7    2.13    0.29
   1  -7   7    8.84    0.54
   1  -7   7    8.51    0.53
   2  -7   7    0.40    0.15
   2  -7   7    0.38    0.14
   3  -7   7   28.33    1.04
   4  -7   7    2.93    0.29
   5  -7   7    0.18    0.11
   4   6  -7    0.26    0.14
   4   6  -7    0.38    0.16
  -4  -6   7    0.33    0.14
   3   6  -7    3.36    0.35
   3   6  -7    3.00    0.30
  -3  -6   7    3.28    0.23
   2   6  -7    0.11    0.11
  -2  -6   7    0.01    0.11
   1   6  -7    0.32    0.14
  -1  -6   7    0.76    0.20
   0   6  -7   10.18    0.55
   0  -6   7    9.34    0.55
  -1   6  -7    0.59    0.16
   1  -6   7    0.32    0.13
   2  -6   7    9.27    0.50
   3  -6   7    0.07    0.08
   3  -6   7    0.05    0.08
   4  -6   7    4.27    0.32
   5  -6   7    8.22    0.44
   6  -6   7    2.09    0.23
   7  -6   7    6.47    0.40
   5   5  -7    6.22    0.44
   5   5  -7    6.18    0.52
  -5  -5   7    6.32    0.48
   4   5  -7   11.74    0.69
   4   5  -7   13.88    0.64
  -4  -5   7   12.16    0.61
   3   5  -7    0.12    0.12
   3   5  -7    0.50    0.15
  -3  -5   7    0.48    0.13
  -3  -5   7    0.07    0.12
   2   5  -7    1.14    0.23
  -2  -5   7    1.65    0.26
   1   5  -7    1.76    0.25
  -1  -5   7    2.17    0.27
   0   5  -7    2.74    0.29
   0  -5   7    3.57    0.32
  -1   5  -7   13.95    0.67
   1  -5   7   13.80    0.63
  -2   5  -7    1.20    0.21
   2  -5   7    0.90    0.17
   3  -5   7   24.01    0.84
   4  -5   7    0.40    0.11
   4  -5   7    0.53    0.12
   5  -5   7   13.88    0.55
   6  -5   7   14.88    0.57
   7  -5   7    1.72    0.19
   5   4  -7    3.22    0.32
   5   4  -7    3.43    0.38
  -5  -4   7    3.02    0.35
   4   4  -7   12.89    0.62
   4   4  -7   13.99    0.74
  -4  -4   7   12.11    0.63
   3   4  -7   16.29    0.68
   3   4  -7   16.68    0.81
  -3  -4   7   15.68    0.66
  -3  -4   7   17.18    0.62
  -3  -4   7   17.58    0.82
   2   4  -7    3.42    0.28
   2   4  -7    3.81    0.36
  -2  -4   7    4.18    0.24
  -2  -4   7    3.87    0.36
   1   4  -7    0.76    0.19
  -1  -4   7    0.62    0.16
   0   4  -7    0.66    0.17
   0  -4   7    0.65    0.16
  -1   4  -7    0.55    0.17
   1  -4   7    0.66    0.15
  -2   4  -7   28.01    1.06
   2  -4   7   26.35    0.90
  -3   4  -7    5.65    0.42
   3  -4   7    6.21    0.33
  -4   4  -7    0.68    0.19
   4  -4   7    0.87    0.13
   5  -4   7    3.10    0.21
   5  -4   7    3.12    0.21
   6  -4   7    1.58    0.15
   7  -4   7    8.70    0.38
   8  -4   7    3.00    0.23
   6   3  -7    0.28    0.17
   6   3  -7    0.65    0.18
  -6  -3   7    0.42    0.19
   5   3  -7   -0.03    0.09
   5   3  -7    0.08    0.11
  -5  -3   7   -0.07    0.09
   4   3  -7    7.08    0.43
   4   3  -7    6.97    0.50
  -4  -3   7    7.85    0.49
   3   3  -7   10.57    0.52
   3   3  -7   10.46    0.62
  -3  -3   7    9.96    0.48
  -3  -3   7   10.67    0.53
  -3  -3   7   10.95    0.61
   2   3  -7   15.88    0.62
   2   3  -7   14.59    0.73
  -2  -3   7   15.63    0.80
  -2  -3   7   14.84    0.57
  -2  -3   7   14.78    0.71
  -2  -3   7   15.23    0.49
   1   3  -7    0.80    0.19
  -1  -3   7    0.88    0.18
   0   3  -7   19.78    0.79
   0   3  -7   18.89    0.84
   0  -3   7   18.79    0.75
  -1   3  -7    0.16    0.10
  -1   3  -7   -0.01    0.08
   1  -3   7    0.42    0.12
  -2   3  -7    5.32    0.39
  -2   3  -7    6.03    0.44
   2  -3   7    6.05    0.33
  -3   3  -7   37.42    1.35
   3  -3   7   37.11    1.08
  -4   3  -7    9.56    0.68
  -4   3  -7    9.02    0.56
   4  -3   7    9.05    0.37
  -5   3  -7    8.98    0.56
   5  -3   7    7.37    0.31
   6  -3   7    2.87    0.17
   7  -3   7    0.30    0.07
   8  -3   7   15.88    0.53
   9  -3   7    0.87    0.13
   6   2  -7    0.14    0.14
   6   2  -7    0.24    0.12
  -6  -2   7    0.16    0.15
   5   2  -7    1.63    0.28
   5   2  -7    1.90    0.25
  -5  -2   7    2.29    0.32
   4   2  -7    1.47    0.26
   4   2  -7    2.17    0.25
  -4  -2   7    1.60    0.25
  -4  -2   7    1.90    0.24
   3   2  -7    4.15    0.38
   3   2  -7    3.96    0.31
  -3  -2   7    3.92    0.32
  -3  -2   7    3.67    0.29
  -3  -2   7    3.91    0.37
   2   2  -7    8.19    0.52
   2   2  -7    8.44    0.42
  -2  -2   7    8.33    0.52
  -2  -2   7    8.23    0.41
  -2  -2   7    7.93    0.49
  -2  -2   7    8.31    0.38
   1   2  -7   75.33    2.18
   1   2  -7   68.06    2.18
   1   2  -7   71.31    1.87
  -1  -2   7   70.71    1.75
  -1  -2   7   73.40    2.04
   0   2  -7    1.57    0.18
   0   2  -7    1.61    0.25
   0  -2   7    1.50    0.21
  -1   2  -7    0.30    0.10
  -1   2  -7    0.32    0.14
   1  -2   7    0.20    0.09
  -2   2  -7   25.21    1.03
  -2   2  -7   26.13    0.94
   2  -2   7   23.65    0.80
  -3   2  -7    2.55    0.31
  -3   2  -7    3.53    0.17
   3  -2   7    3.09    0.21
  -4   2  -7   10.05    0.61
  -4   2  -7    8.88    0.62
   4  -2   7   10.38    0.38
   4  -2   7    9.71    0.33
  -5   2  -7   16.20    0.82
  -5   2  -7   15.65    0.88
   5  -2   7   15.68    0.44
   5  -2   7   15.93    0.48
  -6   2  -7   15.35    0.82
   6  -2   7   15.74    0.43
   6  -2   7   15.64    0.83
   6  -2   7   16.10    0.44
   7  -2   7    2.86    0.37
   8  -2   7    1.05    0.10
   9  -2   7    1.10    0.12
   6   1  -7    0.30    0.16
   6   1  -7    0.41    0.14
  -6  -1   7    0.39    0.18
   5   1  -7    0.31    0.14
   5   1  -7    0.34    0.17
  -5  -1   7    0.62    0.19
   4   1  -7    0.83    0.17
   4   1  -7    0.77    0.20
  -4  -1   7    0.82    0.20
  -4  -1   7    0.39    0.14
   3   1  -7    5.97    0.37
   3   1  -7    6.73    0.47
  -3  -1   7    6.04    0.40
  -3  -1   7    5.77    0.37
  -3  -1   7    6.41    0.46
   2   1  -7   29.03    1.16
   2   1  -7   30.97    1.00
  -2  -1   7   30.45    1.14
  -2  -1   7   31.75    0.99
  -2  -1   7   33.35    1.14
  -2  -1   7   32.28    1.02
   1   1  -7    8.62    0.40
   1   1  -7    8.60    0.53
  -1  -1   7    8.43    0.36
  -1  -1   7    9.49    0.50
  -1  -1   7    8.38    0.29
  -1  -1   7    8.99    0.48
   0   1  -7   33.03    1.08
   0   1  -7   33.44    0.96
   0   1  -7   33.43    1.25
   0  -1   7   34.37    1.10
  -1   1  -7   21.51    0.75
  -1   1  -7   21.75    0.94
   1  -1   7   21.61    0.77
  -2   1  -7   -0.08    0.06
  -2   1  -7    0.06    0.05
  -2   1  -7   -0.06    0.04
   2  -1   7   -0.03    0.04
  -3   1  -7    2.15    0.29
  -3   1  -7    2.22    0.14
  -3   1  -7    2.22    0.27
  -3   1  -7    2.34    0.12
   3  -1   7    2.24    0.18
   3  -1   7    2.29    0.15
  -4   1  -7   35.07    1.35
  -4   1  -7   33.91    1.33
   4  -1   7   36.11    0.97
   4  -1   7   35.97    0.90
  -5   1  -7   40.63    1.54
  -5   1  -7   42.33    1.52
   5  -1   7   39.27    1.48
   5  -1   7   40.17    0.97
   5  -1   7   39.39    1.01
  -6   1  -7    2.34    0.35
  -6   1  -7    1.83    0.31
   6  -1   7    1.99    0.31
  -7   1  -7    0.66    0.22
   7  -1   7    0.70    0.22
  -8   1  -7    0.81    0.25
   8  -1   7    0.89    0.25
   9  -1   7    0.94    0.09
  10  -1   7    4.02    0.21
   6   0  -7    0.46    0.15
   6   0  -7    0.35    0.16
  -6   0   7    0.27    0.17
   5   0  -7    0.71    0.20
   5   0  -7    1.48    0.22
  -5   0   7    1.15    0.24
   4   0  -7    0.08    0.09
   4   0  -7    0.07    0.10
  -4   0   7    0.19    0.12
  -4   0   7    0.17    0.11
   3   0  -7    0.01    0.07
   3   0  -7   -0.05    0.07
  -3   0   7   -0.04    0.07
  -3   0   7   -0.03    0.07
   2   0  -7    0.10    0.09
   2   0  -7    0.24    0.10
  -2   0   7    0.47    0.13
  -2   0   7    0.09    0.10
  -2   0   7    0.08    0.08
   1   0  -7    0.25    0.12
   1   0  -7    0.55    0.12
  -1   0   7    0.51    0.09
  -1   0   7    0.50    0.11
  -1   0   7    0.76    0.13
  -1   0   7    0.74    0.17
   0   0  -7    6.58    0.32
   0   0  -7    6.80    0.47
   0   0  -7    6.37    0.31
   0   0   7    6.21    0.19
   0   0   7    6.25    0.25
   0   0   7    6.40    0.27
   0   0   7    6.88    0.40
  -1   0  -7   51.12    1.55
  -1   0  -7   49.90    1.44
   1   0   7   49.34    1.45
  -2   0  -7    5.48    0.30
  -2   0  -7    5.03    0.30
  -2   0  -7    5.09    0.26
  -2   0  -7    5.62    0.45
   2   0   7    4.94    0.30
  -3   0  -7   21.38    0.58
  -3   0  -7   20.08    0.60
  -3   0  -7   19.95    0.80
  -3   0  -7   19.62    0.91
  -3   0  -7   19.53    0.66
   3   0   7   20.18    0.62
   3   0   7   19.59    0.67
  -4   0  -7   18.73    0.91
  -4   0  -7   19.99    0.83
   4   0   7   18.72    0.55
   4   0   7   20.15    0.62
   4   0   7   19.87    0.92
  -5   0  -7    3.43    0.39
  -5   0  -7    3.89    0.35
   5   0   7    3.84    0.18
   5   0   7    3.71    0.15
   5   0   7    4.02    0.41
  -6   0  -7    0.56    0.20
  -6   0  -7    0.50    0.17
   6   0   7    0.53    0.18
  -7   0  -7   44.32    1.68
   7   0   7   43.96    1.66
   8   0   7    1.81    0.10
   8   0   7    1.25    0.30
   9   0   7    3.72    0.18
   9   0   7    3.21    0.44
  10   0   7    6.37    0.28
   6  -1  -7    0.78    0.18
   6  -1  -7    0.59    0.19
  -6   1   7    0.88    0.25
   5  -1  -7    2.86    0.33
   5  -1  -7    2.70    0.27
  -5   1   7    3.08    0.37
   4  -1  -7   16.76    0.80
   4  -1  -7   16.21    0.69
  -4   1   7   17.78    0.79
  -4   1   7   16.61    0.79
   3  -1  -7    3.10    0.33
   3  -1  -7    2.82    0.36
   3  -1  -7    3.10    0.28
  -3   1   7    2.46    0.27
  -3   1   7    2.91    0.30
   2  -1  -7   12.19    0.64
   2  -1  -7   12.08    0.68
   2  -1  -7   12.60    0.54
  -2   1   7   11.96    0.56
  -2   1   7   11.48    0.61
  -2   1   7   12.12    0.55
   1  -1  -7   20.04    0.87
   1  -1  -7   20.55    0.89
   1  -1  -7   18.72    0.69
  -1   1   7   19.76    0.66
  -1   1   7   19.56    0.71
  -1   1   7   20.67    0.82
  -1   1   7   19.76    0.69
   0  -1  -7   17.09    0.75
   0  -1  -7   16.75    0.61
   0  -1  -7   16.72    0.80
   0  -1  -7   17.12    0.60
   0   1   7   18.17    0.53
   0   1   7   16.75    0.60
   0   1   7   17.47    0.72
   0   1   7   17.19    0.56
  -1  -1  -7    2.20    0.17
  -1  -1  -7    2.51    0.25
  -1  -1  -7    2.36    0.14
  -1  -1  -7    2.70    0.24
  -1  -1  -7    2.25    0.30
   1   1   7    2.32    0.24
  -2  -1  -7   37.84    1.13
  -2  -1  -7   38.31    1.07
  -2  -1  -7   35.09    1.37
  -2  -1  -7   40.09    1.18
  -2  -1  -7   40.02    1.21
   2   1   7   37.16    1.16
  -3  -1  -7   29.47    1.19
  -3  -1  -7   30.41    0.93
  -3  -1  -7   28.62    0.94
  -3  -1  -7   30.04    0.85
   3   1   7   29.43    0.91
   3   1   7   27.87    0.85
  -4  -1  -7    2.56    0.16
  -4  -1  -7    2.26    0.31
  -4  -1  -7    2.47    0.22
   4   1   7    2.44    0.19
   4   1   7    2.13    0.15
   4   1   7    2.62    0.33
  -5  -1  -7    2.38    0.24
  -5  -1  -7    2.50    0.12
  -5  -1  -7    2.58    0.34
   5   1   7    2.27    0.33
   5   1   7    2.17    0.15
   5   1   7    2.08    0.14
  -6  -1  -7   45.84    1.72
  -6  -1  -7   47.39    1.62
   6   1   7   48.40    1.16
   6   1   7   46.55    1.16
   6   1   7   46.62    1.71
  -7  -1  -7    0.78    0.19
   7   1   7    0.67    0.07
   7   1   7    0.75    0.23
   7   1   7    0.66    0.06
   8   1   7    0.48    0.07
   8   1   7    0.71    0.25
   9   1   7   20.90    1.10
   9   1   7   20.36    0.59
  10   1   7    1.97    0.15
  10   1   7    1.47    0.37
   6  -2  -7    0.39    0.17
   6  -2  -7    0.42    0.14
  -6   2   7    0.55    0.22
   5  -2  -7    6.64    0.48
   5  -2  -7    7.25    0.43
  -5   2   7    6.64    0.53
   4  -2  -7    1.43    0.21
   4  -2  -7    1.34    0.24
  -4   2   7    1.73    0.26
  -4   2   7    1.26    0.25
   3  -2  -7   23.97    0.85
   3  -2  -7   22.12    0.94
  -3   2   7   22.80    0.90
  -3   2   7   22.55    0.91
   2  -2  -7    4.74    0.43
   2  -2  -7    5.31    0.34
   2  -2  -7    5.41    0.40
  -2   2   7    5.58    0.37
  -2   2   7    4.91    0.40
  -2   2   7    5.40    0.35
   1  -2  -7    6.98    0.37
   1  -2  -7    7.71    0.49
   1  -2  -7    5.36    0.42
  -1   2   7    6.55    0.36
  -1   2   7    6.58    0.44
  -1   2   7    6.77    0.35
   0  -2  -7   13.52    0.51
   0  -2  -7   11.45    0.64
   0  -2  -7   11.29    0.60
   0   2   7   12.17    0.42
   0   2   7   11.49    0.58
   0   2   7   13.36    0.44
   0   2   7   12.39    0.45
  -1  -2  -7    3.08    0.28
  -1  -2  -7    2.52    0.19
  -1  -2  -7    2.41    0.31
  -1  -2  -7    3.22    0.27
   1   2   7    3.11    0.29
   1   2   7    2.61    0.13
   1   2   7    3.01    0.14
   1   2   7    2.94    0.20
  -2  -2  -7    7.54    0.39
  -2  -2  -7    7.37    0.40
  -2  -2  -7    8.06    0.53
   2   2   7    7.31    0.41
  -3  -2  -7   48.86    1.41
  -3  -2  -7   49.83    1.33
  -3  -2  -7   46.21    1.29
  -3  -2  -7   46.38    1.65
   3   2   7   44.55    1.34
   3   2   7   45.44    1.63
   3   2   7   46.84    1.30
  -4  -2  -7    0.20    0.04
  -4  -2  -7    0.18    0.06
  -4  -2  -7    0.68    0.20
  -4  -2  -7    0.22    0.07
   4   2   7    0.37    0.15
   4   2   7    0.14    0.07
   4   2   7    0.23    0.08
  -5  -2  -7   24.50    1.09
  -5  -2  -7   24.55    0.75
  -5  -2  -7   23.42    0.85
   5   2   7   23.27    0.72
   5   2   7   23.11    1.05
   5   2   7   23.93    0.71
  -6  -2  -7    0.08    0.08
   6   2   7    0.03    0.10
   6   2   7    0.11    0.06
   6   2   7    0.05    0.04
   6   2   7    0.06    0.10
  -7  -2  -7    2.96    0.30
   7   2   7    3.19    0.17
   7   2   7    3.19    0.42
   8   2   7    4.45    0.21
   8   2   7    4.16    0.48
   9   2   7   23.98    1.21
   9   2   7   24.42    0.72
  10   2   7    0.39    0.09
  10   2   7    0.18    0.20
  11   2   7    1.22    0.38
  11   2   7    0.87    0.13
   6  -3  -7    0.10    0.10
  -6   3   7    0.28    0.19
   5  -3  -7    2.48    0.30
   5  -3  -7    3.39    0.29
  -5   3   7    2.83    0.37
   4  -3  -7    1.75    0.25
   4  -3  -7    1.69    0.22
  -4   3   7    1.61    0.27
  -4   3   7    1.37    0.25
   3  -3  -7    0.54    0.16
   3  -3  -7    0.37    0.12
  -3   3   7    0.16    0.11
  -3   3   7    0.38    0.14
   2  -3  -7   28.87    1.19
   2  -3  -7   28.51    0.95
   2  -3  -7   28.60    1.10
  -2   3   7   27.83    1.09
  -2   3   7   29.55    1.03
  -2   3   7   28.82    1.01
   1  -3  -7    2.96    0.33
   1  -3  -7    3.34    0.26
   1  -3  -7    3.46    0.34
  -1   3   7    3.60    0.26
  -1   3   7    3.52    0.34
  -1   3   7    3.44    0.28
   0  -3  -7    5.52    0.42
   0  -3  -7    5.96    0.33
   0  -3  -7    5.59    0.41
   0   3   7    5.68    0.28
   0   3   7    5.36    0.39
   0   3   7    5.80    0.30
  -1  -3  -7    0.66    0.15
  -1  -3  -7    0.97    0.13
  -1  -3  -7    0.60    0.15
  -1  -3  -7    0.45    0.16
   1   3   7    0.74    0.13
   1   3   7    0.91    0.19
   1   3   7    0.82    0.08
   1   3   7    0.72    0.09
  -2  -3  -7   22.82    1.02
  -2  -3  -7   24.76    0.74
  -2  -3  -7   24.81    0.92
  -2  -3  -7   24.83    0.89
   2   3   7   24.46    0.90
   2   3   7   25.88    0.80
  -3  -3  -7   19.47    0.73
  -3  -3  -7   18.94    0.68
  -3  -3  -7   17.84    0.89
   3   3   7   19.86    0.73
   3   3   7   18.98    0.89
  -4  -3  -7   37.13    1.06
  -4  -3  -7   38.51    1.18
  -4  -3  -7   37.34    1.05
  -4  -3  -7   36.92    1.43
   4   3   7   37.74    1.41
   4   3   7   36.13    1.11
   4   3   7   36.09    1.08
  -5  -3  -7    9.74    0.33
  -5  -3  -7    9.59    0.64
  -5  -3  -7   10.09    0.42
   5   3   7   10.13    0.52
   5   3   7   10.09    0.64
   5   3   7   10.43    0.44
   5   3   7   10.07    0.42
  -6  -3  -7    9.40    0.45
   6   3   7    8.74    0.37
   6   3   7    8.59    0.61
   6   3   7    8.38    0.53
  -7  -3  -7    4.04    0.32
   7   3   7    4.17    0.24
   7   3   7    3.56    0.44
   7   3   7    4.76    0.45
   8   3   7   15.40    0.90
   8   3   7   15.60    0.53
   9   3   7    2.93    0.20
   9   3   7    2.35    0.41
  10   3   7    1.25    0.16
  10   3   7    1.31    0.35
  11   3   7   15.46    1.03
  11   3   7   15.43    0.60
   5  -4  -7    0.37    0.14
  -5   4   7    0.33    0.18
   4  -4  -7    2.13    0.26
   4  -4  -7    1.63    0.22
  -4   4   7    1.44    0.27
   3  -4  -7   20.73    0.85
   3  -4  -7   20.60    0.77
  -3   4   7   18.08    0.83
  -3   4   7   19.53    0.86
   2  -4  -7    1.34    0.19
   2  -4  -7    1.16    0.25
   2  -4  -7    1.28    0.22
  -2   4   7    1.16    0.20
  -2   4   7    1.11    0.20
   1  -4  -7    2.98    0.32
   1  -4  -7    3.50    0.27
   1  -4  -7    3.71    0.37
  -1   4   7    3.36    0.27
  -1   4   7    3.56    0.36
  -1   4   7    3.38    0.29
   0  -4  -7   29.59    1.14
   0  -4  -7   30.29    1.10
   0  -4  -7   28.81    1.13
   0  -4  -7   29.28    0.93
   0   4   7   27.75    1.08
   0   4   7   29.37    0.90
   0   4   7   27.85    0.91
  -1  -4  -7   11.31    0.64
  -1  -4  -7   11.69    0.47
  -1  -4  -7   10.87    0.58
  -1  -4  -7   11.68    0.59
   1   4   7   11.20    0.38
   1   4   7   10.95    0.41
   1   4   7   11.44    0.59
  -2  -4  -7   36.05    1.26
  -2  -4  -7   37.21    1.05
  -2  -4  -7   36.02    1.37
  -2  -4  -7   38.27    1.23
   2   4   7   36.82    1.15
   2   4   7   35.72    1.21
   2   4   7   35.97    0.97
  -3  -4  -7    0.06    0.07
  -3  -4  -7    0.15    0.09
  -3  -4  -7   -0.04    0.07
   3   4   7    0.02    0.07
   3   4   7   -0.03    0.07
   3   4   7    0.03    0.04
  -4  -4  -7    3.23    0.17
  -4  -4  -7    3.17    0.37
   4   4   7    3.29    0.27
   4   4   7    3.26    0.20
   4   4   7    3.87    0.40
  -5  -4  -7    1.15    0.12
  -5  -4  -7    0.84    0.23
   5   4   7    1.01    0.16
   5   4   7    0.96    0.24
   5   4   7    0.98    0.16
  -6  -4  -7    5.06    0.31
   6   4   7    5.82    0.41
   6   4   7    5.49    0.31
   6   4   7    4.66    0.48
  -7  -4  -7    4.85    0.33
   7   4   7    4.79    0.50
   7   4   7    4.48    0.28
   8   4   7    1.06    0.29
   8   4   7    0.77    0.13
   9   4   7    6.31    0.62
   9   4   7    6.87    0.36
  10   4   7    1.03    0.16
  10   4   7    1.04    0.31
  11   4   7    0.40    0.24
  11   4   7    0.76    0.15
   5  -5  -7    0.01    0.09
  -5   5   7    0.01    0.15
   4  -5  -7    2.23    0.25
  -4   5   7    2.37    0.33
   3  -5  -7    5.09    0.35
   3  -5  -7    4.89    0.37
  -3   5   7    5.53    0.44
  -3   5   7    4.90    0.41
   2  -5  -7    1.60    0.21
   2  -5  -7    2.04    0.26
  -2   5   7    1.72    0.23
  -2   5   7    1.11    0.21
   1  -5  -7   12.78    0.65
   1  -5  -7   12.18    0.55
   1  -5  -7   12.32    0.69
  -1   5   7   12.31    0.68
  -1   5   7   12.26    0.57
  -1   5   7   12.65    0.59
   0  -5  -7   35.19    1.33
   0  -5  -7   37.19    1.31
   0  -5  -7   35.26    1.27
   0  -5  -7   35.74    1.11
   0   5   7   34.70    1.09
   0   5   7   34.20    1.08
   0   5   7   35.28    1.28
  -1  -5  -7    4.57    0.37
  -1  -5  -7    3.86    0.36
  -1  -5  -7    4.28    0.40
  -1  -5  -7    5.21    0.31
   1   5   7    3.97    0.25
   1   5   7    4.69    0.24
   1   5   7    4.82    0.41
  -2  -5  -7    2.08    0.25
  -2  -5  -7    1.65    0.28
  -2  -5  -7    1.77    0.24
  -2  -5  -7    2.04    0.20
   2   5   7    1.63    0.25
   2   5   7    2.04    0.13
  -3  -5  -7   41.55    1.15
  -3  -5  -7   38.60    1.49
  -3  -5  -7   42.07    1.33
   3   5   7   41.44    1.26
   3   5   7   41.10    1.50
   3   5   7   40.68    1.33
  -4  -5  -7    0.24    0.13
   4   5   7    0.07    0.04
   4   5   7    0.07    0.08
   4   5   7    0.22    0.13
   5   5   7    1.54    0.21
   5   5   7    1.40    0.28
   6   5   7    9.72    0.48
   6   5   7   11.01    0.70
   7   5   7    1.67    0.20
   7   5   7    1.73    0.34
   8   5   7    8.88    0.67
   8   5   7    8.10    0.43
   9   5   7    0.62    0.15
   9   5   7    0.58    0.23
  10   5   7    0.06    0.15
  10   5   7    0.04    0.07
  11   5   7    3.18    0.53
  11   5   7    3.28    0.29
   4  -6  -7    8.31    0.45
  -4   6   7    9.78    0.63
   3  -6  -7    0.21    0.11
  -3   6   7    0.11    0.13
   2  -6  -7    0.04    0.08
   2  -6  -7    0.02    0.08
  -2   6   7    0.09    0.10
  -2   6   7   -0.02    0.07
   1  -6  -7    9.55    0.48
   1  -6  -7    9.67    0.55
  -1   6   7   10.64    0.55
  -1   6   7    9.63    0.51
   0  -6  -7    0.14    0.11
   0  -6  -7    0.16    0.12
   0  -6  -7    0.07    0.08
   0   6   7    0.06    0.08
   0   6   7    0.10    0.12
   0   6   7    0.01    0.06
  -1  -6  -7    0.88    0.16
  -1  -6  -7    0.54    0.17
  -1  -6  -7    0.57    0.18
  -1  -6  -7    0.76    0.20
   1   6   7    0.62    0.18
   1   6   7    0.20    0.09
   1   6   7    0.52    0.11
  -2  -6  -7   97.41    2.40
  -2  -6  -7   92.14    2.68
  -2  -6  -7   90.40    2.79
   2   6   7   92.83    2.27
   2   6   7   91.25    2.61
   2   6   7   93.34    2.27
  -3  -6  -7    2.87    0.23
  -3  -6  -7    2.82    0.29
  -3  -6  -7    2.46    0.34
   3   6   7    2.68    0.12
   3   6   7    2.80    0.31
   3   6   7    2.59    0.34
  -4  -6  -7    8.29    0.58
   4   6   7    7.44    0.55
   4   6   7    7.31    0.46
   5   6   7    3.00    0.39
   5   6   7    3.16    0.31
   6   6   7    0.05    0.08
   6   6   7   -0.10    0.08
   7   6   7    1.36    0.21
   7   6   7    1.30    0.31
   8   6   7    4.40    0.51
   8   6   7    4.15    0.33
   9   6   7    2.66    0.28
   9   6   7    2.41    0.44
  10   6   7    0.47    0.25
  10   6   7   -0.01    0.10
  11   6   7    0.93    0.20
  11   6   7    0.23    0.23
   4  -7  -7    2.80    0.26
   4  -7  -7    3.22    0.28
  -4   7   7    3.42    0.41
   3  -7  -7    1.10    0.19
  -3   7   7    1.49    0.28
   2  -7  -7    5.41    0.36
  -2   7   7    5.22    0.42
  -2   7   7    5.15    0.43
   1  -7  -7    1.02    0.18
  -1   7   7    1.27    0.22
  -1   7   7    1.26    0.21
   0  -7  -7    7.92    0.54
   0  -7  -7    8.38    0.45
   0  -7  -7    7.68    0.49
   0   7   7    7.68    0.45
   0   7   7    7.05    0.42
  -1  -7  -7   25.40    1.05
  -1  -7  -7   26.46    0.90
  -1  -7  -7   24.58    1.06
   1   7   7   24.10    1.06
   1   7   7   25.01    0.86
   1   7   7   25.47    0.84
  -2  -7  -7   13.61    0.70
  -2  -7  -7   12.97    0.56
  -2  -7  -7   11.36    0.68
   2   7   7   12.56    0.48
   2   7   7   13.74    0.72
   2   7   7   12.18    0.45
  -3  -7  -7    0.80    0.22
  -3  -7  -7    0.94    0.20
  -3  -7  -7    0.75    0.15
   3   7   7    1.02    0.08
   3   7   7    0.94    0.10
   3   7   7    1.22    0.25
   3   7   7    0.79    0.22
  -4  -7  -7    9.64    0.65
   4   7   7   10.24    0.59
   4   7   7    9.93    0.64
   5   7   7   12.56    0.65
   5   7   7   12.04    0.74
   6   7   7    9.61    0.68
   6   7   7   10.09    0.57
   7   7   7    2.31    0.38
   7   7   7    1.85    0.26
   8   7   7   10.60    0.77
   8   7   7   11.83    0.61
   9   7   7    3.07    0.33
   9   7   7    3.44    0.50
  10   7   7    1.23    0.36
  10   7   7    1.86    0.28
   3  -8  -7   -0.07    0.09
   3  -8  -7   -0.17    0.07
  -3   8   7   -0.04    0.12
   2  -8  -7   -0.04    0.08
   2  -8  -7    0.09    0.10
  -2   8   7    0.01    0.11
   1  -8  -7    0.40    0.13
  -1   8   7    0.62    0.17
  -1   8   7    0.40    0.15
   0  -8  -7    0.60    0.15
   0   8   7    0.56    0.15
   0   8   7    0.63    0.16
  -1  -8  -7    2.52    0.26
  -1  -8  -7    2.19    0.30
   1   8   7    2.26    0.22
   1   8   7    2.68    0.26
  -2  -8  -7    9.14    0.60
  -2  -8  -7    9.77    0.49
   2   8   7    8.73    0.61
   2   8   7    9.43    0.41
   2   8   7    9.78    0.44
  -3  -8  -7   11.84    0.55
  -3  -8  -7   12.39    0.72
   3   8   7   10.93    0.67
   3   8   7   11.65    0.40
   3   8   7   10.79    0.66
   3   8   7   11.19    0.43
  -4  -8  -7   38.13    1.51
  -4  -8  -7   39.65    1.21
   4   8   7   38.05    0.97
   4   8   7   36.96    1.47
   4   8   7   37.28    1.38
   5   8   7    2.69    0.34
   5   8   7    1.80    0.33
   6   8   7    3.05    0.42
   6   8   7    3.01    0.36
   7   8   7    6.13    0.49
   7   8   7    6.47    0.60
   8   8   7    0.16    0.18
   8   8   7    1.08    0.24
   9   8   7    0.29    0.22
   9   8   7    0.22    0.14
  10   8   7    7.87    0.55
  10   8   7    7.01    0.73
   3  -9  -7    0.06    0.11
  -3   9   7   -0.04    0.13
   2  -9  -7    8.31    0.48
  -2   9   7    7.91    0.56
   1  -9  -7    0.01    0.09
   1  -9  -7    0.00    0.10
  -1   9   7   -0.04    0.10
   0  -9  -7    4.95    0.37
   0  -9  -7    5.51    0.39
   0   9   7    6.36    0.43
  -1  -9  -7    2.39    0.27
   1   9   7    3.28    0.29
   1   9   7    2.79    0.26
  -2  -9  -7    6.79    0.42
   2   9   7    6.85    0.36
   2   9   7    6.63    0.37
  -3  -9  -7    4.64    0.45
  -3  -9  -7    4.94    0.36
   3   9   7    4.53    0.25
   3   9   7    4.46    0.27
   3   9   7    4.72    0.47
   3   9   7    4.68    0.45
  -4  -9  -7   -0.01    0.11
  -4  -9  -7    0.05    0.10
   4   9   7   -0.11    0.10
   4   9   7   -0.02    0.05
   4   9   7   -0.07    0.10
   5   9   7    0.26    0.16
   5   9   7    0.34    0.18
   6   9   7   13.12    0.75
   6   9   7   11.56    0.78
   7   9   7    2.13    0.34
   7   9   7    2.70    0.44
   8   9   7    0.04    0.15
   8   9   7    0.08    0.13
   9   9   7    5.27    0.49
   9   9   7    4.31    0.58
  10   9   7    1.94    0.33
  10   9   7    1.92    0.46
   2 -10  -7    0.13    0.13
  -2  10   7    0.12    0.15
   1 -10  -7    0.72    0.18
  -1  10   7    0.68    0.21
   0 -10  -7   15.65    0.72
   0  10   7   15.02    0.73
  -1 -10  -7    0.17    0.11
  -1 -10  -7   -0.06    0.08
   1  10   7    0.19    0.11
  -2 -10  -7    0.21    0.12
  -2 -10  -7    0.12    0.11
   2  10   7    0.14    0.09
  -3 -10  -7    0.10    0.09
  -3 -10  -7    0.10    0.11
   3  10   7    0.15    0.08
   3  10   7    0.09    0.07
  -4 -10  -7   13.14    0.63
  -4 -10  -7   14.04    0.82
  -4 -10  -7   12.19    0.64
   4  10   7   12.84    0.78
   4  10   7   13.44    0.49
   4  10   7   11.86    0.77
   4  10   7   13.46    0.45
  -5 -10  -7    6.56    0.46
  -5 -10  -7    7.73    0.64
   5  10   7    6.57    0.59
   5  10   7    5.89    0.56
   5  10   7    7.54    0.28
   6  10   7    8.57    0.70
   6  10   7    8.78    0.64
   7  10   7    1.07    0.31
   7  10   7    1.56    0.32
   8  10   7    2.81    0.48
   8  10   7    2.84    0.41
   9  10   7    2.31    0.38
   9  10   7    1.86    0.43
   0 -11  -7    1.87    0.27
   0  11   7    2.15    0.30
  -1 -11  -7    1.41    0.24
   1  11   7    1.23    0.23
  -2 -11  -7   -0.04    0.09
   2  11   7   -0.05    0.08
  -3 -11  -7    3.05    0.33
   3  11   7    3.27    0.27
  -4 -11  -7    0.13    0.12
   4  11   7    0.16    0.09
  -5 -11  -7    0.73    0.21
   5  11   7    0.89    0.12
   6  11   7   19.66    1.08
   6  11   7   18.03    1.02
   7  11   7    0.11    0.18
   7  11   7    0.05    0.15
   8  11   7    2.94    0.51
   8  11   7    4.33    0.52
  -1 -12  -7    0.70    0.20
   1  12   7    0.72    0.20
   2  12   7    6.20    0.42
  -3 -12  -7    0.19    0.13
   3  12   7    0.02    0.09
  -4 -12  -7    1.02    0.23
   4  12   7    1.00    0.16
  -5 -12  -7    6.64    0.52
   5  12   7    7.07    0.34
  -6 -12  -7    0.57    0.20
   1  -8   8   -0.03    0.11
   1  -8   8   -0.02    0.12
   2  -8   8    0.65    0.20
   2   7  -8    0.13    0.14
  -2  -7   8    0.10    0.15
   1   7  -8    5.86    0.45
  -1  -7   8    6.33    0.51
   0  -7   8    0.47    0.18
   1  -7   8    2.85    0.33
   1  -7   8    3.41    0.36
   2  -7   8   16.11    0.76
   2  -7   8   15.18    0.75
   3  -7   8    2.90    0.32
   4  -7   8    0.06    0.10
   3   6  -8    1.92    0.30
   2   6  -8    3.10    0.36
  -2  -6   8    3.46    0.40
   1   6  -8    0.03    0.12
  -1  -6   8    0.25    0.14
   0   6  -8    0.08    0.11
   0  -6   8   -0.07    0.09
   1  -6   8    8.41    0.53
   2  -6   8    0.38    0.14
   3  -6   8    0.50    0.16
   3  -6   8    0.48    0.15
   4  -6   8    5.27    0.37
   5  -6   8    1.02    0.18
   6  -6   8    0.13    0.10
   4   5  -8    0.41    0.17
   4   5  -8    0.58    0.21
  -4  -5   8    0.41    0.14
   3   5  -8    0.31    0.14
   3   5  -8    0.57    0.20
   2   5  -8   -0.07    0.09
  -2  -5   8   -0.08    0.09
   1   5  -8    3.91    0.38
  -1  -5   8    3.34    0.36
   0   5  -8    1.02    0.21
   0  -5   8    0.74    0.19
  -1   5  -8    7.83    0.51
   1  -5   8    8.49    0.50
  -2   5  -8    2.65    0.31
   2  -5   8    2.58    0.27
   3  -5   8    9.00    0.48
   4  -5   8    3.91    0.29
   5  -5   8    3.76    0.27
   6  -5   8    0.03    0.07
   7  -5   8    1.45    0.18
   4   4  -8   20.87    1.00
   4   4  -8   20.26    0.86
  -4  -4   8   21.63    0.85
   3   4  -8    0.53    0.19
   3   4  -8    0.38    0.14
  -3  -4   8    0.36    0.13
   2   4  -8    0.37    0.15
  -2  -4   8    0.37    0.16
   1   4  -8    3.17    0.35
  -1  -4   8    3.00    0.33
   0   4  -8   15.81    0.77
   0  -4   8   15.04    0.71
  -1   4  -8   10.15    0.60
   1  -4   8   10.16    0.53
  -2   4  -8    0.66    0.19
   2  -4   8    0.83    0.16
  -3   4  -8    4.59    0.41
   3  -4   8    4.51    0.31
   4  -4   8    5.52    0.32
   5  -4   8    0.16    0.08
   6  -4   8    3.41    0.23
   7  -4   8    5.73    0.29
   8  -4   8    1.45    0.16
   5   3  -8    4.24    0.38
   5   3  -8    4.40    0.45
  -5  -3   8    4.66    0.43
   4   3  -8    3.11    0.38
   4   3  -8    3.68    0.34
  -4  -3   8    2.94    0.32
   3   3  -8    3.41    0.38
   3   3  -8    2.53    0.28
  -3  -3   8    2.78    0.27
   2   3  -8   12.45    0.71
   2   3  -8   14.22    0.61
  -2  -3   8   14.41    0.73
  -2  -3   8   13.96    0.48
   1   3  -8    7.12    0.51
  -1  -3   8    8.25    0.51
   0   3  -8   12.32    0.69
   0  -3   8   13.95    0.65
  -1   3  -8    0.28    0.13
   1  -3   8    0.40    0.14
  -2   3  -8    2.27    0.31
   2  -3   8    2.74    0.25
  -3   3  -8    0.76    0.21
   3  -3   8    0.67    0.14
  -4   3  -8    0.16    0.13
   4  -3   8    0.12    0.07
  -5   3  -8    0.99    0.25
   5  -3   8    1.26    0.14
   6  -3   8    2.51    0.17
   7  -3   8   10.25    0.36
   8  -3   8    0.26    0.08
   5   2  -8   -0.01    0.12
   5   2  -8    0.02    0.11
  -5  -2   8    0.24    0.16
   4   2  -8    3.94    0.41
   4   2  -8    3.69    0.34
  -4  -2   8    4.18    0.38
   3   2  -8    2.71    0.34
   3   2  -8    2.69    0.28
  -3  -2   8    3.16    0.30
  -3  -2   8    2.88    0.25
   2   2  -8   47.59    1.62
   2   2  -8   44.45    1.37
  -2  -2   8   43.85    1.50
  -2  -2   8   44.15    1.27
   1   2  -8    0.68    0.20
  -1  -2   8    0.66    0.18
   0   2  -8    2.77    0.34
   0  -2   8    3.32    0.31
  -1   2  -8    7.03    0.50
   1  -2   8    6.96    0.41
  -2   2  -8    0.70    0.20
   2  -2   8    0.93    0.16
  -3   2  -8    4.80    0.44
   3  -2   8    3.95    0.26
  -4   2  -8    4.79    0.46
   4  -2   8    5.30    0.28
  -5   2  -8   14.26    0.79
   5  -2   8   13.57    0.47
  -6   2  -8   19.33    0.99
   6  -2   8   21.06    0.59
   7  -2   8    4.86    0.50
   5   1  -8    0.47    0.16
   5   1  -8    0.26    0.16
  -5  -1   8    0.57    0.19
   4   1  -8    0.02    0.10
   4   1  -8   -0.09    0.08
  -4  -1   8    0.14    0.13
   3   1  -8    6.61    0.50
   3   1  -8    6.99    0.43
  -3  -1   8    6.55    0.43
  -3  -1   8    6.61    0.40
   2   1  -8    0.61    0.15
   2   1  -8    0.81    0.20
  -2  -1   8    0.66    0.14
  -2  -1   8    0.74    0.12
  -2  -1   8    0.52    0.17
   1   1  -8    8.10    0.54
   1   1  -8    7.45    0.40
  -1  -1   8    7.61    0.30
  -1  -1   8    8.14    0.50
   0   1  -8   46.72    1.66
   0  -1   8   48.41    1.49
  -1   1  -8    4.30    0.42
   1  -1   8    5.27    0.35
  -2   1  -8    0.29    0.14
   2  -1   8    0.36    0.11
  -3   1  -8    3.66    0.40
   3  -1   8    3.97    0.26
  -4   1  -8    5.46    0.49
   4  -1   8    5.41    0.29
  -5   1  -8    1.02    0.24
   5  -1   8    1.38    0.13
  -6   1  -8    3.48    0.42
   6  -1   8    3.61    0.15
   6  -1   8    3.72    0.44
   6  -1   8    3.75    0.17
  -7   1  -8   -0.07    0.12
   7  -1   8    0.02    0.14
  -8   1  -8    0.06    0.16
   8  -1   8    0.27    0.18
   5   0  -8    0.41    0.15
   5   0  -8    0.53    0.19
  -5   0   8    0.66    0.21
   4   0  -8    1.09    0.21
   4   0  -8    1.51    0.28
  -4   0   8    1.95    0.29
   3   0  -8    1.11    0.20
   3   0  -8    1.60    0.27
  -3   0   8    1.74    0.23
  -3   0   8    1.04    0.21
   2   0  -8    5.11    0.35
   2   0  -8    4.73    0.42
  -2   0   8    5.92    0.45
  -2   0   8    5.41    0.35
  -2   0   8    5.16    0.31
   1   0  -8    8.99    0.59
   1   0  -8   10.86    0.49
  -1   0   8   10.43    0.33
  -1   0   8    9.82    0.56
  -1   0   8    9.68    0.40
   0   0  -8   46.20    1.67
   0   0   8   49.48    1.52
   0   0   8   49.57    1.23
  -1   0  -8   20.74    0.97
   1   0   8   21.43    0.82
  -2   0  -8   12.79    0.73
   2   0   8   13.63    0.58
  -3   0  -8    3.39    0.39
   3   0   8    3.20    0.25
  -4   0  -8    0.70    0.21
  -4   0  -8    0.66    0.06
   4   0   8    0.66    0.12
  -5   0  -8    0.92    0.25
   5   0   8    0.96    0.12
   5   0   8    0.99    0.10
   5   0   8    0.90    0.24
  -6   0  -8   17.61    0.93
   6   0   8   16.61    0.51
   6   0   8   15.09    0.87
   6   0   8   16.97    0.47
  -7   0  -8   11.95    0.78
   7   0   8   11.50    0.75
  -8   0  -8    0.19    0.17
   8   0   8    0.19    0.18
  -9   0  -8    2.77    0.44
   9   0   8    2.46    0.42
   9   0   8    3.08    0.14
  10   0   8    0.81    0.09
   5  -1  -8    0.04    0.09
   5  -1  -8    0.11    0.12
  -5   1   8    0.01    0.12
   4  -1  -8    2.96    0.30
   4  -1  -8    4.14    0.40
  -4   1   8    2.93    0.35
   3  -1  -8    0.37    0.16
   3  -1  -8    0.33    0.13
  -3   1   8    0.40    0.14
  -3   1   8    0.55    0.16
   2  -1  -8    0.18    0.11
   2  -1  -8    0.12    0.11
  -2   1   8    0.15    0.09
  -2   1   8    0.24    0.10
  -2   1   8    0.21    0.13
   1  -1  -8    2.72    0.33
   1  -1  -8    3.14    0.26
  -1   1   8    2.94    0.32
  -1   1   8    2.45    0.21
  -1   1   8    2.45    0.18
   0  -1  -8   30.52    0.95
   0  -1  -8   29.22    1.20
   0   1   8   30.14    0.77
   0   1   8   29.93    1.09
  -1  -1  -8   14.91    0.78
   1   1   8   13.96    0.64
  -2  -1  -8   50.55    1.79
   2   1   8   51.30    1.51
  -3  -1  -8   11.94    0.72
   3   1   8   12.53    0.55
  -4  -1  -8    8.95    0.62
   4   1   8    9.08    0.42
  -5  -1  -8   20.54    1.04
   5   1   8   22.28    1.06
   5   1   8   22.73    0.67
   5   1   8   22.15    0.71
  -6  -1  -8    0.78    0.24
   6   1   8    0.58    0.09
   6   1   8    0.60    0.10
   6   1   8    0.65    0.21
  -7  -1  -8    0.33    0.19
   7   1   8    0.18    0.06
   7   1   8    0.32    0.17
   7   1   8    0.17    0.06
  -8  -1  -8    4.14    0.50
   8   1   8    3.68    0.47
   8   1   8    3.72    0.18
  -9  -1  -8    0.90    0.30
   9   1   8    1.10    0.32
   9   1   8    1.10    0.10
  10   1   8    0.29    0.22
  10   1   8    0.22    0.07
   5  -2  -8    0.78    0.19
   5  -2  -8    1.06    0.24
  -5   2   8    0.70    0.22
   4  -2  -8    0.03    0.10
   4  -2  -8    0.35    0.14
  -4   2   8    0.13    0.15
   3  -2  -8    0.77    0.21
   3  -2  -8    1.29    0.21
  -3   2   8    0.85    0.20
  -3   2   8    0.94    0.19
   2  -2  -8    1.00    0.22
   2  -2  -8    0.73    0.17
  -2   2   8    0.78    0.16
  -2   2   8    0.63    0.16
  -2   2   8    0.63    0.19
   1  -2  -8    8.14    0.55
   1  -2  -8    8.46    0.44
  -1   2   8    8.63    0.39
  -1   2   8    9.06    0.55
  -1   2   8    9.28    0.44
   0  -2  -8    3.46    0.37
   0  -2  -8    2.86    0.24
   0   2   8    3.03    0.19
   0   2   8    3.26    0.33
  -1  -2  -8    4.00    0.40
   1   2   8    3.36    0.32
  -2  -2  -8    1.38    0.27
   2   2   8    1.75    0.23
  -3  -2  -8   34.60    1.41
   3   2   8   37.03    1.16
  -4  -2  -8   23.61    1.10
   4   2   8   24.14    1.10
   4   2   8   23.50    0.82
  -5  -2  -8    1.76    0.32
   5   2   8    1.24    0.28
   5   2   8    1.04    0.15
  -6  -2  -8    5.45    0.53
   6   2   8    5.79    0.54
   6   2   8    6.00    0.30
  -7  -2  -8    0.87    0.27
   7   2   8    1.36    0.31
   7   2   8    0.99    0.12
   8   2   8    3.21    0.19
   8   2   8    2.82    0.43
   9   2   8    3.39    0.48
   9   2   8    3.92    0.22
  10   2   8    6.13    0.68
  10   2   8    5.72    0.28
   5  -3  -8    3.38    0.32
   5  -3  -8    3.99    0.39
  -5   3   8    2.96    0.40
   4  -3  -8    0.84    0.21
   4  -3  -8    0.52    0.16
  -4   3   8    0.64    0.21
   3  -3  -8    0.52    0.15
   3  -3  -8    0.59    0.19
  -3   3   8    0.52    0.17
   2  -3  -8    0.55    0.14
   2  -3  -8    0.26    0.14
  -2   3   8    0.27    0.13
  -2   3   8    0.27    0.11
   1  -3  -8    6.58    0.38
   1  -3  -8    6.08    0.47
  -1   3   8    5.99    0.36
  -1   3   8    5.74    0.33
  -1   3   8    5.72    0.46
   0  -3  -8    3.30    0.37
   0  -3  -8    3.95    0.29
   0   3   8    4.00    0.21
   0   3   8    3.92    0.24
   0   3   8    3.83    0.37
  -1  -3  -8    2.26    0.32
  -1  -3  -8    3.00    0.23
   1   3   8    3.22    0.32
  -2  -3  -8   22.15    1.02
   2   3   8   20.53    0.85
  -3  -3  -8    7.66    0.58
   3   3   8    9.46    0.50
  -4  -3  -8   18.31    0.94
   4   3   8   18.24    0.93
   4   3   8   17.32    0.70
  -5  -3  -8   39.70    1.62
   5   3   8   44.60    1.65
   5   3   8   42.44    1.26
  -6  -3  -8   13.19    0.82
   6   3   8   12.81    0.52
   6   3   8   12.01    0.77
  -7  -3  -8    4.23    0.49
   7   3   8    4.56    0.50
   7   3   8    4.03    0.25
   8   3   8    0.04    0.12
   8   3   8    0.10    0.06
   9   3   8    0.41    0.24
   9   3   8    0.16    0.08
  10   3   8    0.64    0.12
  10   3   8    0.02    0.16
   5  -4  -8    2.26    0.26
  -5   4   8    1.69    0.33
   4  -4  -8    0.06    0.12
   4  -4  -8   -0.06    0.08
  -4   4   8   -0.09    0.11
   3  -4  -8    0.82    0.18
   3  -4  -8    1.03    0.22
  -3   4   8    1.13    0.23
   2  -4  -8    0.31    0.14
   2  -4  -8    0.09    0.09
  -2   4   8    0.08    0.10
  -2   4   8    0.30    0.12
   1  -4  -8    6.48    0.48
   1  -4  -8    6.40    0.39
  -1   4   8    6.61    0.51
  -1   4   8    6.96    0.41
  -1   4   8    7.03    0.39
   0  -4  -8    0.28    0.11
   0  -4  -8    0.38    0.16
   0   4   8    0.57    0.18
   0   4   8    0.45    0.11
   0   4   8    0.40    0.10
  -1  -4  -8   13.81    0.56
  -1  -4  -8   13.41    0.67
   1   4   8   14.62    0.72
   1   4   8   13.78    0.45
  -2  -4  -8    2.50    0.35
   2   4   8    2.61    0.30
  -3  -4  -8    2.01    0.33
   3   4   8    1.87    0.14
   3   4   8    1.79    0.25
  -4  -4  -8   28.58    1.26
   4   4   8   28.07    1.24
   4   4   8   30.69    1.04
  -5  -4  -8   20.57    1.06
   5   4   8   22.75    0.82
   5   4   8   20.87    1.04
  -6  -4  -8    4.27    0.49
   6   4   8    4.13    0.30
   6   4   8    4.04    0.47
   7   4   8   13.27    0.55
   7   4   8   11.57    0.79
   8   4   8    4.41    0.53
   8   4   8    4.72    0.30
   9   4   8    2.19    0.43
   9   4   8    1.80    0.20
  10   4   8    0.03    0.08
  10   4   8    0.13    0.19
   4  -5  -8    8.04    0.47
  -4   5   8    8.73    0.60
   3  -5  -8    4.07    0.34
   3  -5  -8    4.78    0.40
  -3   5   8    4.40    0.41
   2  -5  -8    0.10    0.09
   2  -5  -8    0.10    0.12
  -2   5   8    0.04    0.10
  -2   5   8    0.07    0.10
   1  -5  -8    0.04    0.10
   1  -5  -8    0.09    0.09
  -1   5   8    0.02    0.08
  -1   5   8    0.02    0.07
   0  -5  -8    0.85    0.22
   0  -5  -8    1.05    0.18
   0   5   8    0.88    0.16
   0   5   8    1.18    0.26
   0   5   8    1.15    0.15
  -1  -5  -8    0.66    0.21
  -1  -5  -8    0.54    0.13
  -1  -5  -8    0.72    0.20
   1   5   8    0.71    0.12
   1   5   8    0.73    0.20
   1   5   8    0.70    0.09
  -2  -5  -8   -0.02    0.06
  -2  -5  -8   -0.03    0.09
   2   5   8    0.01    0.10
   2   5   8    0.02    0.03
  -3  -5  -8   45.54    1.70
   3   5   8   45.50    1.49
   3   5   8   45.65    1.69
  -4  -5  -8    0.61    0.21
   4   5   8    0.06    0.12
   4   5   8    0.40    0.06
   4   5   8    0.57    0.16
  -5  -5  -8    1.16    0.28
   5   5   8    1.30    0.21
   5   5   8    0.98    0.26
  -6  -5  -8    0.30    0.18
   6   5   8    0.27    0.17
   6   5   8    0.48    0.13
   7   5   8   37.92    1.22
   7   5   8   38.66    1.61
   8   5   8    3.72    0.30
   8   5   8    3.56    0.49
   9   5   8    0.02    0.14
   9   5   8    0.03    0.07
  10   5   8    4.93    0.62
  10   5   8    4.50    0.34
   4  -6  -8    0.03    0.10
  -4   6   8   -0.04    0.13
   3  -6  -8    0.09    0.11
  -3   6   8    0.05    0.12
   2  -6  -8    6.53    0.45
   2  -6  -8    6.04    0.41
  -2   6   8    6.17    0.45
   1  -6  -8    1.25    0.21
   1  -6  -8    0.77    0.21
  -1   6   8    0.53    0.15
  -1   6   8    0.98    0.20
   0  -6  -8    4.47    0.33
   0  -6  -8    4.64    0.43
   0   6   8    4.37    0.32
   0   6   8    5.38    0.49
   0   6   8    4.71    0.31
  -1  -6  -8   21.07    0.97
  -1  -6  -8   20.55    0.78
   1   6   8   20.51    0.70
   1   6   8   20.84    0.68
   1   6   8   19.52    0.93
  -2  -6  -8    0.96    0.17
  -2  -6  -8    0.62    0.22
   2   6   8    0.47    0.18
   2   6   8    0.81    0.07
   2   6   8    0.96    0.11
  -3  -6  -8    0.86    0.24
   3   6   8    0.76    0.20
   3   6   8    0.43    0.19
  -4  -6  -8    4.62    0.48
   4   6   8    4.57    0.40
   4   6   8    4.90    0.48
  -5  -6  -8    1.81    0.34
   5   6   8    1.93    0.35
   5   6   8    1.71    0.26
   5   6   8    2.13    0.11
   6   6   8   16.31    0.74
   6   6   8   15.75    0.92
   7   6   8    3.92    0.35
   7   6   8    3.39    0.47
   8   6   8    0.73    0.26
   8   6   8    1.14    0.21
   9   6   8   35.91    1.21
   9   6   8   33.76    1.60
  10   6   8    0.47    0.15
  10   6   8    0.51    0.26
   3  -7  -8    6.89    0.44
  -3   7   8    6.76    0.53
   2  -7  -8    0.42    0.15
  -2   7   8    0.54    0.17
   1  -7  -8    4.46    0.36
  -1   7   8    4.64    0.39
   0  -7  -8    5.60    0.46
   0  -7  -8    4.92    0.36
   0   7   8    4.81    0.35
   0   7   8    4.47    0.32
  -1  -7  -8    2.31    0.33
  -1  -7  -8    2.74    0.27
   1   7   8    2.81    0.22
   1   7   8    2.78    0.24
   1   7   8    2.93    0.39
  -2  -7  -8    0.50    0.15
  -2  -7  -8    0.53    0.19
   2   7   8    0.26    0.07
   2   7   8    0.42    0.18
   2   7   8    0.26    0.08
  -3  -7  -8    2.58    0.37
  -3  -7  -8    2.94    0.27
   3   7   8    2.11    0.12
   3   7   8    2.22    0.35
   3   7   8    2.15    0.32
  -4  -7  -8    0.88    0.25
   4   7   8    1.41    0.30
   4   7   8    0.77    0.21
   5   7   8    4.24    0.48
   5   7   8    3.56    0.37
   6   7   8    0.54    0.21
   6   7   8    0.53    0.17
   7   7   8   17.31    0.99
   7   7   8   14.15    0.73
   8   7   8    5.57    0.61
   8   7   8    5.76    0.45
   9   7   8    6.07    0.47
   9   7   8    6.36    0.68
  10   7   8    0.75    0.20
  10   7   8    0.73    0.29
   3  -8  -8    1.67    0.24
   3  -8  -8    1.20    0.21
  -3   8   8    0.91    0.25
   2  -8  -8    0.08    0.10
  -2   8   8    0.27    0.15
   1  -8  -8    0.31    0.14
  -1   8   8    0.60    0.18
   0  -8  -8    4.08    0.35
   0   8   8    4.15    0.35
  -1  -8  -8    0.04    0.11
  -1  -8  -8    0.25    0.11
   1   8   8    0.18    0.09
   1   8   8    0.10    0.08
  -2  -8  -8    0.07    0.09
  -2  -8  -8    0.04    0.11
   2   8   8   -0.01    0.14
   2   8   8    0.13    0.08
   2   8   8    0.05    0.06
  -3  -8  -8   10.46    0.68
  -3  -8  -8   10.18    0.52
   3   8   8    9.37    0.30
   3   8   8    9.75    0.64
   3   8   8    8.96    0.64
   3   8   8    8.92    0.35
  -4  -8  -8    3.99    0.46
   4   8   8    4.20    0.46
   4   8   8    3.40    0.40
  -5  -8  -8    1.76    0.35
   5   8   8    1.20    0.26
   5   8   8    1.94    0.36
   6   8   8   12.88    0.83
   6   8   8   10.20    0.65
   7   8   8    0.05    0.12
   7   8   8   -0.06    0.11
   8   8   8    1.84    0.40
   8   8   8    1.36    0.28
   9   8   8    1.77    0.30
   9   8   8    1.43    0.38
  10   8   8    0.12    0.15
  10   8   8    0.23    0.22
   2  -9  -8    0.52    0.17
   2  -9  -8    0.71    0.18
  -2   9   8    0.86    0.23
   1  -9  -8    0.66    0.17
  -1   9   8    0.56    0.18
   0  -9  -8    0.28    0.13
   0   9   8    0.02    0.10
  -1  -9  -8   -0.05    0.08
   1   9   8    0.09    0.09
  -2  -9  -8    3.54    0.33
   2   9   8    3.41    0.24
   2   9   8    3.66    0.28
  -3  -9  -8   11.63    0.74
  -3  -9  -8   12.60    0.61
   3   9   8   11.42    0.45
   3   9   8   10.71    0.72
   3   9   8   11.26    0.73
   3   9   8   12.26    0.42
  -4  -9  -8   -0.01    0.12
  -4  -9  -8   -0.10    0.08
   4   9   8   -0.14    0.11
   4   9   8    0.04    0.05
   4   9   8    0.00    0.13
  -5  -9  -8    3.97    0.48
   5   9   8    3.87    0.44
   5   9   8    3.96    0.47
   6   9   8    0.37    0.20
   6   9   8    0.01    0.12
   7   9   8    0.15    0.17
   7   9   8    0.01    0.12
   8   9   8    6.93    0.57
   8   9   8    7.58    0.72
   9   9   8    5.25    0.65
   9   9   8    5.57    0.52
   1 -10  -8    0.60    0.18
  -1  10   8    1.11    0.25
   0 -10  -8    2.51    0.29
   0 -10  -8    3.21    0.33
   0  10   8    2.94    0.33
  -1 -10  -8    0.42    0.15
  -1 -10  -8    0.58    0.18
   1  10   8    1.02    0.20
  -2 -10  -8    0.08    0.11
  -2 -10  -8    0.07    0.10
   2  10   8    0.07    0.08
  -3 -10  -8    0.12    0.11
  -3 -10  -8    0.16    0.12
   3  10   8   -0.04    0.05
   3  10   8    0.11    0.07
  -4 -10  -8    0.03    0.14
  -4 -10  -8    0.03    0.09
  -4 -10  -8    0.14    0.11
   4  10   8   -0.04    0.05
   4  10   8    0.13    0.16
   4  10   8   -0.05    0.14
  -5 -10  -8    0.00    0.15
   5  10   8    0.06    0.15
   5  10   8   -0.04    0.15
  -6 -10  -8    3.15    0.48
   6  10   8    3.56    0.49
   6  10   8    3.77    0.47
   7  10   8    0.34    0.20
   7  10   8    0.11    0.19
   8  10   8    0.45    0.22
   8  10   8    0.63    0.28
   9  10   8    0.71    0.31
   9  10   8    0.99    0.28
   0 -11  -8    2.39    0.30
   0  11   8    3.16    0.35
  -1 -11  -8    0.30    0.15
   1  11   8    0.38    0.16
  -2 -11  -8    1.95    0.29
   2  11   8    2.38    0.26
  -3 -11  -8    0.45    0.17
   3  11   8    0.21    0.11
  -4 -11  -8    0.24    0.15
   4  11   8    0.40    0.10
  -5 -11  -8    3.78    0.38
   5  11   8    3.91    0.19
  -6 -11  -8    0.05    0.18
   6  11   8    1.16    0.33
   6  11   8    0.72    0.25
   7  11   8    0.06    0.18
   7  11   8    0.18    0.21
   8  11   8    3.27    0.53
   8  11   8    2.39    0.43
   2  12   8    1.33    0.23
  -3 -12  -8    0.22    0.15
   3  12   8    0.24    0.12
  -4 -12  -8    2.98    0.36
   4  12   8    2.59    0.22
  -5 -12  -8    0.09    0.14
   5  12   8    0.26    0.08
   2  -7   9    0.14    0.14
   2  -7   9    0.07    0.12
   1   6  -9    0.14    0.14
  -1  -6   9    0.39    0.19
   0   6  -9    4.27    0.42
   0  -6   9    6.16    0.50
   1  -6   9    2.66    0.33
   2  -6   9    0.12    0.12
   3  -6   9    6.51    0.44
   4  -6   9    0.69    0.17
   4  -6   9    0.84    0.19
   5  -6   9   -0.03    0.09
   2   5  -9    1.15    0.26
  -2  -5   9    1.20    0.28
   1   5  -9    0.48    0.19
  -1  -5   9    0.74    0.21
   0   5  -9    0.25    0.14
   0  -5   9    0.34    0.15
  -1   5  -9    4.66    0.43
   1  -5   9    5.20    0.42
  -2   5  -9    0.06    0.12
   2  -5   9    0.05    0.09
   3  -5   9    6.64    0.43
   4  -5   9    4.01    0.32
   5  -5   9    0.16    0.09
   5  -5   9    0.04    0.08
   6  -5   9    3.47    0.27
   3   4  -9   11.14    0.70
   3   4  -9   10.14    0.58
   2   4  -9    0.39    0.17
  -2  -4   9    0.77    0.23
   1   4  -9    0.82    0.22
  -1  -4   9    1.54    0.28
   0   4  -9    0.52    0.19
   0  -4   9    0.27    0.14
  -1   4  -9    0.22    0.15
   1  -4   9    0.16    0.12
  -2   4  -9    1.86    0.30
   2  -4   9    1.81    0.24
  -3   4  -9   19.18    0.93
   3  -4   9   18.89    0.76
   4  -4   9    0.32    0.11
   5  -4   9    3.79    0.28
   6  -4   9    0.81    0.13
   6  -4   9    0.66    0.13
   7  -4   9    0.00    0.07
   3   3  -9    0.75    0.23
   3   3  -9    0.19    0.13
  -3  -3   9    0.28    0.11
   2   3  -9    0.07    0.13
  -2  -3   9    0.09    0.13
   1   3  -9    6.79    0.52
  -1  -3   9    7.78    0.52
   0   3  -9    0.56    0.19
   0  -3   9    0.25    0.13
  -1   3  -9    8.84    0.59
   1  -3   9    7.76    0.48
  -2   3  -9   10.65    0.66
   2  -3   9    9.50    0.51
  -3   3  -9    5.48    0.49
   3  -3   9    5.95    0.37
  -4   3  -9    0.02    0.13
   4  -3   9    0.06    0.07
  -5   3  -9    0.42    0.19
   5  -3   9    0.25    0.09
   6  -3   9    0.58    0.11
   7  -3   9    0.39    0.08
   4   2  -9    0.05    0.12
   4   2  -9    0.01    0.11
  -4  -2   9    0.10    0.13
   3   2  -9    2.39    0.35
   3   2  -9    2.12    0.27
  -3  -2   9    2.22    0.24
   2   2  -9    0.05    0.13
   2   2  -9    0.09    0.11
  -2  -2   9    0.20    0.07
  -2  -2   9    0.25    0.15
   1   2  -9    8.72    0.59
  -1  -2   9    8.59    0.55
   0   2  -9    1.03    0.24
   0  -2   9    1.11    0.22
  -1   2  -9    7.61    0.56
   1  -2   9    7.39    0.46
  -2   2  -9    0.87    0.24
   2  -2   9    0.61    0.15
  -3   2  -9   17.49    0.91
   3  -2   9   16.54    0.66
  -4   2  -9    0.72    0.23
   4  -2   9    0.76    0.14
  -5   2  -9   15.59    0.88
   5  -2   9   15.65    0.56
  -6   2  -9    0.48    0.22
   6  -2   9    0.52    0.09
   7  -2   9    0.08    0.06
   4   1  -9    4.30    0.38
   4   1  -9    5.09    0.48
  -4  -1   9    4.46    0.41
   3   1  -9    0.45    0.16
   3   1  -9    0.13    0.13
  -3  -1   9    0.35    0.12
  -3  -1   9    0.22    0.12
   2   1  -9    2.18    0.32
   2   1  -9    1.68    0.23
  -2  -1   9    1.72    0.30
  -2  -1   9    1.80    0.19
   1   1  -9    1.32    0.27
  -1  -1   9    1.16    0.23
   0   1  -9    0.87    0.23
   0  -1   9    0.87    0.20
  -1   1  -9   14.40    0.80
   1  -1   9   14.36    0.67
  -2   1  -9   11.94    0.73
   2  -1   9   11.83    0.57
  -3   1  -9    8.87    0.63
   3  -1   9    8.16    0.43
  -4   1  -9   12.18    0.76
   4  -1   9   11.06    0.48
  -5   1  -9    0.15    0.14
   5  -1   9    0.17    0.07
  -6   1  -9   -0.08    0.13
   6  -1   9   -0.04    0.05
  -7   1  -9   11.48    0.79
   7  -1   9   11.76    0.80
   7  -1   9   12.46    0.38
  -8   1  -9    2.63    0.43
   8  -1   9    2.97    0.44
   4   0  -9    0.25    0.17
   4   0  -9    0.56    0.18
  -4   0   9    0.30    0.16
   3   0  -9    3.18    0.38
   3   0  -9    2.86    0.31
  -3   0   9    3.63    0.33
   2   0  -9    1.27    0.27
   2   0  -9    2.28    0.26
  -2   0   9    2.08    0.17
  -2   0   9    1.75    0.20
  -2   0   9    1.12    0.24
   1   0  -9    3.97    0.31
   1   0  -9    3.07    0.38
  -1   0   9    4.27    0.39
  -1   0   9    4.18    0.20
   0   0  -9    0.32    0.16
   0   0   9    0.32    0.14
  -1   0  -9    1.50    0.30
   1   0   9    1.46    0.23
  -2   0  -9    1.21    0.28
   2   0   9    1.07    0.19
  -3   0  -9    1.92    0.33
   3   0   9    2.80    0.26
  -4   0  -9    0.28    0.17
   4   0   9    0.26    0.09
  -5   0  -9   36.52    1.50
   5   0   9   33.92    1.03
  -6   0  -9   16.24    0.95
   6   0   9   17.15    0.57
   6   0   9   16.78    0.96
  -7   0  -9    1.99    0.37
   7   0   9    1.39    0.12
   7   0   9    1.49    0.33
  -8   0  -9    2.80    0.44
   8   0   9    1.87    0.38
  -9   0  -9   -0.06    0.15
   9   0   9    0.25    0.19
   4  -1  -9    3.66    0.35
   4  -1  -9    3.81    0.42
  -4   1   9    4.35    0.41
   3  -1  -9   -0.07    0.08
   3  -1  -9   -0.01    0.10
  -3   1   9    0.11    0.12
   2  -1  -9    4.14    0.34
   2  -1  -9    3.99    0.42
  -2   1   9    4.51    0.33
  -2   1   9    5.13    0.30
   1  -1  -9    0.04    0.09
   1  -1  -9    0.05    0.10
  -1   1   9    0.03    0.06
  -1   1   9    0.05    0.10
   0  -1  -9    1.62    0.29
   0   1   9    1.98    0.28
  -1  -1  -9    2.98    0.38
   1   1   9    2.65    0.30
  -2  -1  -9    4.08    0.44
   2   1   9    3.96    0.34
   3   1   9   28.72    1.00
  -4  -1  -9   34.49    1.45
   4   1   9   33.70    1.09
  -5  -1  -9    3.28    0.43
   5   1   9    3.93    0.27
  -6  -1  -9    0.75    0.24
   6   1   9    0.53    0.21
   6   1   9    0.87    0.13
  -7  -1  -9    4.05    0.50
   7   1   9    4.84    0.25
   7   1   9    3.74    0.48
  -8  -1  -9    0.25    0.20
   8   1   9    0.32    0.19
   8   1   9    0.27    0.07
  -9  -1  -9    4.64    0.57
   9   1   9    3.98    0.53
   9   1   9    3.69    0.20
 -10  -1  -9    4.41    0.58
  10   1   9    4.04    0.21
  10   1   9    4.05    0.55
   4  -2  -9    0.69    0.21
   4  -2  -9    0.63    0.18
  -4   2   9    1.05    0.25
   3  -2  -9   -0.09    0.08
   3  -2  -9    0.02    0.11
  -3   2   9    0.09    0.12
   2  -2  -9    7.66    0.55
   2  -2  -9    6.32    0.43
  -2   2   9    7.21    0.40
  -2   2   9    6.66    0.42
   1  -2  -9    0.84    0.24
   1  -2  -9    1.24    0.20
  -1   2   9    0.95    0.12
  -1   2   9    0.75    0.14
  -1   2   9    0.81    0.22
   0  -2  -9   13.73    0.77
   0  -2  -9   12.87    0.57
   0   2   9   12.50    0.39
   0   2   9   12.71    0.68
  -1  -2  -9    0.20    0.13
   1   2   9   -0.02    0.07
  -2  -2  -9    1.06    0.26
   2   2   9    0.90    0.20
  -3  -2  -9    0.08    0.12
   3   2   9    0.01    0.07
  -4  -2  -9    2.84    0.41
   4   2   9    3.44    0.29
  -5  -2  -9    2.64    0.40
   5   2   9    2.56    0.24
   5   2   9    2.31    0.38
  -6  -2  -9    9.47    0.70
   6   2   9    9.04    0.42
   6   2   9    8.89    0.68
  -7  -2  -9   21.55    1.17
   7   2   9   23.63    0.75
   7   2   9   21.38    1.15
  -8  -2  -9    3.34    0.48
   8   2   9    2.84    0.45
   8   2   9    2.83    0.21
  -9  -2  -9    1.96    0.41
   9   2   9    1.52    0.15
   9   2   9    1.19    0.33
 -10  -2  -9    6.40    0.70
  10   2   9    5.71    0.65
  10   2   9    6.55    0.31
   4  -3  -9    1.08    0.22
   4  -3  -9    0.48    0.19
  -4   3   9    0.58    0.20
   3  -3  -9   -0.05    0.09
   3  -3  -9    0.15    0.13
  -3   3   9    0.02    0.11
   2  -3  -9   15.86    0.71
   2  -3  -9   15.84    0.82
  -2   3   9   15.28    0.70
  -2   3   9   17.18    0.69
   1  -3  -9    0.20    0.14
   1  -3  -9    0.16    0.10
  -1   3   9    0.12    0.13
  -1   3   9    0.13    0.08
  -1   3   9    0.09    0.09
   0  -3  -9    2.09    0.33
   0  -3  -9    2.39    0.25
   0   3   9    1.89    0.16
   0   3   9    2.15    0.30
  -1  -3  -9    0.06    0.10
   1   3   9    0.04    0.10
  -2  -3  -9    3.03    0.40
   2   3   9    2.83    0.32
  -3  -3  -9    1.07    0.26
  -4  -3  -9    6.31    0.58
   4   3   9    5.76    0.40
  -5  -3  -9    9.23    0.68
   5   3   9    8.45    0.46
   5   3   9    8.77    0.66
  -6  -3  -9   13.30    0.86
   6   3   9   12.53    0.83
   6   3   9   14.69    0.60
  -7  -3  -9    0.55    0.22
   7   3   9    0.73    0.14
   7   3   9    0.25    0.17
  -8  -3  -9    0.15    0.17
   8   3   9   -0.03    0.06
   8   3   9   -0.01    0.13
  -9  -3  -9   10.27    0.86
   9   3   9   12.47    0.51
   9   3   9   12.97    0.91
  10   3   9    0.02    0.07
  10   3   9    0.09    0.19
   4  -4  -9    0.04    0.13
   4  -4  -9   -0.10    0.10
  -4   4   9    0.02    0.13
   3  -4  -9   21.00    0.96
   3  -4  -9   20.55    0.86
  -3   4   9   20.88    0.92
   2  -4  -9    3.26    0.37
   2  -4  -9    2.81    0.30
  -2   4   9    2.19    0.28
   1  -4  -9    3.42    0.39
   1  -4  -9    2.28    0.26
  -1   4   9    2.61    0.24
  -1   4   9    2.66    0.26
   0  -4  -9   18.32    0.94
   0  -4  -9   18.87    0.75
   0   4   9   19.90    0.67
   0   4   9   18.79    0.60
   0   4   9   19.11    0.90
  -1  -4  -9    1.55    0.20
  -1  -4  -9    1.68    0.31
   1   4   9    1.30    0.26
   1   4   9    1.26    0.09
  -2  -4  -9    5.08    0.50
   2   4   9    5.50    0.45
  -3  -4  -9    2.32    0.37
   3   4   9    2.33    0.29
  -4  -4  -9    0.00    0.11
   4   4   9   -0.04    0.10
   4   4   9   -0.01    0.08
  -5  -4  -9    7.77    0.65
   5   4   9    7.75    0.65
   5   4   9    7.32    0.45
  -6  -4  -9   19.90    1.09
   6   4   9   19.38    0.77
   6   4   9   18.95    1.06
  -7  -4  -9    5.45    0.59
   7   4   9    5.79    0.60
   7   4   9    7.12    0.41
  -8  -4  -9    6.31    0.65
   8   4   9    6.79    0.67
   8   4   9    7.55    0.42
   9   4   9    4.28    0.30
   9   4   9    3.42    0.52
  10   4   9    0.05    0.16
  10   4   9    0.11    0.09
   3  -5  -9    3.85    0.36
   3  -5  -9    4.49    0.41
  -3   5   9    4.09    0.41
   2  -5  -9    2.21    0.31
   2  -5  -9    1.57    0.24
  -2   5   9    1.63    0.26
   1  -5  -9    4.58    0.37
   1  -5  -9    4.49    0.44
  -1   5   9    4.20    0.34
  -1   5   9    4.88    0.33
   0  -5  -9    0.53    0.20
   0  -5  -9    0.64    0.17
   0   5   9    0.68    0.21
   0   5   9    0.59    0.13
   0   5   9    0.65    0.12
  -1  -5  -9    1.79    0.32
  -1  -5  -9    1.93    0.23
   1   5   9    2.12    0.32
   1   5   9    1.94    0.16
  -2  -5  -9    5.65    0.53
   2   5   9    6.05    0.49
  -3  -5  -9    8.99    0.66
   3   5   9    7.40    0.52
  -4  -5  -9   19.75    1.06
   4   5   9   20.91    1.07
   4   5   9   20.05    0.88
  -5  -5  -9    0.65    0.23
   5   5   9    0.44    0.15
   5   5   9    0.47    0.22
  -6  -5  -9    1.69    0.37
   6   5   9    2.07    0.26
   6   5   9    2.07    0.39
  -7  -5  -9    7.96    0.72
   7   5   9    8.47    0.49
   7   5   9    8.51    0.73
   8   5   9    0.20    0.11
   8   5   9    0.25    0.20
   9   5   9    0.09    0.09
   9   5   9    0.04    0.14
  10   5   9    1.56    0.23
  10   5   9    1.55    0.42
   3  -6  -9    3.98    0.36
  -3   6   9    4.62    0.44
   2  -6  -9    0.01    0.10
   2  -6  -9    0.06    0.12
  -2   6   9    0.02    0.11
   1  -6  -9    0.77    0.19
   1  -6  -9    0.77    0.21
  -1   6   9    0.76    0.18
   0  -6  -9    2.20    0.26
   0  -6  -9    2.18    0.33
   0   6   9    2.18    0.24
   0   6   9    2.06    0.21
  -1  -6  -9   10.59    0.69
  -1  -6  -9   10.87    0.55
   1   6   9   10.50    0.68
   1   6   9   11.69    0.40
   1   6   9   10.58    0.45
  -2  -6  -9   16.78    0.93
  -2  -6  -9   19.08    0.74
   2   6   9   17.70    0.88
   2   6   9   17.08    0.49
  -3  -6  -9   11.59    0.76
   3   6   9   11.99    0.69
  -4  -6  -9    0.91    0.27
   4   6   9    1.80    0.28
   4   6   9    1.53    0.34
  -5  -6  -9    0.28    0.17
   5   6   9    0.24    0.17
   5   6   9    0.15    0.11
  -6  -6  -9   12.23    0.84
   6   6   9   12.64    0.84
   6   6   9   12.19    0.65
  -7  -6  -9    8.74    0.76
   7   6   9    8.45    0.53
   7   6   9    8.83    0.75
   8   6   9   12.69    0.90
   8   6   9   11.39    0.62
   9   6   9    1.97    0.44
   9   6   9    1.39    0.24
  10   6   9    0.22    0.24
  10   6   9    0.05    0.10
   2  -7  -9    2.61    0.30
  -2   7   9    2.80    0.34
   1  -7  -9    5.98    0.43
  -1   7   9    6.23    0.44
   0  -7  -9    1.31    0.22
   0  -7  -9    1.53    0.29
   0   7   9    1.33    0.21
   0   7   9    1.41    0.19
  -1  -7  -9    3.48    0.32
  -1  -7  -9    3.80    0.42
   1   7   9    3.46    0.26
   1   7   9    3.56    0.45
   1   7   9    3.42    0.22
  -2  -7  -9    0.47    0.15
  -2  -7  -9    0.91    0.26
   2   7   9    0.88    0.23
   2   7   9    0.70    0.10
  -3  -7  -9   13.01    0.81
   3   7   9   11.31    0.70
  -4  -7  -9    8.37    0.66
   4   7   9    9.74    0.62
   4   7   9    8.84    0.67
  -5  -7  -9    0.83    0.27
   5   7   9    1.23    0.31
   5   7   9    1.47    0.28
  -6  -7  -9    0.31    0.18
   6   7   9    0.85    0.27
   6   7   9    0.72    0.20
  -7  -7  -9    2.28    0.43
   7   7   9    1.79    0.40
   7   7   9    2.00    0.31
   8   7   9    0.52    0.25
   8   7   9    0.30    0.16
   9   7   9   14.22    0.75
   9   7   9   15.25    1.04
  10   7   9    0.73    0.31
  10   7   9    0.68    0.20
   2  -8  -9    0.51    0.17
  -2   8   9    0.79    0.22
   1  -8  -9    0.08    0.10
  -1   8   9   -0.01    0.10
   0  -8  -9    1.36    0.23
   0   8   9    1.68    0.24
  -1  -8  -9    2.76    0.30
  -1  -8  -9    2.17    0.33
   1   8   9    2.04    0.20
   1   8   9    2.02    0.22
  -2  -8  -9    6.83    0.44
  -2  -8  -9    6.75    0.57
   2   8   9    6.66    0.58
   2   8   9    6.16    0.27
   2   8   9    5.92    0.31
  -3  -8  -9    4.10    0.35
  -3  -8  -9    3.41    0.44
   3   8   9    3.52    0.17
   3   8   9    3.76    0.44
  -4  -8  -9    1.86    0.36
   4   8   9    1.60    0.31
   4   8   9    1.97    0.36
  -5  -8  -9    5.54    0.59
   5   8   9    7.21    0.65
   5   8   9    6.35    0.54
  -6  -8  -9    0.09    0.16
   6   8   9    0.53    0.23
   6   8   9    0.33    0.16
  -7  -8  -9    1.12    0.33
   7   8   9    1.43    0.29
   7   8   9    2.57    0.46
   8   8   9   12.43    0.92
   8   8   9   12.28    0.73
   9   8   9    8.77    0.61
   9   8   9    8.08    0.79
  10   8   9    1.59    0.43
  10   8   9    0.99    0.26
   1  -9  -9    1.08    0.22
  -1   9   9    1.46    0.26
   0  -9  -9    0.79    0.19
   0   9   9    0.92    0.21
  -1  -9  -9    5.23    0.41
   1   9   9    5.20    0.36
  -2  -9  -9    1.60    0.25
   2   9   9    1.20    0.14
   2   9   9    1.17    0.16
  -3  -9  -9   -0.01    0.13
  -3  -9  -9    0.08    0.11
   3   9   9    0.06    0.06
   3   9   9    0.10    0.17
  -4  -9  -9    1.78    0.36
   4   9   9    2.42    0.38
   4   9   9    1.50    0.33
  -5  -9  -9    3.24    0.47
   5   9   9    4.09    0.51
   5   9   9    3.71    0.45
  -6  -9  -9    6.59    0.66
   6   9   9    6.43    0.56
   6   9   9    6.55    0.66
  -7  -9  -9    7.67    0.74
   7   9   9    7.02    0.71
   7   9   9    8.43    0.65
   8   9   9   -0.03    0.12
   8   9   9   -0.19    0.13
   9   9   9    0.52    0.28
   9   9   9    0.88    0.26
   0 -10  -9    1.98    0.29
   0 -10  -9    1.59    0.26
   0  10   9    1.84    0.28
  -1 -10  -9    5.17    0.43
   1  10   9    5.57    0.39
  -2 -10  -9    5.38    0.43
   2  10   9    5.36    0.34
  -3 -10  -9    3.46    0.35
   3  10   9    3.63    0.24
  -4 -10  -9    0.56    0.23
  -4 -10  -9    0.54    0.17
   4  10   9    0.44    0.23
   4  10   9    0.63    0.25
   4  10   9    0.47    0.07
  -5 -10  -9    1.51    0.36
   5  10   9    1.67    0.36
   5  10   9    1.52    0.35
  -6 -10  -9    0.14    0.18
   6  10   9    0.05    0.15
   6  10   9   -0.04    0.15
  -7 -10  -9    1.44    0.39
   7  10   9    2.35    0.40
   7  10   9    2.17    0.45
   8  10   9    0.03    0.16
   8  10   9    0.27    0.24
  -2 -11  -9   -0.08    0.10
  -2 -11  -9   -0.03    0.09
   2  11   9    0.06    0.09
  -3 -11  -9    0.44    0.18
  -3 -11  -9    0.61    0.19
   3  11   9    0.50    0.13
  -4 -11  -9    4.84    0.41
  -4 -11  -9    3.79    0.39
   4  11   9    4.58    0.24
  -6 -11  -9    2.45    0.46
   6  11   9    2.60    0.47
   6  11   9    1.37    0.35
  -7 -11  -9   -0.05    0.19
   7  11   9    0.07    0.19
   7  11   9    0.15    0.19
   0   5 -10    2.27    0.34
   0  -5  10    2.19    0.32
  -1   5 -10    1.07    0.25
   1  -5  10    0.90    0.23
  -2   5 -10    2.31    0.34
   2  -5  10    1.46    0.25
   3  -5  10    1.17    0.22
   4  -5  10    0.24    0.12
   5  -5  10    0.15    0.10
   5  -5  10    0.10    0.09
   1   4 -10    4.71    0.46
  -1  -4  10    4.87    0.47
   0   4 -10    0.45    0.20
   0  -4  10    0.16    0.14
  -1   4 -10    0.02    0.10
   1  -4  10    0.09    0.11
  -2   4 -10    9.71    0.66
   2  -4  10   10.27    0.58
  -3   4 -10    0.54    0.21
   3  -4  10    0.68    0.17
   4  -4  10    9.32    0.49
   5  -4  10    6.70    0.40
   6  -4  10    1.13    0.17
   2   3 -10    9.02    0.65
   1   3 -10   -0.11    0.11
  -1  -3  10   -0.08    0.12
   0   3 -10    0.14    0.14
   0  -3  10    0.04    0.12
  -1   3 -10    4.14    0.45
   1  -3  10    4.05    0.38
  -2   3 -10    2.57    0.37
   2  -3  10    2.16    0.28
  -3   3 -10    0.04    0.14
   3  -3  10    0.04    0.09
  -4   3 -10    3.29    0.42
   4  -3  10    3.33    0.29
  -5   3 -10    1.08    0.28
   5  -3  10    1.01    0.16
   6  -3  10    0.17    0.08
   7  -3  10    1.60    0.15
   7  -3  10    1.30    0.14
   3   2 -10    2.56    0.31
   3   2 -10    1.82    0.33
   2   2 -10    0.89    0.25
   1   2 -10    6.10    0.53
  -1  -2  10    6.21    0.51
   0   2 -10    0.18    0.15
   0  -2  10    0.31    0.15
  -1   2 -10   15.54    0.88
   1  -2  10   16.32    0.77
  -2   2 -10    6.64    0.57
   2  -2  10    6.64    0.44
  -3   2 -10    7.78    0.63
   3  -2  10    7.18    0.44
  -4   2 -10   12.90    0.80
   4  -2  10   11.75    0.54
  -5   2 -10    0.47    0.20
   5  -2  10    0.33    0.10
  -6   2 -10    4.61    0.52
   6  -2  10    4.30    0.26
   7  -2  10    5.43    0.26
   3   1 -10    0.89    0.25
   3   1 -10    0.57    0.19
  -3  -1  10    0.49    0.14
   2   1 -10    3.87    0.44
   1   1 -10    2.32    0.35
   0   1 -10   26.79    1.22
   0  -1  10   27.18    1.09
  -1   1 -10   15.01    0.87
   1  -1  10   17.09    0.78
  -2   1 -10    0.36    0.18
   2  -1  10    0.21    0.12
  -3   1 -10    6.31    0.57
   3  -1  10    4.84    0.36
  -4   1 -10    2.39    0.39
   4  -1  10    2.08    0.23
  -5   1 -10    2.19    0.38
   5  -1  10    1.98    0.20
  -6   1 -10    6.59    0.61
   6  -1  10    5.93    0.31
  -7   1 -10    3.04    0.46
   7  -1  10    3.03    0.19
   3   0 -10    3.12    0.34
   3   0 -10    3.20    0.40
  -3   0  10    2.30    0.27
   2   0 -10    8.42    0.51
   2   0 -10    8.62    0.62
  -2   0  10    8.19    0.38
   1   0 -10    0.99    0.25
  -1   0  10    1.20    0.26
   0   0 -10    1.71    0.33
   0   0  10    1.46    0.26
  -1   0 -10    7.08    0.59
   1   0  10    7.98    0.51
  -2   0 -10    3.19    0.43
   2   0  10    3.17    0.32
  -3   0 -10    0.20    0.17
   3   0  10    0.06    0.09
  -4   0 -10    2.51    0.40
   4   0  10    3.05    0.28
  -5   0 -10    8.95    0.70
   5   0  10    9.34    0.45
  -6   0 -10   10.33    0.77
   6   0  10   10.38    0.44
  -7   0 -10   14.39    0.94
   7   0  10   13.89    0.49
  -8   0 -10    0.99    0.32
   8   0  10    1.09    0.32
  -9   0 -10    1.04    0.33
   9   0  10    0.84    0.30
   3  -1 -10    0.03    0.12
   3  -1 -10    0.22    0.15
  -3   1  10    0.11    0.12
   2  -1 -10    4.84    0.49
   2  -1 -10    5.48    0.42
  -2   1  10    4.83    0.32
   1  -1 -10    4.57    0.48
  -1   1  10    5.56    0.48
   0  -1 -10    9.63    0.68
   0   1  10    9.82    0.60
  -1  -1 -10    2.13    0.36
   1   1  10    2.00    0.29
  -2  -1 -10    3.54    0.44
   2   1  10    3.36    0.34
  -3  -1 -10   13.86    0.85
   3   1  10   13.34    0.65
  -4  -1 -10    2.51    0.41
   4   1  10    3.03    0.29
  -5  -1 -10    1.38    0.33
   5   1  10    1.28    0.19
  -6  -1 -10   12.74    0.86
   6   1  10   12.13    0.52
  -7  -1 -10    1.93    0.40
   7   1  10    2.82    0.46
   7   1  10    2.23    0.20
  -8  -1 -10    4.60    0.58
   8   1  10    4.70    0.26
   8   1  10    4.21    0.54
  -9  -1 -10    0.56    0.27
   9   1  10    1.35    0.35
   3  -2 -10    4.72    0.47
   3  -2 -10    5.35    0.43
  -3   2  10    6.27    0.44
   2  -2 -10    0.30    0.15
   2  -2 -10    0.11    0.13
  -2   2  10    0.07    0.10
   1  -2 -10    4.42    0.47
   1  -2 -10    4.78    0.38
  -1   2  10    4.95    0.46
  -1   2  10    4.48    0.26
   0  -2 -10    0.47    0.19
   0   2  10    0.46    0.17
  -1  -2 -10    3.34    0.43
   1   2  10    3.98    0.39
  -2  -2 -10    1.71    0.34
   2   2  10    1.74    0.27
  -3  -2 -10    2.28    0.39
   3   2  10    2.42    0.29
  -4  -2 -10    0.15    0.16
   4   2  10    0.28    0.12
  -5  -2 -10    6.04    0.60
   5   2  10    6.18    0.40
  -6  -2 -10    2.37    0.42
   6   2  10    2.67    0.45
   6   2  10    2.92    0.26
  -7  -2 -10    1.54    0.35
   7   2  10    2.14    0.41
   7   2  10    1.59    0.19
  -8  -2 -10   -0.06    0.14
   8   2  10   -0.02    0.13
   8   2  10    0.14    0.09
  -9  -2 -10    4.26    0.58
   9   2  10    3.72    0.25
   9   2  10    4.32    0.57
 -10  -2 -10    0.40    0.26
  10   2  10    0.20    0.22
  10   2  10    0.78    0.13
   3  -3 -10    0.06    0.11
   3  -3 -10    0.02    0.12
  -3   3  10    0.05    0.13
   2  -3 -10    0.17    0.15
   2  -3 -10    0.03    0.11
  -2   3  10    0.07    0.11
   1  -3 -10    6.94    0.45
   1  -3 -10    6.78    0.57
  -1   3  10    6.47    0.36
   0  -3 -10   18.33    0.97
   0   3  10   18.64    0.91
  -1  -3 -10    4.00    0.46
   1   3  10    4.09    0.41
  -2  -3 -10    5.45    0.55
   2   3  10    5.17    0.44
  -3  -3 -10    0.16    0.16
   3   3  10   -0.06    0.08
  -4  -3 -10    1.40    0.33
   4   3  10    0.94    0.20
  -5  -3 -10   13.27    0.88
   5   3  10   12.45    0.62
  -6  -3 -10   -0.02    0.14
   6   3  10    0.20    0.17
   6   3  10    0.07    0.08
  -7  -3 -10    1.40    0.36
   7   3  10    1.04    0.18
   7   3  10    1.33    0.35
  -8  -3 -10    3.36    0.52
   8   3  10    2.80    0.47
   8   3  10    3.43    0.28
  -9  -3 -10    1.04    0.34
   9   3  10    0.66    0.27
   9   3  10    0.97    0.16
 -10  -3 -10    0.25    0.21
  10   3  10    0.60    0.25
  10   3  10    0.20    0.11
   3  -4 -10   -0.01    0.12
   3  -4 -10    0.31    0.17
  -3   4  10    0.07    0.13
   2  -4 -10    5.49    0.43
   2  -4 -10    5.63    0.50
  -2   4  10    5.48    0.42
   1  -4 -10    7.11    0.47
   1  -4 -10    7.95    0.59
  -1   4  10    7.67    0.42
  -1   4  10    7.99    0.37
   0  -4 -10    2.56    0.38
   0  -4 -10    3.81    0.33
   0   4  10    3.24    0.21
   0   4  10    3.34    0.40
  -1  -4 -10    0.21    0.16
   1   4  10    0.18    0.14
  -2  -4 -10   10.05    0.71
   2   4  10    9.71    0.61
  -3  -4 -10    0.67    0.24
   3   4  10    0.93    0.22
  -4  -4 -10    7.25    0.65
   4   4  10    6.83    0.48
  -5  -4 -10    2.57    0.43
   5   4  10    2.61    0.44
   5   4  10    3.14    0.33
  -6  -4 -10   -0.03    0.12
   6   4  10    0.07    0.09
   6   4  10    0.09    0.15
  -7  -4 -10    5.62    0.63
   7   4  10    5.40    0.61
   7   4  10    6.00    0.40
  -8  -4 -10    0.31    0.21
   8   4  10    0.14    0.10
   8   4  10    0.19    0.19
  -9  -4 -10   -0.14    0.16
   9   4  10    0.09    0.18
   9   4  10    0.10    0.10
 -10  -4 -10    3.06    0.55
  10   4  10    2.38    0.50
  10   4  10    2.61    0.27
   2  -5 -10    5.78    0.50
   2  -5 -10    5.30    0.43
  -2   5  10    5.80    0.44
   1  -5 -10    0.80    0.23
   1  -5 -10    0.72    0.20
  -1   5  10    0.43    0.15
   0  -5 -10    8.10    0.61
   0  -5 -10    9.13    0.52
   0   5  10    9.33    0.64
   0   5  10    8.07    0.40
  -1  -5 -10    9.63    0.69
   1   5  10   10.76    0.69
  -2  -5 -10    4.54    0.51
   2   5  10    5.35    0.49
  -3  -5 -10    6.50    0.61
   3   5  10    5.01    0.46
  -4  -5 -10    3.38    0.47
   4   5  10    2.79    0.35
  -5  -5 -10    0.05    0.12
   5   5  10    0.27    0.21
   5   5  10    0.24    0.13
  -6  -5 -10    0.68    0.26
   6   5  10    0.78    0.20
   6   5  10    0.92    0.30
  -7  -5 -10    0.39    0.22
   7   5  10    0.40    0.15
   7   5  10   -0.04    0.12
  -8  -5 -10    1.17    0.35
   8   5  10    0.98    0.31
   8   5  10    0.97    0.20
  -9  -5 -10    0.80    0.32
   9   5  10    1.23    0.22
   9   5  10    1.01    0.33
 -10  -5 -10    0.03    0.19
  10   5  10    0.35    0.24
  10   5  10    0.44    0.16
   2  -6 -10    0.61    0.18
  -2   6  10    0.69    0.20
   1  -6 -10    3.22    0.34
   1  -6 -10    4.62    0.46
  -1   6  10    4.18    0.35
   0  -6 -10    2.48    0.29
   0  -6 -10    2.29    0.35
   0   6  10    2.45    0.20
   0   6  10    2.71    0.25
  -1  -6 -10    4.38    0.48
  -1  -6 -10    3.57    0.34
   1   6  10    3.46    0.43
   1   6  10    4.28    0.23
  -2  -6 -10   11.75    0.79
   2   6  10   12.68    0.76
  -3  -6 -10    4.13    0.50
   3   6  10    3.16    0.40
  -4  -6 -10   23.93    1.24
   4   6  10   24.24    1.06
  -5  -6 -10    0.11    0.15
   5   6  10   -0.21    0.12
   5   6  10   -0.04    0.10
  -6  -6 -10    0.08    0.16
   6   6  10    0.03    0.14
   6   6  10    0.00    0.10
  -7  -6 -10    1.61    0.39
   7   6  10    1.55    0.27
   7   6  10    1.58    0.39
  -8  -6 -10    0.02    0.15
   8   6  10    0.00    0.15
   8   6  10   -0.11    0.10
  -9  -6 -10    5.34    0.67
   9   6  10    5.16    0.43
   9   6  10    4.44    0.63
  10   6  10    2.23    0.31
  10   6  10    2.55    0.52
   1  -7 -10    0.28    0.15
   0  -7 -10    1.16    0.23
   0  -7 -10    1.41    0.30
   0   7  10    1.35    0.20
  -1  -7 -10    4.07    0.47
  -1  -7 -10    4.14    0.37
   1   7  10    4.24    0.27
  -2  -7 -10    9.04    0.68
   2   7  10    8.71    0.67
  -3  -7 -10   16.88    0.99
   3   7  10   17.44    0.92
  -4  -7 -10    5.54    0.59
   4   7  10    5.60    0.51
  -5  -7 -10   -0.09    0.14
   5   7  10   -0.03    0.13
   5   7  10   -0.04    0.12
  -6  -7 -10    3.71    0.53
   6   7  10    3.36    0.50
   6   7  10    4.43    0.44
  -7  -7 -10    0.50    0.25
   7   7  10    0.64    0.21
   7   7  10    0.19    0.18
  -8  -7 -10    0.52    0.26
   8   7  10    0.97    0.24
   8   7  10    1.69    0.41
  -9  -7 -10    0.46    0.25
   9   7  10    0.67    0.29
   9   7  10    0.88    0.23
   1  -8 -10    0.57    0.19
  -1   8  10    0.89    0.22
   0  -8 -10    1.88    0.27
   0   8  10    1.53    0.23
  -1  -8 -10    4.53    0.48
  -1  -8 -10    4.48    0.40
   1   8  10    4.67    0.31
   1   8  10    4.30    0.25
  -2  -8 -10    0.41    0.20
  -2  -8 -10    0.65    0.18
   2   8  10    0.40    0.09
   2   8  10    0.63    0.25
  -3  -8 -10    0.44    0.22
   3   8  10    0.27    0.17
  -4  -8 -10   12.87    0.86
   4   8  10   10.01    0.70
  -5  -8 -10    3.26    0.49
   5   8  10    2.91    0.40
   5   8  10    3.34    0.49
  -6  -8 -10    4.74    0.58
   6   8  10    5.29    0.61
   6   8  10    4.69    0.48
  -7  -8 -10    0.08    0.18
   7   8  10    0.04    0.18
   7   8  10    0.00    0.13
  -8  -8 -10    1.26    0.38
   8   8  10    1.34    0.29
   8   8  10    0.74    0.29
  -9  -8 -10    1.21    0.37
   9   8  10    1.78    0.32
   9   8  10    1.13    0.38
   0  -9 -10    0.12    0.12
   0   9  10    0.04    0.10
  -1  -9 -10    1.62    0.27
   1   9  10    1.15    0.19
  -2  -9 -10   -0.04    0.11
   2   9  10    0.04    0.07
  -3  -9 -10    8.27    0.69
  -3  -9 -10    7.83    0.51
   3   9  10    7.40    0.66
  -4  -9 -10    2.27    0.41
   4   9  10    1.89    0.38
  -5  -9 -10    1.24    0.34
   5   9  10    1.73    0.35
   5   9  10    1.81    0.40
  -6  -9 -10    4.18    0.56
   6   9  10    4.31    0.49
   6   9  10    3.78    0.54
  -7  -9 -10    3.20    0.53
   7   9  10    3.31    0.54
   7   9  10    3.25    0.44
  -8  -9 -10    1.23    0.39
   8   9  10    1.16    0.36
   8   9  10    1.06    0.29
  -1 -10 -10    0.36    0.17
   1  10  10    0.48    0.15
  -2 -10 -10    0.84    0.22
   2  10  10    0.94    0.16
  -3 -10 -10    0.03    0.12
   3  10  10    0.08    0.07
  -4 -10 -10    0.94    0.30
  -5 -10 -10    1.73    0.39
   5  10  10    1.60    0.36
   5  10  10    1.14    0.34
  -6 -10 -10    6.85    0.70
   6  10  10    6.66    0.69
   6  10  10    6.72    0.63
  -7 -10 -10    0.09    0.18
   7  10  10   -0.18    0.16
   7  10  10    0.11    0.18
  -8 -10 -10    0.04    0.20
   8  10  10   -0.02    0.18
   8  10  10    0.26    0.19
  -4 -11 -10    0.82    0.22
  -6 -11 -10    0.06    0.20
   6  11  10    0.13    0.21
   6  11  10    0.01    0.19
  -1   4 -11    2.93    0.40
   1  -4  11    2.17    0.33
  -2   4 -11    0.12    0.16
   2  -4  11    0.07    0.12
  -3   4 -11    5.72    0.55
   3  -4  11    5.03    0.42
   4  -4  11    0.09    0.10
   0   3 -11    5.63    0.54
   0  -3  11    6.11    0.52
  -1   3 -11    4.05    0.46
   1  -3  11    3.62    0.39
  -2   3 -11    0.05    0.14
   2  -3  11    0.05    0.11
  -3   3 -11    2.02    0.37
   3  -3  11    1.81    0.27
  -4   3 -11    9.76    0.71
   4  -3  11    9.47    0.52
   5  -3  11    0.72    0.16
   6  -3  11    2.10    0.22
   1   2 -11    2.89    0.41
  -1  -2  11    2.09    0.34
   0   2 -11   -0.05    0.14
   0  -2  11   -0.05    0.11
  -1   2 -11    1.16    0.29
   1  -2  11    0.92    0.23
  -2   2 -11    8.17    0.65
   2  -2  11    8.53    0.54
  -3   2 -11    2.26    0.39
   3  -2  11    3.18    0.32
  -4   2 -11    2.22    0.39
   4  -2  11    2.08    0.25
  -5   2 -11    0.32    0.20
   5  -2  11    0.25    0.11
  -6   2 -11    3.53    0.48
   6  -2  11    4.37    0.29
   7  -2  11    1.34    0.16
   1   1 -11    4.19    0.47
  -1  -1  11    4.45    0.47
   0   1 -11    1.58    0.33
   0  -1  11    1.03    0.24
  -1   1 -11    9.33    0.70
   1  -1  11    9.12    0.58
  -2   1 -11    3.40    0.46
   2  -1  11    4.22    0.39
  -3   1 -11   12.60    0.84
   3  -1  11   13.83    0.67
  -4   1 -11    2.72    0.43
   4  -1  11    2.47    0.27
  -5   1 -11    4.76    0.55
   5  -1  11    5.04    0.34
  -6   1 -11    0.29    0.20
   6  -1  11    0.31    0.10
  -7   1 -11    2.02    0.41
   7  -1  11    2.00    0.18
   2   0 -11   -0.04    0.12
   1   0 -11    2.81    0.40
  -1   0  11    3.73    0.43
   0   0 -11    4.52    0.51
   0   0  11    4.90    0.46
  -1   0 -11    1.84    0.36
   1   0  11    2.08    0.31
  -2   0 -11    2.71    0.43
   2   0  11    4.19    0.39
  -3   0 -11   14.18    0.91
   3   0  11   15.47    0.72
  -4   0 -11    4.39    0.53
   4   0  11    4.44    0.36
  -5   0 -11    0.05    0.15
   5   0  11   -0.04    0.07
  -6   0 -11    2.29    0.43
   6   0  11    2.52    0.24
  -7   0 -11    4.95    0.59
   7   0  11    4.67    0.29
  -8   0 -11    2.37    0.47
   8   0  11    1.72    0.15
   2  -1 -11    1.84    0.34
   2  -1 -11    2.29    0.32
   1  -1 -11    2.56    0.39
  -1   1  11    2.91    0.39
   0  -1 -11    0.52    0.21
   0   1  11    0.62    0.21
  -1  -1 -11    0.64    0.24
   1   1  11    0.29    0.15
  -2  -1 -11    9.99    0.75
   2   1  11   10.83    0.62
  -3  -1 -11   -0.05    0.12
   3   1  11   -0.02    0.09
  -4  -1 -11    0.53    0.26
   4   1  11    0.73    0.18
  -5  -1 -11   26.22    1.34
   5   1  11   26.74    0.97
  -6  -1 -11    3.87    0.53
   6   1  11    4.03    0.31
  -7  -1 -11    1.91    0.42
   7   1  11    2.47    0.23
  -8  -1 -11    5.05    0.62
   8   1  11    5.02    0.29
   8   1  11    5.12    0.63
  -9  -1 -11    0.21    0.23
   9   1  11    0.04    0.07
   9   1  11   -0.07    0.20
   2  -2 -11    0.64    0.23
   2  -2 -11   -0.05    0.12
  -2   2  11    0.37    0.13
   1  -2 -11    3.21    0.43
   0  -2 -11    3.18    0.44
   0   2  11    3.35    0.40
  -1  -2 -11   10.26    0.74
   1   2  11   11.40    0.68
  -2  -2 -11   -0.04    0.11
   2   2  11    0.29    0.15
  -3  -2 -11   -0.09    0.10
   3   2  11    0.10    0.10
  -4  -2 -11    8.80    0.75
   4   2  11    9.62    0.55
  -5  -2 -11   11.16    0.83
   5   2  11   10.46    0.56
  -6  -2 -11    1.31    0.36
   6   2  11    2.69    0.28
  -7  -2 -11    9.78    0.82
   7   2  11    7.37    0.73
   7   2  11    7.67    0.43
  -8  -2 -11    1.45    0.39
   8   2  11    1.45    0.38
   8   2  11    1.84    0.21
  -9  -2 -11    0.15    0.20
   9   2  11    0.62    0.28
   9   2  11    0.60    0.13
   2  -3 -11    0.28    0.16
   2  -3 -11    0.25    0.18
  -2   3  11    0.21    0.12
   1  -3 -11    4.30    0.39
   1  -3 -11    4.99    0.51
   0  -3 -11    1.12    0.29
   0   3  11    1.22    0.28
  -1  -3 -11    0.74    0.24
   1   3  11    1.24    0.27
  -2  -3 -11    6.52    0.62
   2   3  11    7.76    0.55
  -3  -3 -11   -0.13    0.09
   3   3  11    0.14    0.12
  -4  -3 -11    6.46    0.65
   4   3  11    5.70    0.46
  -5  -3 -11    4.17    0.55
   5   3  11    4.46    0.39
  -6  -3 -11    2.92    0.49
   6   3  11    2.93    0.30
  -7  -3 -11   20.34    1.21
   7   3  11   20.55    0.81
   7   3  11   18.46    1.15
  -8  -3 -11    0.46    0.25
   8   3  11    0.13    0.17
   8   3  11    0.47    0.14
  -9  -3 -11   -0.06    0.18
   9   3  11   -0.11    0.16
   9   3  11    0.03    0.10
   1  -4 -11    0.01    0.11
   1  -4 -11    0.08    0.14
  -1   4  11   -0.08    0.08
   0  -4 -11   -0.04    0.12
   0   4  11    0.03    0.14
  -1  -4 -11   17.92    1.00
   1   4  11   15.00    0.84
  -2  -4 -11    0.83    0.26
   2   4  11    0.98    0.25
  -3  -4 -11    2.21    0.41
   3   4  11    1.57    0.29
  -4  -4 -11    4.69    0.57
   4   4  11    5.63    0.48
  -5  -4 -11    0.48    0.24
   5   4  11    0.30    0.15
  -6  -4 -11    7.76    0.74
   6   4  11    6.28    0.68
   6   4  11    8.61    0.53
  -7  -4 -11    0.06    0.17
   7   4  11    0.04    0.09
   7   4  11   -0.13    0.11
  -8  -4 -11   -0.11    0.16
   8   4  11    0.06    0.17
   8   4  11    0.11    0.10
  -9  -4 -11    5.01    0.66
   9   4  11    4.95    0.38
   9   4  11    4.63    0.63
   1  -5 -11    2.69    0.40
   1  -5 -11    2.51    0.32
  -1   5  11    2.54    0.25
   0  -5 -11    9.35    0.69
   0  -5 -11   10.11    0.57
   0   5  11    9.16    0.37
  -1  -5 -11   -0.01    0.13
   1   5  11    0.05    0.15
  -2  -5 -11    0.04    0.13
   2   5  11   -0.13    0.11
  -3  -5 -11    7.47    0.68
   3   5  11    7.29    0.58
  -4  -5 -11    8.26    0.74
   4   5  11    8.27    0.58
  -5  -5 -11    0.42    0.21
   5   5  11    0.42    0.18
  -6  -5 -11    1.44    0.38
   6   5  11    1.08    0.24
[truncated: 15,381 more chars]
