# Supplementary material for: 5-Chloro-3-(4-fluoro­phenyl­sulfon­yl)-2,7-dimethyl-1-benzo­furan
Source: Acta Crystallogr Sect E Struct Rep Online. 2014 Aug 30;70(Pt 9):o1065–6. doi: 10.1107/S1600536814019114 (PMC4186078; doi:10.1107/S1600536814019114)
Supplement: Supplementary file 2 [file e-70-o1065-Isup2.hkl]

# 
# h,k,l, Fc-squared, Fo-squared, sigma(Fo-squared) and status flag 
# 
data_I
_shelx_title ' 1260 IN P-1' 
_shelx_refln_list_code          4 
_shelx_F_calc_maximum      152.27 
_exptl_crystal_F_000       348.00 
_reflns_d_resolution_high  0.7486 
 
loop_ 
 _symmetry_equiv_pos_as_xyz 
 'x, y, z' 
 '-x, -y, -z' 
 
_cell_length_a     8.4338 
_cell_length_b     9.9171 
_cell_length_c    10.1059 
_cell_angle_alpha  73.988 
_cell_angle_beta   66.155 
_cell_angle_gamma  73.629 
 
_shelx_F_squared_multiplier     1.000 
 
loop_ 
 _refln_index_h 
 _refln_index_k 
 _refln_index_l 
 _refln_F_squared_calc 
 _refln_F_squared_meas 
 _refln_F_squared_sigma 
 _refln_observed_status 
   1   0   0       19.97       23.94      0.37 o 
   2   0   0       28.51       19.63      0.75 o 
   3   0   0      378.66      375.21      4.44 o 
   4   0   0        0.01        0.69      0.26 o 
   5   0   0      150.56      114.96      2.11 o 
   6   0   0      408.78      439.89      6.63 o 
   7   0   0       21.38       19.46      2.10 o 
   8   0   0       61.24       65.34      3.95 o 
   9   0   0       11.47       13.58      2.29 o 
  10   0   0       15.30       16.00      3.40 o 
  -9   1   0      207.80      214.63     10.56 o 
  -8   1   0        3.88        3.06      1.32 o 
  -7   1   0       18.03       21.77      2.81 o 
  -6   1   0       42.61       29.26      1.46 o 
  -5   1   0      171.80      184.59      3.69 o 
  -4   1   0      807.72      777.48      8.54 o 
  -3   1   0      280.38      364.68      4.86 o 
  -2   1   0      506.69      467.81      5.63 o 
  -1   1   0     4839.08     4671.59     84.05 o 
   0   1   0      447.37      479.57      4.51 o 
   1   1   0       74.15       50.52      1.21 o 
   2   1   0    11012.10    10127.61     93.22 o 
   3   1   0     1430.85     1444.34     12.12 o 
   4   1   0       31.91       33.76      1.45 o 
   5   1   0      170.09      186.40      3.26 o 
   6   1   0     1537.09     1500.38     18.55 o 
   7   1   0      266.88      253.83      7.59 o 
   8   1   0        2.53        2.84      1.26 o 
   9   1   0       25.58       28.87      2.94 o 
  10   1   0       16.96       18.61      2.86 o 
  -9   2   0        8.50       11.74      3.23 o 
  -8   2   0      109.94      106.77      7.15 o 
  -7   2   0       53.75       48.40      3.25 o 
  -6   2   0      254.50      230.20      6.87 o 
  -5   2   0       11.07       14.72      1.50 o 
  -4   2   0      585.54      714.91      8.49 o 
  -3   2   0      295.04      252.01      3.96 o 
  -2   2   0       81.88       95.78      1.80 o 
  -1   2   0      304.20      321.34      3.07 o 
   0   2   0      570.38      585.76      4.56 o 
   1   2   0     2272.24     2345.09     16.38 o 
   2   2   0    23186.75    20773.82    211.07 o 
   3   2   0      122.51      172.50      2.27 o 
   4   2   0      426.75      479.13      4.54 o 
   5   2   0      602.86      578.63      5.45 o 
   6   2   0      156.66      148.28      3.34 o 
   7   2   0       25.73       21.26      2.17 o 
   8   2   0      491.63      489.35     12.55 o 
   9   2   0       10.22        9.82      2.04 o 
  10   2   0        0.67        3.69      1.51 o 
  -9   3   0       10.77       13.45      3.40 o 
  -8   3   0        3.95       10.55      2.89 o 
  -7   3   0      332.63      330.51     13.64 o 
  -6   3   0      502.85      475.50     23.80 o 
  -5   3   0       27.90       28.89      1.99 o 
  -4   3   0      171.33      152.22      2.98 o 
  -3   3   0      726.55      772.13      8.89 o 
  -2   3   0     1020.66     1075.59     10.00 o 
  -1   3   0      376.70      386.47      3.47 o 
   0   3   0      319.73      322.26      2.86 o 
   1   3   0      195.15      195.77      1.93 o 
   2   3   0        4.40       19.30      0.60 o 
   3   3   0     1232.49     1260.54      9.94 o 
   4   3   0     4723.05     4867.67     35.80 o 
   5   3   0      194.00      209.87      2.59 o 
   6   3   0       99.88      101.58      2.97 o 
   7   3   0      212.83      211.50      6.91 o 
   8   3   0      146.10      144.13     10.56 o 
   9   3   0        6.12        3.83      1.45 o 
  10   3   0       87.70       80.23      5.03 o 
  -8   4   0       60.59       51.93      5.79 o 
  -7   4   0       83.79       75.26      6.30 o 
  -6   4   0      151.70      128.60      7.83 o 
  -5   4   0      286.33      287.73     11.93 o 
  -4   4   0        0.14        1.15      0.61 o 
  -3   4   0        4.51        2.27      0.33 o 
  -2   4   0       50.86       83.39      1.66 o 
  -1   4   0      189.55      205.51      2.35 o 
   0   4   0     1037.31     1106.82      8.97 o 
   1   4   0       35.50       31.81      0.71 o 
   2   4   0      401.92      368.74      3.36 o 
   3   4   0      876.19      902.16      8.79 o 
   4   4   0     1783.37     1889.66     16.53 o 
   5   4   0      426.02      419.40      5.06 o 
   6   4   0      232.11      240.51      4.25 o 
   7   4   0      104.27      110.86      4.82 o 
   8   4   0       38.44       35.08      3.10 o 
   9   4   0       58.24       61.56      6.13 o 
  10   4   0      124.63      143.54      6.75 o 
  -8   5   0       28.16       28.77      4.94 o 
  -7   5   0      109.69      132.99      8.68 o 
  -6   5   0        0.61        0.51      1.53 o 
  -5   5   0        1.71        2.89      1.70 o 
  -4   5   0      641.87      608.68     19.98 o 
  -3   5   0      609.28      603.33      9.88 o 
  -2   5   0       55.87       58.75      1.79 o 
  -1   5   0     1009.04     1016.25      9.42 o 
   0   5   0      668.44      740.71      6.87 o 
   1   5   0      395.37      353.91      3.50 o 
   2   5   0      115.33      120.47      1.77 o 
   3   5   0       80.23       87.69      1.58 o 
   4   5   0      226.59      185.14      2.73 o 
   5   5   0      123.25      130.41      2.57 o 
   6   5   0     1278.49     1325.95     16.11 o 
   7   5   0       15.20       17.74      2.33 o 
   8   5   0       84.94       85.34      4.62 o 
   9   5   0      100.30      106.23      7.15 o 
  10   5   0        4.31        3.78      1.72 o 
  -7   6   0       32.86       40.34      5.62 o 
  -6   6   0       37.96       28.77      4.60 o 
  -5   6   0      229.61      251.48     12.10 o 
  -4   6   0       83.94       82.41      6.47 o 
  -3   6   0      126.94      115.82      7.15 o 
  -2   6   0      476.41      455.15      7.66 o 
  -1   6   0       44.38       46.27      1.18 o 
   0   6   0       57.46       84.35      1.43 o 
   1   6   0     1092.90     1075.44      8.91 o 
   2   6   0      115.54      116.14      1.79 o 
   3   6   0      547.02      512.02      5.30 o 
   4   6   0        5.91        4.94      0.59 o 
   5   6   0       15.13       18.00      1.12 o 
   6   6   0       23.54       41.80      6.40 o 
   7   6   0      216.47      214.59      4.79 o 
   8   6   0      192.48      192.78     10.90 o 
   9   6   0        9.23        9.78      2.20 o 
  -7   7   0       14.55        9.02      3.57 o 
  -6   7   0       83.04       80.87      7.66 o 
  -5   7   0       13.54       17.36      3.92 o 
  -4   7   0        6.10        3.74      2.04 o 
  -3   7   0      337.80      332.96     13.98 o 
  -2   7   0      527.36      463.49     11.50 o 
  -1   7   0       65.57       65.01      2.83 o 
   0   7   0       19.89       19.42      0.99 o 
   1   7   0      395.17      391.31      4.77 o 
   2   7   0      129.92      140.54      2.48 o 
   3   7   0        3.50        3.05      0.50 o 
   4   7   0      482.96      476.62      6.63 o 
   5   7   0       79.35       79.82      2.70 o 
   6   7   0       17.45       21.92      1.60 o 
   7   7   0        0.95       15.83      3.40 o 
   8   7   0      164.57      161.94      4.20 o 
   9   7   0       91.19      102.33      9.36 o 
  -6   8   0       79.55       71.00      7.66 o 
  -5   8   0      244.48      225.91     12.61 o 
  -4   8   0       13.37       20.94      4.26 o 
  -3   8   0      119.24      125.85      8.34 o 
  -2   8   0       20.55       28.09      4.26 o 
  -1   8   0       27.36       28.53      2.69 o 
   0   8   0      742.13      698.80     10.44 o 
   1   8   0        5.37        5.52      0.77 o 
   2   8   0        0.22       -0.28      0.38 o 
   3   8   0     1797.01     1749.17     17.65 o 
   4   8   0       57.91       58.78      3.86 o 
   5   8   0      124.76      127.28      4.16 o 
   6   8   0        8.35        8.97      1.38 o 
   7   8   0       20.55       17.75      2.62 o 
   8   8   0        9.58       15.67      1.74 o 
   9   8   0       18.00        7.76      2.47 o 
  -5   9   0        0.67        4.43      2.55 o 
  -4   9   0       45.81       45.28      6.13 o 
  -3   9   0      104.31       96.21      8.17 o 
  -2   9   0        4.70        7.83      2.72 o 
  -1   9   0      146.35      141.71      9.20 o 
   0   9   0      212.25      199.82      5.40 o 
   1   9   0       22.62       20.76      1.54 o 
   2   9   0      120.40      117.63      3.41 o 
   3   9   0       12.38       11.26      1.12 o 
   4   9   0       21.75       21.07      1.83 o 
   5   9   0      104.31       97.23      3.76 o 
   6   9   0      208.99      220.13      6.12 o 
   7   9   0       25.36       24.47      2.23 o 
   8   9   0        3.87        2.64      1.15 o 
  -4  10   0        0.00       -0.68      2.21 o 
  -3  10   0      277.55      262.74     14.48 o 
  -2  10   0        2.62        2.72      2.55 o 
  -1  10   0       69.55       61.12      6.81 o 
   0  10   0      270.32      263.19     17.72 o 
   1  10   0       17.48       18.08      1.67 o 
   2  10   0      289.54      296.15      7.50 o 
   3  10   0       15.65       14.89      2.27 o 
   4  10   0       18.11       22.28      1.85 o 
   5  10   0      306.11      311.16      7.63 o 
   6  10   0       24.12       22.26      2.56 o 
   7  10   0        5.19        5.59      1.41 o 
  -3  11   0       84.15       97.90      9.53 o 
  -2  11   0        0.75        1.19      2.38 o 
  -1  11   0      316.69      337.93     17.04 o 
   0  11   0        0.03        1.87      2.55 o 
   1  11   0       58.36       54.97      3.05 o 
   2  11   0       18.53       19.85      1.80 o 
   3  11   0       22.84       28.06      2.65 o 
   4  11   0       35.17       34.11      2.88 o 
   5  11   0        0.49        0.11      1.06 o 
   6  11   0      121.36      122.10      5.40 o 
  -1  12   0       64.81       71.33      8.51 o 
   0  12   0       16.66       19.75      5.28 o 
   2  12   0       70.84       72.91      3.92 o 
   3  12   0       25.20       25.08      2.57 o 
   4  12   0       39.10       37.28      3.19 o 
   5  12   0       75.73       77.97      4.48 o 
  -4 -12   1        3.63        3.06      1.44 o 
  -3 -12   1       10.18        9.31      1.88 o 
  -2 -12   1        3.48        3.40      2.21 o 
   0 -12   1       62.94       74.74      8.68 o 
  -6 -11   1        1.49        2.31      1.42 o 
  -5 -11   1       44.23       49.40      3.59 o 
  -4 -11   1       16.04       18.14      3.66 o 
  -3 -11   1        3.25        2.38      1.20 o 
  -2 -11   1       71.14       69.25      3.48 o 
  -1 -11   1       13.03       14.35      2.49 o 
   0 -11   1      114.96      116.47      9.54 o 
   1 -11   1       12.71       14.98      4.09 o 
   2 -11   1        7.63        5.45      3.40 o 
   3 -11   1       35.56       28.77      5.79 o 
  -7 -10   1        0.00        0.74      1.04 o 
  -6 -10   1      304.99      303.27      9.07 o 
  -5 -10   1        9.06       10.02      1.60 o 
  -4 -10   1       45.87       46.94      3.92 o 
  -3 -10   1      184.84      184.65      5.15 o 
  -2 -10   1        0.38       -0.07      0.64 o 
  -1 -10   1       16.16       15.91      1.27 o 
   0 -10   1       27.03       26.21      4.77 o 
   1 -10   1        3.49        3.23      2.21 o 
   2 -10   1      139.44      128.75      9.71 o 
   3 -10   1       22.78       18.04      4.43 o 
   4 -10   1       45.89       37.11      5.96 o 
  -7  -9   1       73.13       77.33      3.75 o 
  -6  -9   1        2.31        1.41      0.96 o 
  -5  -9   1       24.06       27.84      2.18 o 
  -4  -9   1      360.75      362.86      8.05 o 
  -3  -9   1        1.11        2.14      0.67 o 
  -2  -9   1       85.66       84.71      3.56 o 
  -1  -9   1      211.59      207.72      4.58 o 
   0  -9   1      272.82      272.17      8.64 o 
   1  -9   1       59.78       48.52      5.62 o 
   2  -9   1        9.53        9.36      3.06 o 
   3  -9   1       16.24       17.02      3.92 o 
   4  -9   1       26.03       28.94      4.94 o 
   5  -9   1        5.34        8.00      3.23 o 
  -8  -8   1       29.06       31.01      2.46 o 
  -7  -8   1        0.48        0.50      0.85 o 
  -6  -8   1       69.74       70.77      5.16 o 
  -5  -8   1       49.19       48.60      2.63 o 
  -4  -8   1      314.45      299.90     10.22 o 
  -3  -8   1        5.83        6.47      0.77 o 
  -2  -8   1        8.20       10.22      0.98 o 
  -1  -8   1      410.42      420.75      7.15 o 
   0  -8   1       28.04       28.63      2.11 o 
   1  -8   1       18.04       11.06      2.89 o 
   2  -8   1      479.92      477.30     17.91 o 
   3  -8   1        0.32        1.53      1.70 o 
   4  -8   1      126.30      116.99      8.34 o 
   5  -8   1      180.30      171.86     10.56 o 
   6  -8   1        0.00       -1.87      1.87 o 
  -9  -7   1        0.84       -0.77      4.94 o 
  -8  -7   1      122.93      117.57      4.23 o 
  -7  -7   1       66.05       61.39      4.43 o 
  -6  -7   1        3.95        5.61      1.13 o 
  -5  -7   1      115.90      109.35      3.73 o 
  -4  -7   1      276.43      269.11      5.50 o 
  -3  -7   1        0.56        1.30      0.47 o 
  -2  -7   1     1495.95     1465.24     14.83 o 
  -1  -7   1        2.88        2.87      0.49 o 
   0  -7   1        0.63        1.10      0.39 o 
   1  -7   1      959.06      998.33     20.14 o 
   2  -7   1       27.43       27.58      3.75 o 
   3  -7   1       81.36       70.15      5.79 o 
   4  -7   1       59.82       47.50      5.11 o 
   5  -7   1       23.73       29.96      4.60 o 
   6  -7   1       18.97       30.30      4.94 o 
   7  -7   1       61.23       63.16      6.81 o 
  -9  -6   1       14.12       10.72      3.57 o 
  -8  -6   1        0.02        1.08      0.80 o 
  -7  -6   1        2.77        1.53      0.80 o 
  -6  -6   1        1.24        0.97      0.61 o 
  -5  -6   1       96.17      114.32      2.95 o 
  -4  -6   1       14.75       14.56      1.05 o 
  -3  -6   1      568.25      533.92      5.50 o 
  -2  -6   1       28.28       32.00      0.94 o 
  -1  -6   1      594.12      595.21      5.46 o 
   0  -6   1      165.97      189.23      2.15 o 
   1  -6   1      160.48      180.11      4.04 o 
   2  -6   1      254.77      259.66      9.15 o 
   3  -6   1       52.39       58.06      4.94 o 
   4  -6   1     1240.25     1184.74     33.56 o 
   5  -6   1       22.51       27.41      4.09 o 
   6  -6   1        0.13        2.72      2.04 o 
   7  -6   1      199.28      203.72     11.41 o 
   8  -6   1        0.26        1.70      2.38 o 
  -9  -5   1       53.74       50.09      4.09 o 
  -8  -5   1       90.11       95.48      7.41 o 
  -7  -5   1       73.35       74.24      2.66 o 
  -6  -5   1      526.94      476.22      9.33 o 
  -5  -5   1      162.51      147.31      3.80 o 
  -4  -5   1        3.40        6.72      0.60 o 
  -3  -5   1        5.86       12.36      0.78 o 
  -2  -5   1     1023.53      999.41      8.02 o 
  -1  -5   1       17.03       15.60      0.80 o 
   0  -5   1      631.95      680.00      5.47 o 
   1  -5   1      185.61      168.81      2.65 o 
   2  -5   1        0.06        0.75      0.33 o 
   3  -5   1     2389.86     2361.56     31.29 o 
   4  -5   1      449.33      416.98     14.67 o 
   5  -5   1        2.09        0.00      1.36 o 
   6  -5   1      151.67      142.90      8.35 o 
   7  -5   1        0.30       -1.02      1.53 o 
   8  -5   1        0.47        4.94      2.55 o 
  -9  -4   1       63.47       81.84      8.43 o 
  -8  -4   1       46.38       50.51      3.76 o 
  -7  -4   1        0.00       -0.53      0.53 o 
  -6  -4   1       58.74       53.68      2.34 o 
  -5  -4   1      306.00      324.50      4.63 o 
  -4  -4   1        0.99        3.83      0.43 o 
  -3  -4   1      507.07      518.83      5.59 o 
  -2  -4   1        3.07        3.14      0.43 o 
  -1  -4   1       38.47       34.23      0.77 o 
   0  -4   1       12.71       28.56      0.85 o 
   1  -4   1     2020.50     2196.32     20.28 o 
   2  -4   1      385.44      466.91      6.25 o 
   3  -4   1      139.65      141.34      3.13 o 
   4  -4   1      161.77      169.96      4.52 o 
   5  -4   1      248.64      251.72     10.40 o 
   6  -4   1      174.60      160.30      8.52 o 
   7  -4   1        7.81       13.45      3.06 o 
   8  -4   1       21.31       18.04      3.57 o 
   9  -4   1      183.82      208.98     11.24 o 
  -9  -3   1      107.13      111.30      5.60 o 
  -8  -3   1      114.27      115.70      5.28 o 
  -7  -3   1      142.76      148.06      5.72 o 
  -6  -3   1        2.91        1.58      0.78 o 
  -5  -3   1       41.27       46.61      2.11 o 
  -4  -3   1     1576.29     1713.62     15.00 o 
  -3  -3   1      232.31      233.85      4.19 o 
  -2  -3   1     1098.10     1228.05     10.65 o 
  -1  -3   1      391.22      405.23      3.57 o 
   0  -3   1     1803.57     1808.41     13.03 o 
   1  -3   1     1776.04     1761.23     19.41 o 
   2  -3   1      114.29      134.20      2.00 o 
   3  -3   1     1470.51     1498.05     17.61 o 
   4  -3   1       54.97       59.01      1.82 o 
   5  -3   1      452.07      434.23      9.02 o 
   6  -3   1      233.27      248.14      7.29 o 
   7  -3   1       97.92       75.95      5.79 o 
   8  -3   1       66.48       70.83      5.96 o 
   9  -3   1       61.26       70.65      6.30 o 
  -9  -2   1      224.76      223.17      8.86 o 
  -8  -2   1       32.24       34.27      4.43 o 
  -7  -2   1       26.02       25.73      2.81 o 
  -6  -2   1        5.95        6.52      0.75 o 
  -5  -2   1      170.03      156.54      2.61 o 
  -4  -2   1      282.77      265.63      3.29 o 
  -3  -2   1     3465.31     3690.08     31.88 o 
  -2  -2   1      820.79      871.06      7.70 o 
  -1  -2   1     1190.77     1141.50      8.62 o 
   0  -2   1      343.67      338.58      2.71 o 
   1  -2   1       43.71       58.36      1.86 o 
   2  -2   1      451.31      425.02      7.76 o 
   3  -2   1      258.42      267.49      4.03 o 
   4  -2   1       15.27       24.80      1.13 o 
   5  -2   1      312.62      342.12      6.28 o 
   6  -2   1       93.54       75.72      4.43 o 
   7  -2   1       38.88       39.09      2.88 o 
   8  -2   1        4.39        4.94      2.04 o 
   9  -2   1       55.60       66.74      5.79 o 
  -9  -1   1       88.54       91.96      5.06 o 
  -8  -1   1       59.41       56.41      3.80 o 
  -7  -1   1      116.31      117.94      4.97 o 
  -6  -1   1      505.77      478.72      9.85 o 
  -5  -1   1        8.72        7.17      0.51 o 
  -4  -1   1      144.60      142.87      1.97 o 
  -3  -1   1       19.68       22.45      0.92 o 
  -2  -1   1     3305.22     3525.58     28.64 o 
  -1  -1   1     1488.51     1572.82     12.20 o 
   0  -1   1        0.11       -0.06      0.06 o 
   1  -1   1     5873.40     5825.64    126.13 o 
   2  -1   1       85.65       73.62      1.22 o 
   3  -1   1     3674.75     3929.61     39.79 o 
   4  -1   1       10.33        9.23      0.67 o 
   5  -1   1     1060.18     1077.68     25.04 o 
   6  -1   1       29.57       24.22      1.90 o 
   7  -1   1        2.72        1.64      1.36 o 
   8  -1   1      137.29      129.88      9.20 o 
   9  -1   1        0.20       -0.68      1.19 o 
  10  -1   1        0.51        1.02      1.70 o 
  -9   0   1        2.93        3.15      1.50 o 
  -8   0   1       42.08       46.85      3.47 o 
  -7   0   1      173.40      158.33      6.13 o 
  -6   0   1      414.08      443.30     10.85 o 
  -5   0   1       30.76       32.29      1.55 o 
  -4   0   1      205.91      174.81      2.20 o 
  -3   0   1        1.69        0.39      0.18 o 
  -2   0   1      424.18      406.88      4.08 o 
  -1   0   1      610.66      613.34      5.40 o 
   0   0   1      402.89      402.35      2.98 o 
   1   0   1      896.41      941.52     14.76 o 
   2   0   1      818.58      835.17      9.74 o 
   3   0   1       40.35       38.54      1.47 o 
   4   0   1      206.87      188.28      3.39 o 
   5   0   1      445.70      455.28      6.27 o 
   6   0   1       72.24       82.56      4.62 o 
   7   0   1      629.64      629.04     14.17 o 
   8   0   1        1.57        0.90      0.98 o 
   9   0   1        1.76        3.30      1.53 o 
  10   0   1       37.58       42.90      4.60 o 
  -9   1   1       80.31       70.83      6.30 o 
  -8   1   1       33.69       43.25      5.87 o 
  -7   1   1      422.68      432.36     11.33 o 
  -6   1   1      160.71      180.47      6.90 o 
  -5   1   1      814.66      804.78     10.75 o 
  -4   1   1      161.80      196.50      3.21 o 
  -3   1   1      371.51      401.89      4.02 o 
  -2   1   1      953.93      914.46      8.47 o 
  -1   1   1      136.65      141.73      1.67 o 
   0   1   1     2634.71     2704.76     19.52 o 
   1   1   1     1576.86     1646.66     14.55 o 
   2   1   1      137.77      164.15      1.70 o 
   3   1   1      516.98      554.47      5.51 o 
   4   1   1      419.58      402.80      4.43 o 
   5   1   1      620.28      631.71      6.23 o 
   6   1   1      186.07      178.11      3.55 o 
   7   1   1        7.26        8.78      1.55 o 
   8   1   1        0.22        1.65      0.98 o 
   9   1   1       15.13       15.82      2.29 o 
  10   1   1        6.62        4.30      2.38 o 
  -9   2   1       23.79       29.79      4.60 o 
  -8   2   1       45.77       52.09      5.45 o 
  -7   2   1       22.51       18.52      2.25 o 
  -6   2   1        0.00        0.60      0.84 o 
  -5   2   1      147.12      149.56      3.70 o 
  -4   2   1      573.69      638.91      7.62 o 
  -3   2   1        7.82       10.18      0.45 o 
  -2   2   1       52.69       64.28      1.04 o 
  -1   2   1        0.10       -0.12      0.12 o 
   0   2   1      342.28      355.99      2.89 o 
   1   2   1       29.86       30.66      0.61 o 
   2   2   1     6375.99     6478.69    112.90 o 
   3   2   1        5.73        6.09      0.27 o 
   4   2   1      442.12      443.48      4.56 o 
   5   2   1        2.98        1.46      0.29 o 
   6   2   1        4.18        2.71      0.54 o 
   7   2   1      816.19      798.46     11.50 o 
   8   2   1       25.68       28.41      2.58 o 
   9   2   1      153.89      142.29      6.02 o 
  10   2   1        4.64        5.67      1.79 o 
  -9   3   1        4.24        2.89      2.38 o 
  -8   3   1       12.97       16.34      3.74 o 
  -7   3   1      299.04      310.68     13.46 o 
  -6   3   1      251.16      251.46      7.62 o 
  -5   3   1      673.17      707.38     11.94 o 
  -4   3   1        0.37        0.21      0.34 o 
  -3   3   1     1385.65     1466.15     15.55 o 
  -2   3   1     1610.56     1749.11     13.24 o 
  -1   3   1      813.89      884.53      7.74 o 
   0   3   1        4.12       -0.15      0.15 o 
   1   3   1      990.94     1006.40      7.47 o 
   2   3   1        0.56       -0.11      0.11 o 
   3   3   1      308.79      263.51      3.05 o 
   4   3   1      868.91      977.62      8.24 o 
   5   3   1        1.86        1.12      0.36 o 
   6   3   1     1021.47     1029.32     11.99 o 
   7   3   1       22.72       17.90      3.49 o 
   8   3   1       36.16       31.86      2.77 o 
   9   3   1        5.52        3.52      1.43 o 
  10   3   1       25.39       25.79      3.02 o 
  -8   4   1      121.16      126.18      8.85 o 
  -7   4   1       38.15       36.94      4.94 o 
  -6   4   1       50.04       54.82      5.45 o 
  -5   4   1      458.99      427.34     16.04 o 
  -4   4   1      254.01      254.97      4.50 o 
  -3   4   1     1256.63     1301.12     12.58 o 
  -2   4   1      437.70      472.21      4.27 o 
  -1   4   1        0.00        0.65      0.22 o 
   0   4   1     1249.27     1291.28     10.00 o 
   1   4   1        9.10       14.31      0.75 o 
   2   4   1       17.08       12.16      0.47 o 
   3   4   1       70.14       63.98      1.24 o 
   4   4   1     3474.92     3662.33     28.67 o 
   5   4   1       46.63       52.25      1.14 o 
   6   4   1      123.14      131.86      2.85 o 
   7   4   1        0.12        0.63      0.82 o 
   8   4   1       71.57       66.03      3.96 o 
   9   4   1      257.12      253.13      8.60 o 
  10   4   1        0.51        1.08      2.13 o 
  -8   5   1       57.57       52.95      6.30 o 
  -7   5   1       15.96       15.49      3.74 o 
  -6   5   1       63.50       52.44      5.62 o 
  -5   5   1      668.95      683.29     23.05 o 
  -4   5   1       44.44       42.39      4.77 o 
  -3   5   1      272.81      270.94      4.55 o 
  -2   5   1      344.61      325.38      3.69 o 
  -1   5   1      120.55      132.55      1.92 o 
   0   5   1     1771.91     1810.79     13.84 o 
   1   5   1     1299.27     1372.26     10.42 o 
   2   5   1      158.38      176.22      2.20 o 
   3   5   1     1131.14     1236.02     10.79 o 
   4   5   1      439.95      421.36      4.70 o 
   5   5   1        9.10        7.42      0.64 o 
   6   5   1     1166.09     1162.46     14.16 o 
   7   5   1        7.13       10.45      1.83 o 
   8   5   1       96.96      104.22      4.99 o 
   9   5   1        8.89       10.15      2.98 o 
  10   5   1       33.54       30.08      3.44 o 
  -7   6   1        9.04        4.94      2.72 o 
  -6   6   1      196.34      194.87     11.24 o 
  -5   6   1        0.87        2.04      2.04 o 
  -4   6   1        2.87        2.72      1.87 o 
  -3   6   1      807.21      772.68     14.77 o 
  -2   6   1      626.51      621.37      8.35 o 
  -1   6   1     1233.25     1182.92     12.27 o 
   0   6   1      117.70      132.27      2.35 o 
   1   6   1       11.21       15.72      0.67 o 
   2   6   1      740.77      766.01      7.06 o 
   3   6   1       57.48       52.72      1.19 o 
   4   6   1        0.21        0.43      0.31 o 
   5   6   1      176.45      190.33      3.25 o 
   6   6   1      279.14      294.60      5.40 o 
   7   6   1      217.69      205.96      4.35 o 
   8   6   1      235.61      215.20      9.97 o 
   9   6   1       63.25       75.67      4.95 o 
  10   6   1        1.17        1.52      1.50 o 
  -7   7   1        5.63        5.28      2.89 o 
  -6   7   1        5.05       12.60      3.74 o 
  -5   7   1        0.48        0.17      1.87 o 
  -4   7   1       87.94       72.54      6.64 o 
  -3   7   1     1156.32     1087.13     32.86 o 
  -2   7   1      107.53      100.54      3.72 o 
  -1   7   1       60.13       65.70      2.86 o 
   0   7   1      303.68      290.99      4.26 o 
   1   7   1       36.23       31.78      1.00 o 
   2   7   1      430.36      453.48      5.16 o 
   3   7   1      537.36      507.99      5.55 o 
   4   7   1      610.86      611.65      7.08 o 
   5   7   1       68.60       81.64      2.97 o 
   6   7   1      266.08      247.67      8.88 o 
   7   7   1        6.33        6.22      1.04 o 
   8   7   1      608.02      593.39     15.45 o 
   9   7   1       14.37       14.40      2.66 o 
  -6   8   1        7.91        6.64      3.40 o 
  -5   8   1        1.84       -0.85      1.87 o 
  -4   8   1      174.56      148.53      9.88 o 
  -3   8   1      214.45      250.78     12.78 o 
  -2   8   1        0.63       -0.85      1.53 o 
  -1   8   1      834.03      803.37     11.75 o 
   0   8   1       18.11       18.84      1.39 o 
   1   8   1      281.50      258.13      4.42 o 
   2   8   1      249.09      241.13      3.86 o 
   3   8   1      172.35      176.23      3.18 o 
   4   8   1        6.02        9.81      1.16 o 
   5   8   1       89.65       81.85      2.85 o 
   6   8   1       11.71       12.70      1.36 o 
   7   8   1      142.32      142.87      4.47 o 
   8   8   1        1.97        2.17      0.91 o 
   9   8   1      203.07      160.45     11.58 o 
  -5   9   1        5.10       16.51      4.60 o 
  -4   9   1      102.71      117.32      9.71 o 
  -3   9   1        8.21       14.64      4.09 o 
  -2   9   1      190.92      173.41     10.73 o 
  -1   9   1       39.96       38.88      3.39 o 
   0   9   1       11.81       15.41      1.38 o 
   1   9   1      487.39      467.53      8.13 o 
   2   9   1      129.98      117.64      3.40 o 
   3   9   1       18.23       17.64      1.42 o 
   4   9   1      109.73      113.26      3.37 o 
   5   9   1      277.12      282.49      6.87 o 
   6   9   1      120.32      111.16      7.98 o 
   7   9   1        1.11       -0.40      0.86 o 
   8   9   1       94.73       96.52      3.80 o 
   9   9   1       46.85       53.28      7.49 o 
  -4  10   1       21.86       34.38      6.13 o 
  -3  10   1       22.38       18.55      4.60 o 
  -2  10   1        9.79       15.83      4.26 o 
  -1  10   1      116.55      161.09     10.56 o 
   0  10   1       85.27       78.65      3.05 o 
   1  10   1      129.33      122.01      3.91 o 
   2  10   1       76.09       78.91      3.00 o 
   3  10   1        3.18        3.58      1.01 o 
   4  10   1      172.33      173.27      5.93 o 
   5  10   1        0.02       -0.23      0.79 o 
   6  10   1       56.70       58.35      4.24 o 
   7  10   1      179.97      200.62      6.00 o 
   8  10   1        7.26        7.00      1.44 o 
  -3  11   1        0.30        2.55      2.72 o 
  -2  11   1      126.38      138.27     11.07 o 
  -1  11   1        5.75        7.83      3.57 o 
   0  11   1       63.82       53.95      5.70 o 
   1  11   1       59.11       67.90      3.70 o 
   2  11   1       21.19       21.89      1.99 o 
   3  11   1      110.30      114.38      5.00 o 
   4  11   1       11.41       13.32      2.08 o 
   5  11   1        0.05       -0.17      0.88 o 
   6  11   1       19.88       23.76      3.39 o 
   7  11   1        6.23        7.23      1.55 o 
  -1  12   1       38.00       50.05      7.49 o 
   1  12   1       55.76       69.98      3.35 o 
   2  12   1       12.83       10.12      1.79 o 
   3  12   1        0.98       -0.17      1.08 o 
   4  12   1       73.62       76.36      4.94 o 
   5  12   1       27.68       26.99      5.62 o 
   6  12   1       17.02       21.96      3.40 o 
  -5 -11   2       24.73       29.60      3.06 o 
  -4 -11   2        8.88        6.55      1.69 o 
  -3 -11   2        1.13        2.55      1.87 o 
  -2 -11   2       26.11       30.13      4.26 o 
  -1 -11   2       50.95       72.18      7.66 o 
   0 -11   2        1.95        1.02      2.38 o 
   1 -11   2        9.67        8.00      3.23 o 
   2 -11   2       44.80       46.47      6.64 o 
  -6 -10   2        0.27       -0.77      0.97 o 
  -5 -10   2       24.57       25.52      2.30 o 
  -4 -10   2      271.99      272.44     10.56 o 
  -3 -10   2      103.89       99.02      5.80 o 
  -2 -10   2       10.17       13.48      1.35 o 
  -1 -10   2       99.53      104.38      8.51 o 
   0 -10   2        3.57        4.09      2.38 o 
   1 -10   2      234.36      246.86     13.12 o 
   2 -10   2       56.09       58.90      6.64 o 
   3 -10   2       72.96       63.85      7.15 o 
   4 -10   2       69.05       66.74      7.32 o 
  -7  -9   2        0.07        0.11      1.07 o 
  -6  -9   2        3.54        8.55      2.06 o 
  -5  -9   2      134.91      152.03      5.39 o 
  -4  -9   2       37.33       36.95      2.37 o 
  -3  -9   2       32.10       32.28      1.70 o 
  -2  -9   2      199.81      200.87      4.64 o 
  -1  -9   2       10.05       11.96      2.21 o 
   0  -9   2        7.38        6.30      2.55 o 
   1  -9   2        0.01        0.68      1.53 o 
   2  -9   2       75.76       62.15      6.30 o 
   3  -9   2        2.05        3.06      2.04 o 
   4  -9   2       26.81       33.02      5.11 o 
   5  -9   2       15.53       22.13      4.60 o 
  -8  -8   2       35.21       38.98      4.09 o 
  -7  -8   2        0.24        0.51      0.98 o 
  -6  -8   2       96.77      101.37      6.68 o 
  -5  -8   2      161.35      154.58      4.88 o 
  -4  -8   2        8.91       10.33      1.43 o 
  -3  -8   2       15.19       15.77      1.22 o 
  -2  -8   2      288.71      291.06      5.06 o 
  -1  -8   2       98.97       91.50      2.64 o 
   0  -8   2        0.38        0.49      0.90 o 
   1  -8   2      418.62      423.97     16.20 o 
   2  -8   2        5.03        9.02      2.55 o 
   3  -8   2      167.78      150.57      9.03 o 
   4  -8   2      208.75      202.72     10.90 o 
   5  -8   2       46.93       46.82      5.62 o 
   6  -8   2       89.26      104.71      8.51 o 
  -8  -7   2       13.74       21.15      2.46 o 
  -7  -7   2        0.64        0.63      0.95 o 
  -6  -7   2      141.16      143.88      4.76 o 
  -5  -7   2      107.25      117.87      4.03 o 
  -4  -7   2       24.59       28.70      2.00 o 
  -3  -7   2       20.86       19.44      1.45 o 
  -2  -7   2      153.48      138.14      2.84 o 
  -1  -7   2        1.28        3.28      0.55 o 
   0  -7   2     1266.20     1258.43     16.66 o 
   1  -7   2      156.65      134.23      7.50 o 
   2  -7   2       33.60       26.39      3.57 o 
   3  -7   2      178.48      164.56      8.69 o 
   4  -7   2       26.37       28.43      4.09 o 
   5  -7   2       27.77       28.26      4.26 o 
   6  -7   2       31.52       37.28      5.11 o 
   7  -7   2       55.19       39.33      5.45 o 
  -8  -6   2       30.20       30.18      2.37 o 
  -7  -6   2       22.94       19.98      3.03 o 
  -6  -6   2       73.93       67.62      3.57 o 
  -5  -6   2       17.07       13.61      1.52 o 
  -4  -6   2      148.47      133.36      3.94 o 
  -3  -6   2      580.78      553.77      6.94 o 
  -2  -6   2      239.36      227.73      3.45 o 
  -1  -6   2       29.13       26.89      1.00 o 
   0  -6   2       69.88       69.68      1.57 o 
   1  -6   2      338.40      318.59      6.65 o 
   2  -6   2      175.98      178.89      8.18 o 
   3  -6   2       37.16       41.71      4.09 o 
   4  -6   2       46.87       51.58      4.60 o 
   5  -6   2       15.77       13.62      2.89 o 
   6  -6   2      308.98      299.61     13.29 o 
   7  -6   2       66.69       74.57      6.81 o 
   8  -6   2        4.64        2.72      2.38 o 
  -9  -5   2        2.68        2.72      2.04 o 
  -8  -5   2       21.28       20.98      1.84 o 
  -7  -5   2        0.90        0.31      0.69 o 
  -6  -5   2       13.56       17.13      1.70 o 
  -5  -5   2        0.28        1.57      0.59 o 
  -4  -5   2       22.01       19.22      1.09 o 
  -3  -5   2      726.93      772.12      8.05 o 
  -2  -5   2        0.28       -0.15      0.22 o 
  -1  -5   2      243.10      226.58      3.23 o 
   0  -5   2      272.35      271.31      2.96 o 
   1  -5   2      105.56      137.65      2.21 o 
   2  -5   2     1427.53     1401.94     15.97 o 
   3  -5   2      119.73      121.82      3.93 o 
   4  -5   2      332.66      321.40     11.94 o 
   5  -5   2      164.75      173.24      8.52 o 
   6  -5   2        3.15        3.06      1.70 o 
   7  -5   2        2.64        2.72      2.04 o 
   8  -5   2      141.96      130.11      8.51 o 
  -9  -4   2        4.81        5.79      3.06 o 
  -8  -4   2       58.49       62.43      5.97 o 
  -7  -4   2      186.28      190.48      8.61 o 
  -6  -4   2        6.14       10.23      1.50 o 
  -5  -4   2        1.58        1.95      0.53 o 
  -4  -4   2      321.02      326.16      4.30 o 
  -3  -4   2      273.21      295.42      3.67 o 
  -2  -4   2      508.10      493.88      4.84 o 
  -1  -4   2        6.69        8.55      0.46 o 
   0  -4   2      175.29      252.11      2.59 o 
   1  -4   2       77.08       75.21      1.62 o 
   2  -4   2      360.02      392.91      4.77 o 
   3  -4   2      400.08      382.77      5.12 o 
   4  -4   2      405.31      400.49      6.96 o 
   5  -4   2       13.17       12.77      2.38 o 
   6  -4   2       46.76       57.54      4.77 o 
   7  -4   2       17.73       16.68      3.06 o 
   8  -4   2      119.23      103.53      7.15 o 
   9  -4   2       12.69       12.43      3.23 o 
  -9  -3   2       33.88       37.51      3.72 o 
  -8  -3   2       50.99       45.72      3.59 o 
  -7  -3   2       39.75       45.28      2.07 o 
  -6  -3   2      261.65      267.10      5.40 o 
  -5  -3   2       12.47       11.43      0.90 o 
  -4  -3   2       15.17       20.67      0.92 o 
  -3  -3   2        6.19        0.93      0.31 o 
  -2  -3   2      775.18      794.48      7.31 o 
  -1  -3   2      535.42      504.97      4.38 o 
   0  -3   2       15.44       16.55      0.51 o 
   1  -3   2      265.06      271.06      3.83 o 
   2  -3   2      166.26      161.36      3.37 o 
   3  -3   2       65.44       80.10      1.71 o 
   4  -3   2      258.42      227.64      4.14 o 
   5  -3   2      540.03      577.58     14.56 o 
   6  -3   2        1.55        3.40      1.53 o 
   7  -3   2      100.91       82.08      5.62 o 
   8  -3   2      120.18      116.14      7.15 o 
   9  -3   2       11.88       17.02      3.40 o 
  -9  -2   2       24.80       32.89      5.02 o 
  -8  -2   2        2.55        5.22      1.59 o 
  -7  -2   2      222.14      228.98      6.12 o 
  -6  -2   2       24.80       27.66      1.65 o 
  -5  -2   2      494.97      499.32      6.37 o 
  -4  -2   2      803.77      787.48      8.23 o 
  -3  -2   2      286.79      323.66      3.96 o 
  -2  -2   2      319.36      305.58      3.16 o 
  -1  -2   2     1874.23     1899.12     14.11 o 
   0  -2   2      834.33      853.24      6.42 o 
   1  -2   2      903.13      830.48     10.42 o 
   2  -2   2     1123.39     1303.38     14.24 o 
   3  -2   2      155.99      185.93      3.27 o 
   4  -2   2     1462.22     1612.85     18.71 o 
   5  -2   2        8.84       13.71      2.16 o 
   6  -2   2      315.63      320.30      8.35 o 
   7  -2   2      108.34      104.12      4.53 o 
   8  -2   2       40.28       40.18      4.09 o 
   9  -2   2       24.17       29.62      3.92 o 
  10  -2   2       13.01       16.00      3.40 o 
  -9  -1   2        0.83       -1.02      1.02 o 
  -8  -1   2       35.37       39.14      3.31 o 
  -7  -1   2       20.97       21.08      2.45 o 
  -6  -1   2      218.55      198.64      4.19 o 
  -5  -1   2      675.96      666.86      7.82 o 
  -4  -1   2      154.81      148.09      2.35 o 
  -3  -1   2       89.89       76.18      1.52 o 
  -2  -1   2      164.88      152.08      2.50 o 
  -1  -1   2      272.99      263.57      2.59 o 
   0  -1   2      464.70      457.92      3.17 o 
   1  -1   2       27.00       24.92      1.55 o 
   2  -1   2       85.13       83.60      3.23 o 
   3  -1   2       35.69       35.60      1.26 o 
   4  -1   2      118.61      139.34      2.57 o 
   5  -1   2      474.45      496.89      7.17 o 
   6  -1   2        1.71        4.82      1.05 o 
   7  -1   2      627.90      610.50     14.77 o 
   8  -1   2       44.81       50.05      5.36 o 
   9  -1   2        9.41       10.21      2.55 o 
  10  -1   2       88.12      100.28      6.64 o 
  -9   0   2       17.47       18.39      3.23 o 
  -8   0   2        0.12       -0.25      1.02 o 
  -7   0   2      221.59      238.32      7.83 o 
  -6   0   2        1.05        1.24      0.82 o 
  -5   0   2      270.75      284.57      4.44 o 
  -4   0   2       49.99       41.69      1.20 o 
  -3   0   2       20.44       24.47      0.84 o 
  -2   0   2     2872.12     2820.10     24.92 o 
  -1   0   2        6.90        5.72      0.31 o 
   0   0   2     2713.62     2822.88     21.00 o 
   1   0   2     4485.61     4395.57    129.52 o 
   2   0   2      439.44      480.28      8.71 o 
   3   0   2      603.91      568.21      7.12 o 
   4   0   2     1950.54     1889.87     19.92 o 
   5   0   2       92.30       77.34      1.86 o 
   6   0   2      643.44      626.36      9.72 o 
   7   0   2      107.35       97.95      4.13 o 
   8   0   2       72.55       75.12      3.87 o 
   9   0   2      165.87      168.94      8.09 o 
  10   0   2        5.35        7.83      2.38 o 
  -9   1   2       20.86       18.72      3.92 o 
  -8   1   2       13.89       15.29      2.40 o 
  -7   1   2       71.97       70.64      4.03 o 
  -6   1   2      167.96      165.43      5.84 o 
  -5   1   2      436.66      436.01      5.96 o 
  -4   1   2       72.67       58.34      1.27 o 
  -3   1   2      361.36      342.27      3.93 o 
  -2   1   2      281.63      278.88      3.19 o 
  -1   1   2       23.71       24.85      0.69 o 
   0   1   2      302.61      281.01      2.31 o 
   1   1   2     2757.51     2871.74     27.56 o 
   2   1   2      134.58      152.46      1.80 o 
   3   1   2     1642.63     1679.74     16.10 o 
   4   1   2        1.97        5.91      0.48 o 
   5   1   2       13.92       12.24      0.75 o 
   6   1   2      174.07      164.55      4.43 o 
   7   1   2      517.57      503.48     11.77 o 
   8   1   2      119.01      118.55      8.09 o 
   9   1   2       58.85       56.46      3.65 o 
  10   1   2       42.93       45.89      4.00 o 
  -9   2   2        0.10       -0.51      1.87 o 
  -8   2   2        6.95        5.79      2.38 o 
  -7   2   2        7.91        5.89      1.62 o 
  -6   2   2      121.48      113.66      5.19 o 
  -5   2   2      273.44      259.62      5.55 o 
  -4   2   2       21.55       23.74      0.86 o 
  -3   2   2       71.00       64.80      1.38 o 
  -2   2   2       16.90       26.49      0.74 o 
  -1   2   2      297.79      270.66      2.76 o 
   0   2   2     7452.05     7489.40     84.88 o 
   1   2   2     3126.73     3206.35     22.29 o 
   2   2   2     2335.62     2497.37     23.77 o 
   3   2   2      371.39      320.56      3.45 o 
   4   2   2      118.23      134.07      1.74 o 
   5   2   2        7.59        4.46      0.54 o 
   6   2   2      786.05      736.40     14.95 o 
   7   2   2      153.87      149.66      5.19 o 
   8   2   2        1.70        1.86      1.03 o 
   9   2   2      200.97      199.29      7.15 o 
  10   2   2       15.82       16.68      2.52 o 
  -8   3   2        0.43        0.17      1.87 o 
  -7   3   2       13.87       10.38      3.06 o 
  -6   3   2       50.41       51.84      7.41 o 
  -5   3   2      311.72      285.78      8.89 o 
  -4   3   2       27.58       22.71      0.79 o 
  -3   3   2      421.31      392.02      3.80 o 
  -2   3   2        0.01       -0.18      0.18 o 
  -1   3   2       24.49       40.25      0.87 o 
   0   3   2     3777.74     3959.92     27.46 o 
   1   3   2        0.01       -0.14      0.14 o 
   2   3   2     1935.87     1936.78     13.75 o 
   3   3   2      167.43      207.71      2.06 o 
   4   3   2     1006.58     1095.42      9.27 o 
   5   3   2      931.54      939.51      9.27 o 
   6   3   2        1.68        1.40      0.40 o 
   7   3   2      457.72      433.98     20.90 o 
   8   3   2       30.62       30.41      3.23 o 
   9   3   2      156.93      148.87      6.04 o 
  10   3   2       54.52       48.45      3.81 o 
  -8   4   2        1.48        3.06      2.38 o 
  -7   4   2       16.62       26.72      4.43 o 
  -6   4   2        1.59       -0.85      1.53 o 
  -5   4   2       10.80       10.55      2.89 o 
  -4   4   2      221.58      222.75      3.97 o 
  -3   4   2        2.89        4.04      0.40 o 
  -2   4   2      475.51      534.33      4.96 o 
  -1   4   2      529.98      537.75      4.48 o 
   0   4   2       81.79      112.68      1.51 o 
   1   4   2      145.08      109.01      1.46 o 
   2   4   2       25.91       26.40      0.88 o 
   3   4   2        7.06        7.06      0.50 o 
   4   4   2       31.69       45.68      0.87 o 
   5   4   2       59.83       55.91      1.69 o 
   6   4   2      144.59      146.94      2.91 o 
   7   4   2        2.29        0.94      1.19 o 
   8   4   2      279.71      309.03     13.29 o 
   9   4   2        4.39        3.15      1.29 o 
  10   4   2       16.12       12.82      2.42 o 
  -7   5   2        1.89        1.36      2.21 o 
  -6   5   2       86.38       72.36      6.81 o 
  -5   5   2        3.32        3.57      2.04 o 
  -4   5   2        5.93        2.98      1.20 o 
  -3   5   2      357.18      363.09      4.98 o 
  -2   5   2       41.40       47.58      1.22 o 
  -1   5   2      640.38      629.78      5.64 o 
   0   5   2      338.90      413.44      3.86 o 
   1   5   2      887.70      956.74      7.63 o 
   2   5   2     1302.33     1193.55      9.61 o 
   3   5   2       56.57       58.93      1.08 o 
   4   5   2      138.89      138.23      2.15 o 
   5   5   2       31.58       44.59      1.06 o 
   6   5   2      230.40      245.66      4.22 o 
   7   5   2      103.45      108.03      4.70 o 
   8   5   2      148.36      133.22      5.56 o 
   9   5   2       41.44       33.82      7.75 o 
  10   5   2      126.08      124.43      6.56 o 
  -7   6   2       47.60       49.03      6.30 o 
  -6   6   2       45.17       46.30      5.96 o 
  -5   6   2       12.68       16.51      3.91 o 
  -4   6   2       83.25       83.77      6.98 o 
  -3   6   2      102.03       99.04      5.06 o 
  -2   6   2      562.09      538.65      6.82 o 
  -1   6   2      762.72      814.31      7.92 o 
   0   6   2      846.84      959.56      7.78 o 
   1   6   2      300.73      279.74      3.07 o 
   2   6   2      329.44      329.74      3.57 o 
   3   6   2        1.17        0.22      0.23 o 
   4   6   2      369.05      323.21      4.02 o 
   5   6   2       39.67       46.33      1.57 o 
   6   6   2       22.05       16.78      1.49 o 
   7   6   2       82.70       70.12      4.34 o 
   8   6   2        0.03       -1.02      1.02 o 
   9   6   2       69.32       69.86      7.32 o 
  10   6   2        0.92       -0.17      1.87 o 
  -6   7   2        7.11       13.11      3.74 o 
  -5   7   2        7.17        8.17      3.06 o 
  -4   7   2        1.59        0.85      2.04 o 
  -3   7   2      138.47      142.16      6.07 o 
  -2   7   2      180.65      199.13      4.10 o 
  -1   7   2       18.48       23.16      1.27 o 
   0   7   2        0.68       -0.04      0.37 o 
   1   7   2       18.23       11.91      0.67 o 
   2   7   2      876.26      932.82      8.83 o 
   3   7   2      422.78      413.26      4.40 o 
   4   7   2      358.54      344.37      4.60 o 
   5   7   2       94.91       86.74      2.30 o 
   6   7   2        4.20        3.10      0.68 o 
   7   7   2        3.81        2.14      0.67 o 
   8   7   2      107.44      102.25      5.44 o 
   9   7   2        2.01        2.13      1.51 o 
  10   7   2      119.87      125.47      7.66 o 
  -6   8   2       12.24        8.00      3.57 o 
  -5   8   2       69.83       63.67      7.32 o 
  -4   8   2       96.33       82.07      7.83 o 
  -3   8   2       13.60        5.79      2.89 o 
  -2   8   2       73.80       85.72      5.24 o 
  -1   8   2      111.19      101.03      3.06 o 
   0   8   2       60.10       52.36      1.91 o 
   1   8   2      573.91      571.82      7.26 o 
   2   8   2      127.74      124.61      2.48 o 
   3   8   2      433.22      405.30      5.20 o 
   4   8   2     1118.27     1108.01     13.83 o 
   5   8   2        0.13       -0.20      0.53 o 
   6   8   2      236.28      241.70      5.93 o 
   7   8   2        1.60       -0.04      0.63 o 
   8   8   2       21.67       13.72      3.57 o 
   9   8   2       25.15       30.80      3.76 o 
  -5   9   2       63.58       75.93      8.51 o 
  -4   9   2       17.66       20.09      4.77 o 
  -3   9   2       68.29       65.04      7.32 o 
  -2   9   2      175.53      194.18     11.58 o 
  -1   9   2        2.74        2.53      0.83 o 
   0   9   2        5.13        8.03      1.18 o 
   1   9   2       12.10       15.66      2.01 o 
   2   9   2       22.33       23.16      1.47 o 
   3   9   2      271.89      270.58      6.57 o 
   4   9   2      399.71      403.01      7.17 o 
   5   9   2      129.17      125.23      4.12 o 
   6   9   2       11.47        9.77      2.41 o 
   7   9   2       29.81       33.36      2.02 o 
   8   9   2        7.66        5.71      2.89 o 
   9   9   2        0.96        1.19      2.38 o 
  -4  10   2        5.10        2.38      3.06 o 
  -3  10   2        0.03       -0.51      2.04 o 
  -2  10   2      119.88      141.51     10.73 o 
  -1  10   2        0.13        2.09      1.50 o 
   0  10   2       19.58       18.76      1.64 o 
   1  10   2      119.22      120.67      3.71 o 
   2  10   2       14.43       11.02      2.68 o 
   3  10   2      221.61      224.69      8.88 o 
   4  10   2       93.58       95.77      3.43 o 
   5  10   2       36.62       35.36      2.42 o 
   6  10   2      340.19      334.67     11.39 o 
   7  10   2       15.70       17.48      1.84 o 
   8  10   2       11.70       15.79      1.69 o 
  -3  11   2      242.28      295.23     16.87 o 
  -2  11   2       46.33       53.62      7.49 o 
  -1  11   2       10.59       11.92      3.91 o 
   0  11   2      195.64      197.80      4.91 o 
   1  11   2       14.48       14.90      2.91 o 
   2  11   2        5.22        4.24      1.14 o 
   3  11   2      228.80      218.39      7.28 o 
   4  11   2        1.13        1.96      1.20 o 
   5  11   2      201.15      200.25      8.60 o 
   6  11   2       84.90       82.78      4.25 o 
   7  11   2        5.41        6.44      1.52 o 
   0  12   2       46.28       37.45      5.28 o 
   1  12   2       20.39       23.55      2.45 o 
   2  12   2       16.52       20.66      2.45 o 
   3  12   2       62.25       70.34      4.21 o 
   4  12   2       24.84       30.96      6.72 o 
   5  12   2        1.68        0.32      1.19 o 
   6  12   2       65.82       73.23      4.28 o 
   2  13   2      138.69      144.82      5.79 o 
   3  13   2        7.80        9.81      1.98 o 
   4  13   2       29.46       28.09      4.09 o 
  -3 -11   3      155.25      151.91      8.69 o 
  -1 -11   3        0.90        1.02      2.38 o 
   0 -11   3       18.31       30.47      5.45 o 
   1 -11   3      121.93      129.76     10.22 o 
   2 -11   3        0.33       -0.51      2.04 o 
  -5 -10   3       15.33       16.26      2.09 o 
  -4 -10   3        0.05        0.85      1.20 o 
  -3 -10   3      207.53      204.84      6.60 o 
  -2 -10   3       22.36       28.19      3.02 o 
  -1 -10   3       42.96       38.30      5.62 o 
   0 -10   3      256.18      269.88     13.97 o 
   1 -10   3       23.09       25.02      4.77 o 
   2 -10   3       89.94       80.20      7.66 o 
   3 -10   3       81.15       65.72      7.15 o 
   4 -10   3       63.99       72.70      7.66 o 
  -6  -9   3        0.64        1.61      1.17 o 
  -5  -9   3       63.49       71.41      3.55 o 
  -4  -9   3       75.59       78.80      3.53 o 
  -3  -9   3       11.40       13.48      1.65 o 
  -2  -9   3        0.03        0.71      0.65 o 
  -1  -9   3      500.03      509.99     19.61 o 
   0  -9   3        2.64        2.04      2.04 o 
   1  -9   3        9.63       14.30      3.40 o 
   2  -9   3       89.69       92.63      7.49 o 
   3  -9   3        5.57        9.87      3.23 o 
   4  -9   3       13.11       18.04      4.09 o 
   5  -9   3       72.28       84.62      7.83 o 
  -7  -8   3        1.34        2.97      1.28 o 
  -6  -8   3       14.16       14.36      1.95 o 
  -5  -8   3       11.47        8.95      1.52 o 
  -4  -8   3        0.19       -0.45      0.79 o 
  -3  -8   3      175.73      175.14      4.37 o 
  -2  -8   3       72.21       70.78      1.89 o 
  -1  -8   3      236.69      223.29      7.23 o 
   0  -8   3       17.36       15.66      3.23 o 
   1  -8   3      462.10      409.01     15.86 o 
   2  -8   3      177.62      164.38      9.20 o 
   3  -8   3      144.43      145.11      8.69 o 
   4  -8   3       39.70       40.18      4.94 o 
   5  -8   3      120.23      125.84      8.51 o 
   6  -8   3      134.66      131.12      9.03 o 
  -7  -7   3       56.31       48.22      3.10 o 
  -6  -7   3      140.01      142.61      7.93 o 
  -5  -7   3        0.17       -0.11      0.87 o 
  -4  -7   3      108.81      106.59      3.79 o 
  -3  -7   3       24.43       23.52      1.49 o 
  -2  -7   3      723.54      721.87     13.43 o 
  -1  -7   3      468.78      455.11      6.50 o 
   0  -7   3        3.47        3.84      1.19 o 
   1  -7   3      574.85      539.56     18.09 o 
   2  -7   3       65.48       62.15      5.28 o 
   3  -7   3       52.57       61.46      5.28 o 
   4  -7   3      136.51      127.73      7.66 o 
   5  -7   3       28.93       27.07      4.09 o 
   6  -7   3        5.67        3.40      2.21 o 
   7  -7   3      131.72      133.17      9.03 o 
  -8  -6   3       32.73       32.72      2.64 o 
  -7  -6   3       37.66       42.50      2.85 o 
  -6  -6   3        6.97        3.85      1.17 o 
  -5  -6   3        1.54        1.27      0.87 o 
  -4  -6   3       67.87       72.15      2.48 o 
  -3  -6   3       59.66       57.17      2.06 o 
  -2  -6   3      202.87      206.45      3.74 o 
  -1  -6   3       43.74       39.12      1.05 o 
   0  -6   3       57.86       60.25      2.01 o 
   1  -6   3        0.01       -0.20      0.57 o 
   2  -6   3      160.55      160.81      7.67 o 
   3  -6   3      405.22      362.60     12.96 o 
   4  -6   3      279.47      242.18     10.23 o 
   5  -6   3      394.50      391.13     14.49 o 
   6  -6   3        8.72        7.49      2.38 o 
   7  -6   3       11.01        9.02      2.89 o 
   8  -6   3      129.70      136.91      8.85 o 
  -8  -5   3        6.87        5.45      1.60 o 
  -7  -5   3       57.47       56.50      3.11 o 
  -6  -5   3        0.85        0.56      1.09 o 
  -5  -5   3        5.26        6.09      1.49 o 
  -4  -5   3      607.14      591.44      8.74 o 
  -3  -5   3       43.61       49.10      2.06 o 
  -2  -5   3      127.01      107.93      2.06 o 
  -1  -5   3       38.05       30.42      0.82 o 
   0  -5   3      318.66      329.04      4.31 o 
   1  -5   3      226.14      190.84      3.38 o 
   2  -5   3      285.52      296.19      5.82 o 
   3  -5   3      712.52      680.79     13.95 o 
   4  -5   3      459.92      434.71     14.16 o 
   5  -5   3       37.19       31.83      3.40 o 
   6  -5   3       64.06       59.25      4.94 o 
   7  -5   3      202.20      228.09     10.73 o 
   8  -5   3        8.39        8.34      2.72 o 
  -8  -4   3      104.93      121.70      6.05 o 
  -7  -4   3       26.66       29.14      2.25 o 
  -6  -4   3        0.66        0.87      0.73 o 
  -5  -4   3      221.74      234.38      5.07 o 
  -4  -4   3       38.79       43.34      1.98 o 
  -3  -4   3        1.06        1.65      0.39 o 
  -2  -4   3     1115.01     1085.18      9.93 o 
  -1  -4   3       22.28       19.68      0.63 o 
   0  -4   3       17.38        8.87      0.54 o 
   1  -4   3       11.21       12.21      0.84 o 
   2  -4   3        2.68        2.81      0.38 o 
   3  -4   3       47.95       47.83      1.87 o 
   4  -4   3      190.69      171.24      4.62 o 
   5  -4   3      215.91      186.07      7.84 o 
   6  -4   3       27.06       23.83      3.06 o 
   7  -4   3       40.20       40.69      4.26 o 
   8  -4   3        7.43        6.64      2.38 o 
   9  -4   3        0.79        1.87      1.87 o 
  -8  -3   3        1.68        1.90      1.47 o 
  -7  -3   3       45.94       50.46      3.81 o 
  -6  -3   3        4.06        8.41      1.14 o 
  -5  -3   3        5.06        3.39      0.71 o 
  -4  -3   3       77.35       80.85      1.89 o 
  -3  -3   3      280.30      274.58      4.22 o 
  -2  -3   3     1096.71     1087.35      9.35 o 
  -1  -3   3      695.14      740.57      5.89 o 
   0  -3   3      136.46      165.78      2.13 o 
   1  -3   3       96.02      107.29      2.06 o 
   2  -3   3      287.09      315.48      4.66 o 
   3  -3   3       89.62       83.94      2.42 o 
   4  -3   3     1625.57     1622.42     17.45 o 
   5  -3   3      377.52      369.88      8.60 o 
   6  -3   3      201.96      197.13      8.18 o 
   7  -3   3       58.72       56.52      4.43 o 
   8  -3   3       21.06       18.21      3.06 o 
   9  -3   3      149.28      158.04      8.52 o 
  -9  -2   3        1.75       -0.17      1.87 o 
  -8  -2   3      138.78      146.16      6.47 o 
  -7  -2   3       40.45       35.21      1.98 o 
  -6  -2   3       82.42       75.62      2.70 o 
  -5  -2   3      135.56      134.62      3.22 o 
  -4  -2   3       12.90        8.33      0.73 o 
  -3  -2   3      369.31      347.24      4.47 o 
  -2  -2   3      646.64      602.49      5.61 o 
  -1  -2   3      107.36       98.63      1.37 o 
   0  -2   3     1916.04     1874.53     13.71 o 
   1  -2   3       42.17       37.32      1.06 o 
   2  -2   3      300.32      372.76      9.41 o 
   3  -2   3      357.33      323.88      4.59 o 
   4  -2   3      202.61      229.67      4.97 o 
   5  -2   3       13.04       12.36      0.80 o 
   6  -2   3       45.62       43.55      5.45 o 
   7  -2   3      331.77      319.11      8.76 o 
   8  -2   3       17.84       15.15      2.55 o 
   9  -2   3        0.21        1.19      1.36 o 
  10  -2   3       74.70       99.43      6.64 o 
  -9  -1   3      109.59      104.07      6.56 o 
  -8  -1   3        1.24        0.26      1.31 o 
  -7  -1   3       46.54       41.64      1.94 o 
  -6  -1   3      109.31      103.86      3.13 o 
  -5  -1   3        0.15        0.18      0.40 o 
  -4  -1   3        2.50        6.86      0.65 o 
  -3  -1   3      111.89      106.79      1.90 o 
  -2  -1   3     1170.98     1243.35     11.73 o 
  -1  -1   3     1508.61     1507.24     11.50 o 
   0  -1   3      142.35      162.70      1.41 o 
   1  -1   3     2251.66     2214.18     30.42 o 
   2  -1   3      661.21      707.31      9.26 o 
   3  -1   3       97.62      134.29      8.77 o 
   4  -1   3      362.47      405.07     10.70 o 
   5  -1   3      125.63      128.01      2.29 o 
   6  -1   3      389.48      356.86      6.34 o 
   7  -1   3       19.29       30.60      4.94 o 
   8  -1   3        5.39        4.90      1.36 o 
   9  -1   3       57.77       48.69      4.26 o 
  10  -1   3       23.91       26.55      3.40 o 
  -8   0   3       33.81       31.83      3.25 o 
  -7   0   3       42.58       41.86      3.31 o 
  -6   0   3        3.36        2.18      0.69 o 
  -5   0   3      520.20      479.39      7.26 o 
  -4   0   3       24.78       24.93      1.04 o 
  -3   0   3      494.27      485.29      5.42 o 
  -2   0   3      433.81      503.47      5.19 o 
  -1   0   3        6.67        6.32      0.37 o 
   0   0   3     2127.04     2044.88     15.83 o 
   1   0   3       42.17       46.33      0.92 o 
   2   0   3     2529.25     2579.81     38.87 o 
   3   0   3     1484.78     1544.38     25.24 o 
   4   0   3     1173.63     1223.94     21.14 o 
   5   0   3       79.19       42.79      1.15 o 
   6   0   3      261.70      301.49      5.45 o 
   7   0   3       20.85       22.03      1.93 o 
   8   0   3      121.97      133.02      5.17 o 
   9   0   3      149.96      140.81      6.73 o 
  10   0   3        0.83        2.71      1.70 o 
  -8   1   3        2.64        0.94      1.32 o 
  -7   1   3      161.74      165.40      6.56 o 
  -6   1   3        0.70        0.00      0.56 o 
  -5   1   3       31.44       25.98      1.40 o 
  -4   1   3      241.93      212.94      3.36 o 
  -3   1   3      186.14      194.10      2.65 o 
  -2   1   3        0.81        0.78      0.39 o 
  -1   1   3     1098.21     1041.74      8.39 o 
   0   1   3       29.53       32.46      0.59 o 
   1   1   3    11420.00    11163.21    269.18 o 
   2   1   3     2351.42     2396.99     24.39 o 
   3   1   3      726.74      699.07      8.49 o 
   4   1   3       89.36       58.23      1.15 o 
   5   1   3      280.99      307.49      3.91 o 
   6   1   3      256.34      251.99      4.50 o 
   7   1   3      179.27      161.74      5.29 o 
   8   1   3       18.39       12.45      2.38 o 
   9   1   3       89.65       94.09      5.87 o 
  10   1   3       27.99       25.05      4.68 o 
  -8   2   3       74.32       74.57      6.81 o 
  -7   2   3       18.62       22.89      2.69 o 
  -6   2   3      137.40      129.91      6.43 o 
  -5   2   3       58.70       51.83      1.81 o 
  -4   2   3        6.97        6.09      0.62 o 
  -3   2   3      163.50      174.97      2.53 o 
  -2   2   3      331.80      373.09      3.87 o 
  -1   2   3      110.95      102.75      1.47 o 
   0   2   3      180.06      159.30      1.77 o 
   1   2   3     6270.39     6157.89     53.07 o 
   2   2   3      205.83      199.39      2.12 o 
   3   2   3      204.43      224.56      3.11 o 
   4   2   3      564.15      563.34      6.70 o 
   5   2   3     1286.31     1271.29     12.03 o 
   6   2   3      274.75      272.38      4.75 o 
   7   2   3       92.61       82.68      3.56 o 
   8   2   3      659.25      611.92     14.07 o 
   9   2   3        1.56        1.42      1.03 o 
  10   2   3       19.47       19.50      2.58 o 
  11   2   3       81.67       73.96      7.07 o 
  -8   3   3       23.55       34.21      5.11 o 
  -7   3   3      168.79      148.35      9.37 o 
  -6   3   3        9.52       11.22      2.72 o 
  -5   3   3      162.06      152.13      3.19 o 
  -4   3   3      306.19      294.53      4.11 o 
  -3   3   3      188.68      230.68      2.97 o 
  -2   3   3      705.15      712.06      6.50 o 
  -1   3   3     1054.71     1014.72      8.38 o 
   0   3   3      112.43      114.74      1.55 o 
   1   3   3      188.74      167.85      1.76 o 
   2   3   3       63.77       58.00      0.87 o 
   3   3   3     1081.87     1158.98     10.82 o 
   4   3   3      540.66      503.80      5.30 o 
   5   3   3       13.36       11.97      0.71 o 
   6   3   3       96.97       90.62      2.85 o 
   7   3   3     1260.13     1267.09     24.64 o 
   8   3   3        0.18       -0.57      0.74 o 
   9   3   3       63.78       64.61      4.17 o 
  10   3   3       36.83       33.32      3.17 o 
  11   3   3       55.06       63.13      4.56 o 
  -8   4   3       57.92       58.56      6.64 o 
  -7   4   3       34.32       46.98      5.79 o 
  -6   4   3        7.76        4.43      2.21 o 
  -5   4   3      583.60      608.34     19.37 o 
  -4   4   3       51.90       49.98      1.70 o 
  -3   4   3      127.81      123.08      2.22 o 
  -2   4   3      251.12      240.36      3.11 o 
  -1   4   3      535.77      549.77      5.19 o 
   0   4   3       14.06       18.29      0.68 o 
   1   4   3      346.58      374.79      3.52 o 
   2   4   3      804.10      777.17      6.19 o 
   3   4   3      395.71      345.92      3.25 o 
   4   4   3      394.75      432.16      4.90 o 
   5   4   3        2.01        1.00      0.33 o 
   6   4   3        1.73        5.79      0.54 o 
   7   4   3      225.65      216.30     17.13 o 
   8   4   3       22.96       21.85      2.30 o 
   9   4   3       16.32       12.68      2.11 o 
  10   4   3       94.16       92.26      5.05 o 
  11   4   3        0.35        1.22      1.39 o 
  -7   5   3       22.38       34.90      5.45 o 
  -6   5   3      139.76      136.92      9.37 o 
  -5   5   3       29.80       27.58      4.60 o 
  -4   5   3        6.06        7.61      0.92 o 
  -3   5   3       31.66       30.51      1.26 o 
  -2   5   3      332.08      331.39      3.90 o 
  -1   5   3      240.49      264.93      3.01 o 
   0   5   3        3.01        5.16      0.45 o 
   1   5   3      906.33      868.64      7.14 o 
   2   5   3      743.86      785.28      6.72 o 
   3   5   3       15.20       11.32      0.53 o 
   4   5   3      621.00      620.99      5.26 o 
   5   5   3       55.03       63.69      1.47 o 
   6   5   3      266.87      280.78      4.94 o 
   7   5   3      238.55      217.77      7.08 o 
   8   5   3       18.97       21.47      3.15 o 
   9   5   3      315.05      306.95      9.69 o 
  10   5   3       15.10       14.21      2.45 o 
  -7   6   3        3.12        3.57      2.55 o 
  -6   6   3       34.93       44.60      5.96 o 
  -5   6   3      212.58      214.82     12.10 o 
  -4   6   3       41.57       36.95      3.36 o 
  -3   6   3      607.03      607.03      9.09 o 
  -2   6   3       79.65       76.38      2.98 o 
  -1   6   3       36.09       39.75      1.38 o 
   0   6   3      267.50      266.51      3.02 o 
   1   6   3     1212.81     1278.51     10.16 o 
   2   6   3        0.03        0.13      0.21 o 
   3   6   3      594.19      579.97      5.59 o 
   4   6   3      273.30      250.25      3.01 o 
   5   6   3        2.84        8.38      0.65 o 
   6   6   3       44.38       47.16      2.93 o 
   7   6   3       11.32       10.83      1.96 o 
   8   6   3        3.31        3.94      1.39 o 
   9   6   3        3.86        5.02      1.57 o 
  10   6   3        5.75        6.08      1.88 o 
  -6   7   3       34.40       45.11      6.47 o 
  -5   7   3        1.43        0.51      2.21 o 
  -4   7   3       36.88       29.11      4.94 o 
  -3   7   3        0.40        0.32      0.55 o 
  -2   7   3      224.33      222.54      4.69 o 
  -1   7   3       10.39       10.87      0.92 o 
   0   7   3       99.46       90.46      2.02 o 
   1   7   3      226.64      234.36      2.94 o 
   2   7   3       70.77       58.42      1.37 o 
   3   7   3       48.45       41.94      1.15 o 
   4   7   3      326.35      342.55      4.15 o 
   5   7   3       58.37       56.34      1.81 o 
   6   7   3      281.36      282.10      5.34 o 
   7   7   3       22.18       27.25      2.98 o 
   8   7   3       15.61       16.08      2.49 o 
   9   7   3       81.96       97.37      9.02 o 
  10   7   3        0.73        1.40      1.47 o 
  -5   8   3       16.71       10.38      4.09 o 
  -4   8   3        1.43        2.38      2.38 o 
  -3   8   3      192.16      192.04      7.71 o 
  -2   8   3       79.48       69.31      2.95 o 
  -1   8   3      205.07      185.50      4.31 o 
   0   8   3       18.86       18.20      1.25 o 
   1   8   3      234.96      247.08      4.13 o 
   2   8   3       72.11       66.53      1.73 o 
   3   8   3      533.35      548.10      6.48 o 
   4   8   3       43.16       50.11      2.30 o 
   5   8   3      227.90      223.10      4.48 o 
   6   8   3       22.38       22.64      1.51 o 
   7   8   3       55.63       56.44      4.29 o 
   8   8   3       73.90       72.89      5.70 o 
   9   8   3        2.09        1.91      1.62 o 
  10   8   3        3.27        4.57      2.20 o 
  -5   9   3        0.00        1.36      2.72 o 
  -4   9   3       68.81       82.40      8.51 o 
  -3   9   3        5.29        5.45      3.23 o 
  -2   9   3       34.54       36.16      1.91 o 
  -1   9   3       60.34       65.83      2.78 o 
   0   9   3       25.14       20.81      1.74 o 
   1   9   3      145.15      137.19      3.50 o 
   2   9   3        2.50        1.51      0.64 o 
   3   9   3       23.56       23.50      1.47 o 
   4   9   3       79.66       77.80      3.06 o 
   5   9   3      165.42      158.04      4.26 o 
   6   9   3       56.52       57.55      2.53 o 
   7   9   3       10.49       10.41      1.50 o 
   8   9   3       38.08       42.01      4.24 o 
   9   9   3       33.07       35.68      5.53 o 
  -4  10   3       32.17       35.58      6.47 o 
  -3  10   3       92.85       88.71      9.19 o 
  -2  10   3        0.33        2.76      1.70 o 
  -1  10   3       28.37       22.33      1.79 o 
   0  10   3        0.52       -0.03      0.66 o 
   1  10   3       36.75       36.57      2.68 o 
   2  10   3       43.48       44.13      2.52 o 
   3  10   3       61.77       57.23      2.75 o 
   4  10   3      109.52       97.76      3.69 o 
   5  10   3       43.33       39.47      2.51 o 
   6  10   3        7.17        5.73      1.38 o 
   7  10   3       41.78       45.12      2.57 o 
   8  10   3       77.83       89.31      5.99 o 
   9  10   3       33.32       39.32      7.15 o 
  -3  11   3        5.77        5.79      3.91 o 
  -2  11   3        9.85       18.21      5.11 o 
  -1  11   3      129.23      138.11      9.03 o 
   0  11   3        3.51        2.46      1.03 o 
   1  11   3      192.93      187.87      6.99 o 
   2  11   3       43.27       46.11      2.68 o 
   3  11   3       38.33       40.23      3.12 o 
   4  11   3       21.21       22.32      2.45 o 
   5  11   3        1.56        0.65      1.02 o 
   6  11   3        2.19        2.64      1.13 o 
   7  11   3      104.85      103.21      4.09 o 
   8  11   3        7.08        9.13      2.69 o 
   0  12   3       17.15       25.93      2.36 o 
   1  12   3       42.10       36.98      5.87 o 
   2  12   3        0.21       -0.11      1.02 o 
   3  12   3        1.16        0.06      1.70 o 
   4  12   3        0.01        0.43      1.14 o 
   5  12   3       35.67       36.44      3.14 o 
   6  12   3        1.14        2.30      1.35 o 
   7  12   3       31.42       31.15      3.40 o 
   2  13   3        6.66        5.71      3.23 o 
   3  13   3        7.65        6.03      1.87 o 
   4  13   3       43.41       46.97      4.51 o 
  -1 -11   4        0.30       -0.68      2.04 o 
   0 -11   4       40.50       38.98      6.13 o 
  -4 -10   4      117.85      112.36     11.41 o 
  -3 -10   4      180.33      183.95      9.54 o 
  -2 -10   4       20.87       14.30      4.09 o 
  -1 -10   4       80.40       88.53      8.17 o 
   0 -10   4       10.78        8.51      3.40 o 
   1 -10   4       51.12       56.52      6.47 o 
   2 -10   4      189.87      203.54     11.92 o 
   3 -10   4       28.64       19.58      4.43 o 
  -5  -9   4      148.90      157.35      5.36 o 
  -4  -9   4       23.65       26.82      2.29 o 
  -3  -9   4        7.63       10.23      1.79 o 
  -2  -9   4      121.11      121.68      7.58 o 
  -1  -9   4      241.03      251.13     12.95 o 
   0  -9   4      121.64      104.22      8.00 o 
   1  -9   4       57.73       64.69      6.30 o 
   2  -9   4       43.71       35.75      4.94 o 
   3  -9   4        4.51        4.77      2.55 o 
   4  -9   4        0.22        0.85      1.87 o 
   5  -9   4        1.54        4.26      2.72 o 
  -6  -8   4       49.44       43.43      3.06 o 
  -5  -8   4       57.39       68.10      3.52 o 
  -4  -8   4      229.10      236.17      6.37 o 
  -3  -8   4        9.37        9.81      1.26 o 
  -2  -8   4       17.77       16.33      1.17 o 
  -1  -8   4      353.11      345.37     14.83 o 
   0  -8   4       93.87       85.48      6.81 o 
   1  -8   4       38.16       33.71      4.43 o 
   2  -8   4      237.24      228.99     11.07 o 
   3  -8   4        5.85        6.13      2.38 o 
   4  -8   4      170.52      155.50      9.20 o 
   5  -8   4       17.00       15.49      3.57 o 
   6  -8   4       28.50       27.24      4.60 o 
  -7  -7   4       12.61        9.10      1.80 o 
  -6  -7   4        0.53       -0.85      0.85 o 
  -5  -7   4      264.72      260.16      6.93 o 
  -4  -7   4       16.95       12.54      1.60 o 
  -3  -7   4       17.05       18.80      1.64 o 
  -2  -7   4       91.59       98.33      2.15 o 
  -1  -7   4        1.41        2.32      0.84 o 
   0  -7   4       86.97       86.16      6.30 o 
   1  -7   4     1362.38     1335.72     37.00 o 
   2  -7   4      269.52      249.49     10.91 o 
   3  -7   4      109.57      116.48      7.15 o 
   4  -7   4        7.16        8.51      2.55 o 
   5  -7   4        3.71        8.68      2.55 o 
   6  -7   4       46.30       51.07      5.28 o 
   7  -7   4        8.36       12.77      3.40 o 
  -7  -6   4       22.07       27.09      2.55 o 
  -6  -6   4       43.89       40.75      2.83 o 
  -5  -6   4        1.04        1.76      1.27 o 
  -4  -6   4       13.22       13.77      1.64 o 
  -3  -6   4      333.46      321.07      6.28 o 
  -2  -6   4      121.27      130.57      2.66 o 
  -1  -6   4       41.60       42.78      1.47 o 
   0  -6   4       15.18       12.09      1.38 o 
   1  -6   4      409.55      384.24      7.76 o 
   2  -6   4       51.15       55.50      4.43 o 
   3  -6   4      270.35      276.44     10.91 o 
   4  -6   4      260.49      236.70      9.88 o 
   5  -6   4        2.52        2.04      1.53 o 
   6  -6   4       41.46       37.45      4.26 o 
   7  -6   4       94.31       97.22      6.81 o 
   8  -6   4        0.01       -0.51      1.70 o 
  -7  -5   4       11.43       10.52      1.77 o 
  -6  -5   4       37.48       30.61      2.96 o 
  -5  -5   4      267.78      268.61      8.13 o 
  -4  -5   4        0.03        0.03      0.58 o 
  -3  -5   4      116.60      105.82      3.33 o 
  -2  -5   4      170.15      168.78      4.54 o 
  -1  -5   4       92.29       93.04      2.56 o 
   0  -5   4      386.50      400.48      5.88 o 
   1  -5   4      316.09      295.46      6.17 o 
   2  -5   4        2.43        1.01      0.46 o 
   3  -5   4     1890.95     1803.88     44.86 o 
   4  -5   4      133.74      121.10      5.96 o 
   5  -5   4       82.50       80.88      5.11 o 
   6  -5   4      240.07      245.35     10.22 o 
   7  -5   4        1.22        0.17      1.36 o 
   8  -5   4       25.83       29.28      4.09 o 
  -8  -4   4       35.35       33.21      2.60 o 
  -7  -4   4        0.00        0.30      0.97 o 
  -6  -4   4      424.90      407.13     10.52 o 
  -5  -4   4       67.85       61.98      3.11 o 
  -4  -4   4       42.13       28.21      1.65 o 
  -3  -4   4      126.62      123.30      2.86 o 
  -2  -4   4       53.76       42.03      1.33 o 
  -1  -4   4      435.44      427.51      4.17 o 
   0  -4   4       30.83       23.08      1.00 o 
   1  -4   4       16.38       17.21      0.85 o 
   2  -4   4       16.90       21.38      0.89 o 
   3  -4   4        0.59        1.05      0.41 o 
   4  -4   4      123.96      127.89      3.97 o 
   5  -4   4     2168.07     2140.83     51.78 o 
   6  -4   4       68.55       56.53      4.09 o 
   7  -4   4       13.47       20.43      2.89 o 
   8  -4   4        2.78        1.87      1.70 o 
   9  -4   4       62.39       72.52      5.79 o 
  -8  -3   4        8.09        8.87      1.57 o 
  -7  -3   4      160.27      163.38      5.26 o 
  -6  -3   4       73.01       72.70      4.42 o 
  -5  -3   4       16.48       12.11      1.52 o 
  -4  -3   4      676.58      686.14      8.34 o 
  -3  -3   4      454.18      460.15      5.63 o 
  -2  -3   4       28.08       30.90      0.92 o 
  -1  -3   4       22.73       32.98      0.73 o 
   0  -3   4       30.18       51.61      1.35 o 
   1  -3   4       40.08       32.53      1.01 o 
   2  -3   4      547.69      632.23      8.63 o 
   3  -3   4      565.94      606.43      9.71 o 
   4  -3   4      187.01      189.42      3.51 o 
   5  -3   4      478.47      449.69      6.81 o 
   6  -3   4        1.71        1.36      1.19 o 
   7  -3   4       16.69       13.11      2.21 o 
   8  -3   4      157.62      160.95      7.83 o 
   9  -3   4       11.45       14.30      2.72 o 
  -8  -2   4       83.98       90.49      5.87 o 
  -7  -2   4       70.32       67.38      3.30 o 
  -6  -2   4        6.64        8.67      1.45 o 
  -5  -2   4       26.00       23.88      1.67 o 
  -4  -2   4      505.68      485.58      7.23 o 
  -3  -2   4      563.59      624.57      6.63 o 
  -2  -2   4        1.08        4.68      0.51 o 
  -1  -2   4     1750.38     1793.04     13.73 o 
   0  -2   4      146.27      148.22      1.97 o 
   1  -2   4     1193.11     1370.87     14.25 o 
   2  -2   4     1230.27     1095.43     16.00 o 
   3  -2   4       73.35       78.83      1.76 o 
   4  -2   4       21.57       20.94      0.82 o 
   5  -2   4      187.79      198.06      3.80 o 
   6  -2   4        0.10       -0.41      0.66 o 
   7  -2   4     1019.59     1039.02     20.90 o 
   8  -2   4       29.04       24.17      2.89 o 
   9  -2   4       48.96       44.26      4.09 o 
  10  -2   4       89.91       99.43      6.13 o 
  -8  -1   4       31.38       35.75      5.28 o 
  -7  -1   4      127.81      141.90      4.56 o 
  -6  -1   4       50.53       50.16      2.39 o 
  -5  -1   4      108.53      102.10      3.14 o 
  -4  -1   4      110.32      117.46      2.46 o 
  -3  -1   4        8.34       11.31      0.75 o 
  -2  -1   4     3487.97     3546.49     26.37 o 
  -1  -1   4       20.86       24.03      0.89 o 
   0  -1   4       72.34       65.97      1.06 o 
   1  -1   4       64.76       51.60      0.88 o 
   2  -1   4      572.27      623.73      9.54 o 
   3  -1   4        0.86        0.06      0.52 o 
   4  -1   4       29.69       28.15      2.62 o 
   5  -1   4      583.53      576.10     14.86 o 
   6  -1   4        1.16        3.90      0.66 o 
   7  -1   4      150.46      127.31      4.56 o 
   8  -1   4      154.88      148.05      5.71 o 
   9  -1   4       81.58       83.60      5.11 o 
  10  -1   4       26.67       20.60      3.06 o 
  -8   0   4        2.67        0.68      1.87 o 
  -7   0   4        1.48        0.73      0.70 o 
  -6   0   4        2.61        2.16      0.75 o 
  -5   0   4      253.78      255.14      4.87 o 
  -4   0   4      461.99      458.87      5.50 o 
  -3   0   4       56.19       68.25      1.51 o 
  -2   0   4       73.99       88.94      1.60 o 
  -1   0   4     1135.20     1170.23      9.45 o 
   0   0   4      556.58      616.19      4.79 o 
   1   0   4     2449.21     2533.82     20.63 o 
   2   0   4       69.82       60.28      1.42 o 
   3   0   4      397.46      425.73      8.84 o 
   4   0   4      736.50      713.14     14.55 o 
   5   0   4      530.18      551.45     11.90 o 
   6   0   4       38.95       38.74      2.07 o 
   7   0   4      318.67      300.80      7.73 o 
   8   0   4        7.22        7.37      1.35 o 
   9   0   4      263.93      249.51     12.69 o 
  10   0   4       50.55       61.80      4.60 o 
  -8   1   4       39.09       37.47      3.61 o 
  -7   1   4      143.67      137.09      5.38 o 
  -6   1   4      103.78      100.28      3.02 o 
  -5   1   4      660.75      649.49      9.28 o 
  -4   1   4       60.21       60.96      1.67 o 
  -3   1   4      151.06      145.96      2.35 o 
  -2   1   4        0.73        2.45      0.35 o 
  -1   1   4       63.92       51.56      1.17 o 
   0   1   4     2285.68     2422.79     17.41 o 
   1   1   4        0.78       10.67      0.40 o 
   2   1   4     1593.90     1665.17     17.40 o 
   3   1   4       62.89       57.46      1.34 o 
   4   1   4     1353.43     1457.81     17.03 o 
   5   1   4       21.80       20.59      0.85 o 
   6   1   4      278.14      294.10      4.33 o 
   7   1   4      145.57      145.58      4.67 o 
   8   1   4       27.80       25.05      2.13 o 
   9   1   4        0.31       -0.57      0.85 o 
  10   1   4       41.40       42.44      3.24 o 
  -8   2   4      114.16      122.09      8.85 o 
  -7   2   4      212.71      217.86      8.26 o 
  -6   2   4        0.02        0.18      0.57 o 
  -5   2   4       53.16       51.85      2.04 o 
  -4   2   4        0.20        0.34      0.37 o 
  -3   2   4       28.03       24.53      0.97 o 
  -2   2   4        6.40        2.71      0.37 o 
  -1   2   4       89.22      104.26      1.63 o 
   0   2   4      357.15      434.59      3.88 o 
   1   2   4     2320.39     2515.66     19.20 o 
   2   2   4       67.79      100.55      1.30 o 
   3   2   4      978.44     1017.48     11.15 o 
   4   2   4      193.07      190.11      2.86 o 
   5   2   4      149.11      170.21      2.52 o 
   6   2   4        3.27        0.91      0.33 o 
   7   2   4      158.62      158.74      6.03 o 
   8   2   4       25.96       24.25      2.12 o 
   9   2   4       65.81       66.98      3.72 o 
  10   2   4       59.81       61.79      3.85 o 
  11   2   4       32.11       33.01      3.37 o 
  -7   3   4        9.96       13.28      3.57 o 
  -6   3   4      204.52      208.04      6.19 o 
  -5   3   4      710.57      718.29     11.09 o 
  -4   3   4       23.47       20.26      1.28 o 
  -3   3   4       39.98       39.64      1.29 o 
  -2   3   4      197.02      178.61      2.53 o 
  -1   3   4       14.95       19.23      0.81 o 
   0   3   4        0.66        0.36      0.23 o 
   1   3   4        5.49        4.49      0.38 o 
   2   3   4      581.65      624.11      4.96 o 
   3   3   4      671.90      646.89      6.54 o 
   4   3   4        0.15        2.32      0.48 o 
   5   3   4       62.28       76.46      1.87 o 
   6   3   4      510.51      484.71      5.97 o 
   7   3   4        3.75        3.50      0.88 o 
   8   3   4       47.86       48.23      2.96 o 
   9   3   4        0.40       -0.01      0.79 o 
  10   3   4        5.61        6.79      1.66 o 
  11   3   4        0.28       -1.07      1.09 o 
  -7   4   4        6.66        5.96      2.89 o 
  -6   4   4      264.60      275.00     13.63 o 
  -5   4   4      107.22      100.83      4.56 o 
  -4   4   4      124.72      119.91      2.86 o 
  -3   4   4      543.61      549.62      6.30 o 
  -2   4   4      183.69      177.92      3.11 o 
  -1   4   4      110.51      120.56      2.06 o 
   0   4   4      294.19      268.00      3.11 o 
   1   4   4      223.91      203.22      2.32 o 
   2   4   4      267.41      334.30      3.38 o 
   3   4   4        6.84        9.22      0.55 o 
   4   4   4      326.87      316.22      3.81 o 
   5   4   4        0.44        0.12      0.18 o 
   6   4   4       49.50       55.80      2.30 o 
   7   4   4       41.15       49.72      3.41 o 
   8   4   4      252.55      259.65     13.97 o 
   9   4   4        2.91        2.20      1.16 o 
  10   4   4        0.74       -0.51      0.91 o 
  11   4   4       17.18       23.79      5.45 o 
  -7   5   4       63.50       62.65      7.15 o 
  -6   5   4        0.10        1.53      2.21 o 
  -5   5   4      152.92      151.53      6.80 o 
  -4   5   4      647.40      650.46      9.05 o 
  -3   5   4      655.07      632.77      9.17 o 
  -2   5   4        7.68        6.13      0.73 o 
  -1   5   4      185.82      194.02      2.85 o 
   0   5   4      309.88      308.66      3.57 o 
   1   5   4       29.01       34.15      0.95 o 
   2   5   4       17.99       24.49      0.83 o 
   3   5   4       55.41       51.96      1.22 o 
   4   5   4      371.91      399.56      4.84 o 
   5   5   4      518.58      498.20      5.41 o 
   6   5   4      127.23      126.12      2.60 o 
   7   5   4       46.09       48.68      3.27 o 
   8   5   4        4.21        5.40      1.79 o 
   9   5   4        4.02        2.51      1.31 o 
  10   5   4        4.75        3.83      1.60 o 
  11   5   4       12.03       19.04      4.77 o 
  -6   6   4       40.52       40.69      6.13 o 
  -5   6   4       21.87       19.06      4.26 o 
  -4   6   4      154.87      141.91      4.45 o 
  -3   6   4       81.60       82.11      4.56 o 
  -2   6   4      345.49      337.61      4.53 o 
  -1   6   4     1099.87     1012.50     10.05 o 
   0   6   4      383.28      390.83      4.53 o 
   1   6   4        0.07        0.08      0.25 o 
   2   6   4      969.43      935.80      8.12 o 
   3   6   4       12.59        9.51      0.55 o 
   4   6   4       28.17       27.04      1.35 o 
   5   6   4      577.91      569.55      6.24 o 
   6   6   4      159.53      141.70      4.67 o 
   7   6   4        7.12        8.23      1.76 o 
   8   6   4        0.57        0.29      0.94 o 
   9   6   4       53.80       54.94      7.58 o 
  10   6   4       71.71       76.61      5.45 o 
  -6   7   4        6.60        2.55      3.06 o 
  -5   7   4       13.11       19.75      4.77 o 
  -4   7   4       66.26       67.98      4.78 o 
  -3   7   4       68.13       62.37      2.63 o 
  -2   7   4      690.17      676.50     10.15 o 
  -1   7   4      198.13      182.52      3.39 o 
   0   7   4      183.11      177.62      3.28 o 
   1   7   4      555.66      547.02      5.10 o 
   2   7   4        0.26        1.10      0.34 o 
   3   7   4       29.20       26.93      0.94 o 
   4   7   4      142.57      154.23      2.74 o 
   5   7   4        1.03        2.02      0.55 o 
   6   7   4       93.92       93.82      5.38 o 
   7   7   4        1.04        0.47      1.14 o 
   8   7   4      123.24      147.68      6.63 o 
   9   7   4        1.93        3.01      3.74 o 
  10   7   4       12.98       14.57      2.74 o 
  -5   8   4       10.20       11.57      4.09 o 
  -4   8   4       71.30       66.23      7.66 o 
  -3   8   4        4.99        5.18      1.02 o 
  -2   8   4      121.78      105.60      3.53 o 
  -1   8   4      736.45      745.87     12.46 o 
   0   8   4      309.14      292.22      5.14 o 
   1   8   4      309.86      282.01      5.99 o 
   2   8   4      314.26      317.67      4.26 o 
   3   8   4       10.63        8.60      0.97 o 
   4   8   4      631.84      613.81      7.49 o 
   5   8   4        0.55        0.55      0.47 o 
   6   8   4       21.75       20.72      1.70 o 
   7   8   4      142.74      145.10      7.07 o 
   8   8   4      144.49      135.11      9.37 o 
   9   8   4        9.38       10.48      2.47 o 
  10   8   4       54.16       67.68      6.98 o 
  -4   9   4        5.93        3.06      2.89 o 
  -3   9   4       32.97       40.82      7.75 o 
  -2   9   4      495.83      502.88      9.20 o 
  -1   9   4       52.61       60.09      2.78 o 
   0   9   4      201.70      180.16      7.92 o 
   1   9   4        6.45        7.61      1.30 o 
   2   9   4      203.71      203.11      4.76 o 
   3   9   4      229.83      229.75      4.31 o 
   4   9   4       28.11       25.05      1.56 o 
   5   9   4      218.13      207.21      4.90 o 
   6   9   4       33.63       36.64      2.00 o 
   7   9   4        6.92        6.56      1.96 o 
   8   9   4       31.04       34.63      4.05 o 
   9   9   4       51.15       51.32      6.47 o 
  -3  10   4        0.26        0.51      2.89 o 
  -2  10   4        2.31        3.58      1.23 o 
  -1  10   4       15.15       13.76      1.75 o 
   0  10   4        4.70        9.62      1.79 o 
   1  10   4      157.87      154.03      4.85 o 
   2  10   4      141.54      133.70      4.82 o 
   3  10   4       53.81       49.33      2.55 o 
   4  10   4      611.50      604.09     15.82 o 
   5  10   4       74.01       73.07      5.17 o 
   6  10   4      169.91      175.09      8.16 o 
   7  10   4       22.87       22.23      1.65 o 
   8  10   4       16.03       17.43      3.23 o 
   9  10   4        5.54        9.11      2.69 o 
  -1  11   4        2.44        1.70      1.26 o 
   0  11   4      104.56       98.32      4.85 o 
   1  11   4       29.38       37.86      3.17 o 
   2  11   4        2.92        5.83      1.62 o 
   3  11   4       98.44       84.44      4.36 o 
   4  11   4       26.01       23.47      2.49 o 
   5  11   4       76.99       81.58      4.12 o 
   6  11   4      115.84      117.72      4.39 o 
   7  11   4        3.31        3.48      1.14 o 
   8  11   4       28.70       30.47      6.47 o 
  -1  12   4        7.73        4.77      2.89 o 
   0  12   4        6.48        8.87      1.92 o 
   1  12   4       31.47       31.21      3.05 o 
   2  12   4        9.93       12.28      2.17 o 
   3  12   4        1.09       -0.08      1.45 o 
   4  12   4        2.05        4.39      1.55 o 
   5  12   4        0.10        0.00      1.01 o 
   6  12   4      111.15      108.20      4.85 o 
   7  12   4        0.31       -0.21      1.16 o 
   2  13   4        3.84        5.58      1.74 o 
   3  13   4       61.34       65.34      6.89 o 
   4  13   4        0.91        1.43      1.23 o 
   5  13   4       24.83       24.92      3.23 o 
  -2 -10   5       47.57       34.39      5.79 o 
  -1 -10   5       21.51       27.75      5.28 o 
   0 -10   5        1.12        2.38      2.55 o 
   1 -10   5       83.84       87.34      8.17 o 
   2 -10   5        2.88        7.49      3.40 o 
  -4  -9   5       40.38       45.97      2.80 o 
  -3  -9   5      232.49      232.70     10.90 o 
  -2  -9   5       65.78       81.55      7.83 o 
  -1  -9   5       17.66       21.96      4.60 o 
   0  -9   5      225.35      236.28     12.61 o 
   1  -9   5        7.19        5.45      2.72 o 
   2  -9   5        0.13       -1.19      1.53 o 
   3  -9   5       61.65       52.95      5.79 o 
  -5  -8   5       59.89       53.84      3.40 o 
  -4  -8   5       90.34       93.41      4.24 o 
  -3  -8   5       15.01       14.22      2.18 o 
  -2  -8   5       35.80       33.39      2.19 o 
  -1  -8   5       48.42       56.69      6.13 o 
   0  -8   5        3.58        6.81      2.55 o 
   1  -8   5       93.12       96.20      7.32 o 
   2  -8   5       49.47       54.65      5.45 o 
   3  -8   5      148.97      146.29      8.86 o 
   4  -8   5       86.15       82.41      6.64 o 
   5  -8   5       11.34       15.15      3.57 o 
  -6  -7   5       66.28       72.51      3.95 o 
  -5  -7   5        0.08        0.17      0.95 o 
  -4  -7   5        3.52        4.40      1.05 o 
  -3  -7   5      287.91      302.44      5.02 o 
  -2  -7   5       41.91       38.49      1.82 o 
  -1  -7   5      252.48      253.45      9.09 o 
   0  -7   5      259.92      232.88      7.89 o 
   1  -7   5       22.63       20.09      3.57 o 
   2  -7   5      395.89      370.50     14.32 o 
   3  -7   5      110.55      110.52      6.98 o 
   4  -7   5        0.09        0.00      1.36 o 
   5  -7   5      235.74      231.35     10.73 o 
   6  -7   5       39.37       40.17      4.77 o 
   7  -7   5        3.72        3.57      2.38 o 
  -6  -6   5       42.68       49.26      3.23 o 
  -5  -6   5       51.66       49.49      4.31 o 
  -4  -6   5      374.53      381.19      7.38 o 
  -3  -6   5       12.44        9.60      1.09 o 
  -2  -6   5        1.41        2.50      0.73 o 
  -1  -6   5       12.47       11.70      1.91 o 
   0  -6   5      183.46      178.42      6.13 o 
   1  -6   5      177.81      167.24      9.10 o 
   2  -6   5      183.91      157.24      8.01 o 
   3  -6   5       95.38      110.00      6.30 o 
   4  -6   5       91.72       88.20      5.62 o 
   5  -6   5       20.90       20.43      3.06 o 
   6  -6   5      149.67      148.34      8.00 o 
   7  -6   5       26.96       33.53      4.26 o 
  -7  -5   5        1.78        2.46      1.25 o 
  -6  -5   5       56.29       61.45      3.55 o 
  -5  -5   5        3.03        3.78      1.20 o 
  -4  -5   5        4.57        4.96      1.03 o 
  -3  -5   5      193.27      207.09      4.34 o 
  -2  -5   5       28.39       28.12      1.35 o 
  -1  -5   5     1174.64     1107.76     15.27 o 
   0  -5   5       42.07       45.30      3.00 o 
   1  -5   5       36.11       47.99      2.95 o 
   2  -5   5      453.40      433.80     10.30 o 
   3  -5   5       91.17       83.61      4.94 o 
   4  -5   5       84.51       86.84      4.94 o 
   5  -5   5      109.88      105.07      5.62 o 
   6  -5   5       29.25       23.83      3.06 o 
   7  -5   5      102.21       92.29      5.96 o 
   8  -5   5      267.79      300.88     12.44 o 
  -7  -4   5       94.11      101.69      4.49 o 
  -6  -4   5       61.80       63.82      3.46 o 
  -5  -4   5       42.55       35.60      3.29 o 
  -4  -4   5      217.28      226.49      6.45 o 
  -3  -4   5       64.04       63.95      2.53 o 
  -2  -4   5      994.53     1011.93     11.83 o 
  -1  -4   5      464.80      465.87      5.68 o 
   0  -4   5        1.51        2.26      0.53 o 
   1  -4   5      106.55       97.00      2.84 o 
   2  -4   5        0.83        0.57      0.45 o 
   3  -4   5      127.07      133.51      3.44 o 
   4  -4   5      109.37      105.50      3.93 o 
   5  -4   5      151.91      127.24      5.62 o 
   6  -4   5        1.12        1.36      1.19 o 
   7  -4   5       34.14       33.02      3.40 o 
   8  -4   5       68.65       71.00      5.11 o 
   9  -4   5       24.21       31.15      3.74 o 
  -7  -3   5        9.48       12.24      1.87 o 
  -6  -3   5       45.53       44.20      2.90 o 
  -5  -3   5       31.35       32.09      2.09 o 
  -4  -3   5       22.62       19.42      1.49 o 
  -3  -3   5      109.20      117.45      2.62 o 
  -2  -3   5      467.52      500.54      5.96 o 
  -1  -3   5      419.66      445.35      4.34 o 
   0  -3   5       88.30       90.99      2.36 o 
   1  -3   5        0.70        0.13      0.26 o 
   2  -3   5       86.79       67.35      1.87 o 
   3  -3   5       10.42        5.27      0.72 o 
   4  -3   5      583.95      545.49      8.55 o 
   5  -3   5      318.93      308.29      5.37 o 
   6  -3   5        9.66        9.19      1.53 o 
   7  -3   5       63.71       61.80      3.92 o 
   8  -3   5        5.34        6.64      1.87 o 
   9  -3   5        5.77        1.70      1.53 o 
  -7  -2   5      106.92      113.88      4.52 o 
  -6  -2   5      109.33      105.67      5.63 o 
  -5  -2   5       78.07       84.15      3.13 o 
  -4  -2   5      506.36      503.69      9.23 o 
  -3  -2   5      105.27       96.34      2.20 o 
  -2  -2   5      562.73      534.94      6.22 o 
  -1  -2   5       42.47       51.43      1.06 o 
   0  -2   5      109.49      102.28      1.66 o 
   1  -2   5      890.63      855.42      9.56 o 
   2  -2   5        1.70        3.65      0.40 o 
   3  -2   5        7.35        3.77      0.51 o 
   4  -2   5      198.24      200.45      3.39 o 
   5  -2   5       16.45       14.23      0.59 o 
   6  -2   5      102.10       94.65      2.39 o 
   7  -2   5      139.05      146.14      5.03 o 
   8  -2   5        2.78        1.70      1.19 o 
   9  -2   5       89.40       80.71      4.94 o 
  10  -2   5       25.46       32.00      3.40 o 
  -7  -1   5       38.51       34.01      2.61 o 
  -6  -1   5       29.53       28.75      3.19 o 
  -5  -1   5      152.25      160.14      4.41 o 
  -4  -1   5       28.92       32.89      1.63 o 
  -3  -1   5      209.24      202.10      3.13 o 
  -2  -1   5      117.34      103.14      1.65 o 
  -1  -1   5     1276.78     1316.16     10.06 o 
   0  -1   5     1499.61     1502.09     12.64 o 
   1  -1   5      177.86      195.21      2.54 o 
   2  -1   5      279.72      287.72      5.39 o 
   3  -1   5      582.87      627.10      8.19 o 
   4  -1   5      432.27      424.49      9.66 o 
   5  -1   5        0.07        0.14      0.77 o 
   6  -1   5       24.01       25.83      3.12 o 
   7  -1   5       28.95       31.43      1.49 o 
   8  -1   5        1.25        2.48      1.05 o 
   9  -1   5       14.66       14.64      2.21 o 
  10  -1   5       39.98       42.39      3.57 o 
  -7   0   5        0.03       -0.89      0.89 o 
  -6   0   5      105.15      102.13      3.86 o 
  -5   0   5       10.32       12.62      1.99 o 
  -4   0   5      264.32      249.23      4.20 o 
  -3   0   5       59.54       55.11      1.46 o 
  -2   0   5     1442.29     1458.91     12.00 o 
  -1   0   5       61.07       58.53      1.06 o 
   0   0   5      180.42      167.38      1.66 o 
   1   0   5      187.24      171.67      2.68 o 
   2   0   5      220.09      219.15      3.87 o 
   3   0   5     1027.44     1061.62     12.84 o 
   4   0   5      147.69      115.36      4.23 o 
   5   0   5      223.36      257.08      8.68 o 
   6   0   5      381.79      393.32      6.26 o 
   7   0   5       17.59       17.65      1.22 o 
   8   0   5       74.55       58.28      2.91 o 
   9   0   5      389.86      399.00     10.43 o 
  10   0   5        0.09        1.70      1.36 o 
  -7   1   5        1.48        1.38      0.94 o 
  -6   1   5      497.09      498.27     10.12 o 
  -5   1   5        0.71        0.24      0.60 o 
  -4   1   5        0.89        1.01      0.49 o 
  -3   1   5      390.62      384.57      4.40 o 
  -2   1   5       50.53       64.29      1.42 o 
  -1   1   5       22.14       21.29      1.45 o 
   0   1   5     1902.63     1964.68     15.71 o 
   1   1   5      258.27      292.80      3.85 o 
   2   1   5     1865.20     1959.87     19.00 o 
   3   1   5       75.02       66.01      1.45 o 
   4   1   5       10.62       15.57      0.69 o 
   5   1   5     1027.65     1044.34     13.92 o 
   6   1   5       19.48       16.66      0.83 o 
   7   1   5        0.39        1.08      0.48 o 
   8   1   5      107.86       96.95      7.75 o 
   9   1   5       17.65       16.96      6.64 o 
  10   1   5        6.29        8.57      1.66 o 
  11   1   5      125.86      131.32     18.22 o 
  -7   2   5        4.48       10.97      2.49 o 
  -6   2   5        0.09       -0.24      0.78 o 
  -5   2   5       13.11       14.32      2.25 o 
  -4   2   5      691.29      718.49      8.33 o 
  -3   2   5       14.03       10.88      0.79 o 
  -2   2   5       57.75       59.68      1.40 o 
  -1   2   5      644.84      614.19      5.76 o 
   0   2   5     1015.72     1050.19      8.29 o 
   1   2   5       16.67        9.42      0.42 o 
   2   2   5       25.30       34.87      1.52 o 
   3   2   5      867.39      846.43      8.80 o 
   4   2   5      485.53      477.40      5.99 o 
   5   2   5       69.68       82.35      1.71 o 
   6   2   5      177.42      146.65      2.76 o 
   7   2   5      280.60      274.59      6.31 o 
   8   2   5      236.68      237.07      6.88 o 
   9   2   5       19.73       22.12      6.72 o 
  10   2   5        0.04        0.34      0.94 o 
  11   2   5      100.68      103.22      5.25 o 
  -6   3   5       27.72       30.26      1.89 o 
  -5   3   5       67.93       69.78      3.16 o 
  -4   3   5      337.51      322.91      5.41 o 
  -3   3   5      187.94      183.67      2.98 o 
  -2   3   5        6.74        8.34      0.66 o 
  -1   3   5       79.91       87.31      1.63 o 
   0   3   5      172.05      134.69      1.93 o 
   1   3   5       46.27       46.28      1.05 o 
   2   3   5     6541.08     6640.85     56.99 o 
   3   3   5      340.16      346.33      3.80 o 
   4   3   5       68.92       62.29      1.37 o 
   5   3   5      244.49      222.85      3.68 o 
   6   3   5        1.57        0.96      0.34 o 
   7   3   5      608.23      621.81     11.71 o 
   8   3   5       41.13       42.51      2.73 o 
   9   3   5       66.61       64.99      3.59 o 
  10   3   5       40.77       41.29      3.40 o 
  11   3   5       48.94       54.32      4.01 o 
  -6   4   5       13.93       16.17      4.09 o 
  -5   4   5        3.14        2.10      0.90 o 
  -4   4   5      120.26      107.94      2.86 o 
  -3   4   5        2.08        1.77      0.54 o 
  -2   4   5      398.64      387.93      4.93 o 
  -1   4   5      100.50      100.32      1.94 o 
   0   4   5      437.15      451.26      5.24 o 
   1   4   5     2162.68     2282.37     16.86 o 
   2   4   5      155.66      147.72      1.72 o 
   3   4   5       17.81       11.80      0.76 o 
   4   4   5      250.20      252.21      3.21 o 
   5   4   5      115.56      107.19      2.12 o 
   6   4   5       66.90       66.97      2.49 o 
   7   4   5        3.83        1.97      0.91 o 
   8   4   5      376.64      352.07      9.68 o 
   9   4   5        5.62        3.02      1.36 o 
  10   4   5       37.86       33.87      5.45 o 
  11   4   5        5.62        7.14      1.91 o 
  -5   5   5       35.08       39.34      2.23 o 
  -4   5   5       13.04       11.54      1.88 o 
  -3   5   5        9.44        9.32      0.99 o 
  -2   5   5      243.12      249.94      3.77 o 
  -1   5   5      738.15      741.60      7.45 o 
   0   5   5        4.31        9.62      0.70 o 
   1   5   5      125.36      140.19      2.08 o 
   2   5   5      519.38      490.24      4.51 o 
   3   5   5      221.88      217.78      2.41 o 
   4   5   5      974.19     1018.37     10.28 o 
   5   5   5      141.00      127.24      2.39 o 
   6   5   5      141.64      137.45      3.89 o 
   7   5   5      373.96      370.58      8.48 o 
   8   5   5      147.72      154.82      6.21 o 
   9   5   5      282.33      282.54      9.17 o 
  10   5   5       80.94       80.97      4.90 o 
  11   5   5       26.72       26.44      4.17 o 
  -5   6   5      181.02      184.04      8.12 o 
  -4   6   5      123.80      118.78      4.13 o 
  -3   6   5       12.28        9.74      1.33 o 
  -2   6   5      111.67      110.16      3.80 o 
  -1   6   5       40.64       43.86      2.31 o 
   0   6   5      410.59      400.10      4.55 o 
   1   6   5      721.68      733.95      6.89 o 
   2   6   5      239.90      247.52      2.91 o 
   3   6   5      209.91      213.91      2.70 o 
   4   6   5       56.18       42.47      0.98 o 
   5   6   5      199.18      197.48      3.78 o 
   6   6   5       34.97       30.31      1.50 o 
   7   6   5       63.57       62.89      3.26 o 
   8   6   5        8.01        2.15      1.31 o 
   9   6   5       79.29       77.58      6.73 o 
  10   6   5       12.69       11.92      2.42 o 
  11   6   5       24.63       23.83      3.92 o 
  -4   7   5        0.00       -0.18      0.77 o 
  -3   7   5       55.44       58.96      2.75 o 
  -2   7   5       33.92       34.32      2.00 o 
  -1   7   5        7.69        7.06      0.95 o 
   0   7   5        0.79        0.96      0.47 o 
   1   7   5      210.26      205.30      2.95 o 
   2   7   5       79.33       88.79      2.30 o 
   3   7   5      277.61      259.35      4.21 o 
   4   7   5      494.34      493.53      6.31 o 
   5   7   5       90.02       89.68      2.47 o 
   6   7   5       97.39      121.19      7.57 o 
   7   7   5      309.25      308.67     10.11 o 
   8   7   5       39.02       41.18      3.84 o 
   9   7   5       15.22       15.17      4.09 o 
  10   7   5       17.07       19.65      3.05 o 
  -3   8   5        8.35        6.51      1.27 o 
  -2   8   5        9.42        6.58      1.19 o 
  -1   8   5       96.32       95.60      3.39 o 
   0   8   5       33.83       37.25      1.83 o 
   1   8   5      251.48      245.00      5.24 o 
   2   8   5      281.80      284.49      5.12 o 
   3   8   5      532.13      516.47      5.90 o 
   4   8   5        4.74        6.52      0.91 o 
   5   8   5        3.56        3.10      0.72 o 
   6   8   5      209.54      204.11      8.13 o 
   7   8   5        6.40        4.02      4.00 o 
   8   8   5        2.40        0.86      1.47 o 
   9   8   5      120.05      126.63      6.87 o 
  10   8   5       55.78       61.67      5.22 o 
  -3   9   5      174.41      197.50      6.42 o 
  -2   9   5       10.74        7.63      1.53 o 
  -1   9   5        1.05        2.42      0.99 o 
   0   9   5       78.71       75.58      3.37 o 
   1   9   5        0.05       -0.17      0.69 o 
   2   9   5        3.90        3.69      0.85 o 
   3   9   5        3.95        5.19      0.85 o 
   4   9   5        1.96        3.03      0.73 o 
   5   9   5      449.90      444.68      8.08 o 
   6   9   5       11.77        9.99      1.00 o 
   7   9   5       15.43       15.22      2.93 o 
   8   9   5        0.57        1.15      1.44 o 
   9   9   5       85.90       80.27      5.97 o 
  10   9   5        1.91        0.62      1.96 o 
  -3  10   5        2.56       12.43      4.09 o 
  -2  10   5       68.48       76.41      4.09 o 
  -1  10   5       55.84       66.00      4.09 o 
   0  10   5        0.62        0.17      0.79 o 
   1  10   5       19.87       22.49      2.05 o 
   2  10   5       78.36       86.60      3.43 o 
   3  10   5      162.34      154.28      4.52 o 
   4  10   5       19.52       19.76      1.50 o 
   5  10   5       16.94       13.72      1.48 o 
   6  10   5        0.22       -0.37      0.74 o 
   7  10   5       27.41       34.45      4.19 o 
   8  10   5       45.26       52.10      5.19 o 
   9  10   5        0.02       -1.13      1.74 o 
  -2  11   5       61.18       65.71      7.15 o 
  -1  11   5       62.67       68.11      4.12 o 
   0  11   5       57.21       66.32      4.24 o 
   1  11   5        9.14        8.87      1.87 o 
   2  11   5       95.54       86.31      4.57 o 
   3  11   5       62.75       61.66      3.80 o 
   4  11   5       71.58       66.75      3.76 o 
   5  11   5      122.57      118.08      4.85 o 
   6  11   5       48.85       47.75      2.75 o 
   7  11   5       77.31       82.04      7.58 o 
   8  11   5        0.32        1.87      3.06 o 
   0  12   5       67.82       68.92      4.29 o 
   1  12   5       74.88       79.31      4.62 o 
   2  12   5       10.05       13.70      2.41 o 
   3  12   5       47.16       43.66      6.64 o 
   4  12   5      161.47      155.33      6.13 o 
   5  12   5        6.52        5.41      1.63 o 
   6  12   5       15.92       18.34      2.19 o 
   7  12   5        0.79        1.56      1.08 o 
   2  13   5      199.60      201.33     10.73 o 
   3  13   5        5.96        4.45      1.63 o 
   4  13   5        0.59       -0.53      1.53 o 
   5  13   5       84.39       93.48      6.47 o 
  -2  -9   6       27.23       16.85      4.43 o 
  -1  -9   6       82.05       81.55      8.00 o 
   0  -9   6        7.18        5.28      2.72 o 
   1  -9   6       49.51       57.88      6.47 o 
   2  -9   6      134.60      151.22      9.88 o 
   3  -9   6       10.63        8.00      3.06 o 
  -4  -8   6        2.79        1.72      1.19 o 
  -3  -8   6      150.31      152.88      6.37 o 
  -2  -8   6       66.66       67.07      3.80 o 
  -1  -8   6       33.90       40.78      4.60 o 
   0  -8   6       96.91       99.95      8.00 o 
   1  -8   6       80.80       76.28      6.81 o 
   2  -8   6      145.79      154.47      9.20 o 
   3  -8   6        2.17        3.91      2.04 o 
   4  -8   6        1.01        1.36      1.70 o 
   5  -8   6       92.08       93.82      7.32 o 
  -5  -7   6        3.33        4.56      1.47 o 
  -4  -7   6      138.99      145.07      7.27 o 
  -3  -7   6        0.16       -0.39      0.73 o 
  -2  -7   6       25.55       22.76      3.49 o 
  -1  -7   6      501.22      501.32     10.82 o 
   0  -7   6       37.47       42.54      4.85 o 
   1  -7   6      206.84      209.41     12.95 o 
   2  -7   6       10.96       14.64      3.23 o 
   3  -7   6        7.03        5.11      2.04 o 
   4  -7   6      184.62      184.13      9.20 o 
   5  -7   6        0.02        0.85      1.53 o 
   6  -7   6       13.60       20.43      3.57 o 
  -5  -6   6      100.93      104.34      4.55 o 
  -4  -6   6        6.27        3.16      1.74 o 
  -3  -6   6        5.29        7.56      1.23 o 
  -2  -6   6      119.87      118.20      5.60 o 
  -1  -6   6        5.04        5.74      2.21 o 
   0  -6   6      137.72      134.22      7.07 o 
   1  -6   6       94.65       95.20      4.39 o 
   2  -6   6      357.84      329.98     11.76 o 
   3  -6   6      136.19      134.54      7.32 o 
   4  -6   6       20.59       16.85      2.72 o 
   5  -6   6        1.30        2.04      1.36 o 
   6  -6   6       31.33       42.22      4.26 o 
   7  -6   6       17.11       16.68      3.06 o 
  -6  -5   6        0.16       -0.44      1.04 o 
  -5  -5   6        8.23       10.58      1.82 o 
  -4  -5   6       84.83       87.43      4.74 o 
  -3  -5   6       17.41       16.61      1.33 o 
  -2  -5   6        0.04        0.22      0.60 o 
  -1  -5   6        2.89        3.14      1.26 o 
   0  -5   6       88.78       90.41      4.33 o 
   1  -5   6      858.16      803.49     17.44 o 
   2  -5   6        4.59        2.88      1.19 o 
   3  -5   6      102.30      113.77      4.27 o 
   4  -5   6      180.81      172.73      7.67 o 
   5  -5   6        0.25        0.00      0.85 o 
   6  -5   6      186.05      194.18      8.35 o 
   7  -5   6       46.24       57.88      4.60 o 
   8  -5   6       37.63       40.00      4.09 o 
  -6  -4   6        2.04        1.19      1.18 o 
  -5  -4   6      122.77      111.95      4.48 o 
  -4  -4   6       65.53       63.81      4.77 o 
  -3  -4   6       70.06       72.45      2.81 o 
  -2  -4   6      223.26      220.23      4.93 o 
  -1  -4   6       15.93       16.42      1.56 o 
   0  -4   6       97.73       87.12      4.21 o 
   1  -4   6      256.29      250.71      7.55 o 
   2  -4   6       30.47       32.47      2.54 o 
   3  -4   6      839.23      815.75     17.08 o 
   4  -4   6       52.63       49.11      3.49 o 
   5  -4   6      372.97      377.99     11.76 o 
   6  -4   6       87.95       81.90      4.43 o 
   7  -4   6        3.72        4.60      1.53 o 
   8  -4   6       22.04       24.85      3.06 o 
   9  -4   6       10.57       12.43      2.55 o 
  -6  -3   6      110.49      109.28      4.60 o 
  -5  -3   6       38.85       39.94      2.80 o 
  -4  -3   6        4.57        5.38      1.06 o 
  -3  -3   6      208.67      202.14      4.31 o 
  -2  -3   6       18.00       16.35      1.71 o 
  -1  -3   6      100.44      100.99      2.48 o 
   0  -3   6      192.45      186.03      4.16 o 
   1  -3   6      317.91      323.03      7.30 o 
   2  -3   6       19.05       26.61      1.47 o 
   3  -3   6      192.90      178.98      4.07 o 
   4  -3   6       21.50       23.37      1.33 o 
   5  -3   6        2.01        1.98      0.48 o 
   6  -3   6      220.82      228.48      7.33 o 
   7  -3   6       26.89       26.22      2.38 o 
   8  -3   6        1.88        0.85      1.19 o 
   9  -3   6       49.51       54.82      4.09 o 
  -7  -2   6       75.17       77.18      7.13 o 
  -6  -2   6       37.43       39.15      2.90 o 
  -5  -2   6       71.14       70.59      6.84 o 
  -4  -2   6        0.18        0.47      0.71 o 
  -3  -2   6      333.89      320.43      5.02 o 
  -2  -2   6       88.12       97.78      2.16 o 
  -1  -2   6        7.37        7.07      0.58 o 
   0  -2   6     1020.31     1026.33     13.82 o 
   1  -2   6       72.47       71.72      2.01 o 
   2  -2   6       37.96       40.99      1.13 o 
   3  -2   6     1038.66     1037.05     15.81 o 
   4  -2   6      130.55      137.19      3.69 o 
   5  -2   6     1683.51     1666.55     27.89 o 
   6  -2   6      116.88      128.79      6.26 o 
   7  -2   6      142.76      140.43      3.23 o 
   8  -2   6       35.63       32.34      2.55 o 
   9  -2   6        4.12        2.72      1.36 o 
  10  -2   6        6.39        6.64      1.87 o 
  -7  -1   6       34.45       33.88      2.81 o 
  -6  -1   6       76.64       79.26      3.83 o 
  -5  -1   6        0.17       -0.46      0.67 o 
  -4  -1   6      199.37      183.02      4.77 o 
  -3  -1   6        0.90        0.87      0.46 o 
  -2  -1   6       28.21       25.67      1.17 o 
  -1  -1   6      731.25      675.06      6.48 o 
   0  -1   6      102.41      101.33      1.87 o 
   1  -1   6       25.46       28.72      1.08 o 
   2  -1   6      418.65      437.77      4.96 o 
   3  -1   6      483.69      540.93      8.26 o 
   4  -1   6        0.85        0.30      0.32 o 
   5  -1   6      428.09      419.72     10.26 o 
   6  -1   6      131.56      124.99      5.20 o 
   7  -1   6       69.71       64.81      9.28 o 
   8  -1   6       20.02       15.41      1.59 o 
   9  -1   6       15.72       19.58      2.04 o 
  10  -1   6       18.54       15.15      2.21 o 
  -7   0   6      105.27      104.88      4.45 o 
  -6   0   6       34.40       38.97      3.73 o 
  -5   0   6       25.33       24.13      1.94 o 
  -4   0   6        1.49        2.49      0.77 o 
  -3   0   6      188.95      189.01      3.38 o 
  -2   0   6       16.66       11.75      0.85 o 
  -1   0   6      508.60      518.10      4.96 o 
   0   0   6      336.28      349.59      3.71 o 
   1   0   6       21.85       20.80      0.87 o 
   2   0   6     1065.26     1111.23     10.41 o 
   3   0   6      906.65      950.06     12.12 o 
   4   0   6      413.93      407.52      5.90 o 
   5   0   6     1242.03     1244.74     22.49 o 
   6   0   6       47.54       47.60      3.97 o 
   7   0   6      291.46      268.54      6.77 o 
   8   0   6       85.24       90.97      3.44 o 
   9   0   6        0.53        1.97      0.94 o 
  10   0   6        0.49        0.34      1.02 o 
  -7   1   6       40.86       42.34      2.83 o 
  -6   1   6      100.92      106.51      4.28 o 
  -5   1   6        6.99        5.38      1.14 o 
  -4   1   6       24.46       22.12      1.78 o 
  -3   1   6        2.47        3.26      0.61 o 
  -2   1   6      134.83      128.12      2.41 o 
  -1   1   6      715.83      700.87      6.46 o 
   0   1   6        4.92        4.21      0.31 o 
   1   1   6      619.34      619.03      7.62 o 
   2   1   6      703.55      700.39      7.71 o 
   3   1   6       18.98       27.93      2.60 o 
   4   1   6     1086.88     1041.35     17.06 o 
   5   1   6        6.22        5.41      0.54 o 
   6   1   6      278.23      285.29      4.52 o 
   7   1   6      530.91      536.40      8.19 o 
   8   1   6      236.98      221.16      6.15 o 
   9   1   6        6.75        6.28      1.25 o 
  10   1   6        5.02        5.97      1.70 o 
  -6   2   6      150.02      143.75      4.91 o 
  -5   2   6       30.65       33.15      2.19 o 
  -4   2   6       89.37       84.37      4.57 o 
  -3   2   6       22.80       24.01      1.41 o 
  -2   2   6      245.97      248.78      3.30 o 
  -1   2   6        0.01        0.14      0.27 o 
   0   2   6        0.73        0.74      0.35 o 
   1   2   6       75.21       83.18      1.31 o 
   2   2   6        3.27        2.78      0.51 o 
   3   2   6      218.51      248.45      3.60 o 
   4   2   6        1.61        3.69      0.50 o 
   5   2   6     1458.06     1492.35     16.39 o 
   6   2   6      281.11      266.33      4.01 o 
   7   2   6      445.95      414.66      8.46 o 
   8   2   6       14.58       17.47      3.57 o 
   9   2   6        0.03       -0.27      0.79 o 
  10   2   6      115.11      111.36      4.84 o 
  11   2   6       11.40       15.25      2.72 o 
  -6   3   6       42.32       45.67      2.74 o 
  -5   3   6       20.90       20.58      1.81 o 
  -4   3   6      857.74      816.73     12.94 o 
  -3   3   6       26.14       22.63      1.74 o 
  -2   3   6        3.17        1.49      0.44 o 
  -1   3   6      303.75      302.81      3.62 o 
   0   3   6        0.35        1.65      0.31 o 
   1   3   6      295.61      277.89      3.19 o 
   2   3   6      604.16      605.07      8.12 o 
   3   3   6       22.93       37.93      0.96 o 
   4   3   6      388.04      390.00      4.67 o 
   5   3   6       68.94       74.38      1.64 o 
   6   3   6      354.51      335.83      5.58 o 
   7   3   6      207.06      209.93      5.46 o 
   8   3   6      220.70      203.22      6.49 o 
   9   3   6      380.51      367.58     14.15 o 
  10   3   6        2.28        0.75      0.93 o 
  11   3   6        0.06       -0.79      0.96 o 
  -6   4   6        2.72        2.85      1.01 o 
  -5   4   6      194.61      195.90      6.90 o 
  -4   4   6      127.55      119.71      3.76 o 
  -3   4   6       49.43       48.90      2.39 o 
  -2   4   6      490.95      470.53      6.06 o 
  -1   4   6       14.08       19.46      0.98 o 
   0   4   6      448.33      441.14      4.62 o 
   1   4   6      139.24      112.02      1.68 o 
   2   4   6      569.74      572.02      5.43 o 
   3   4   6       61.72       70.31      1.54 o 
   4   4   6       46.68       50.59      1.40 o 
   5   4   6        2.10        3.80      1.07 o 
   6   4   6      295.18      308.53      6.32 o 
   7   4   6      360.70      359.52      8.09 o 
   8   4   6      361.32      348.97      9.80 o 
   9   4   6       35.70       31.73      2.88 o 
  10   4   6       23.90       26.85      2.76 o 
  11   4   6       14.62       17.84      2.57 o 
  -6   5   6      137.54      144.58     11.07 o 
  -5   5   6       17.86       19.31      7.15 o 
  -4   5   6       34.17       37.55      2.91 o 
  -3   5   6      143.06      145.87      4.09 o 
  -2   5   6      595.40      578.12      8.85 o 
  -1   5   6       73.65       76.67      1.94 o 
   0   5   6      314.62      324.31      4.12 o 
   1   5   6      340.94      347.49      3.81 o 
   2   5   6       93.73      102.00      1.66 o 
   3   5   6       47.78       49.76      1.50 o 
   4   5   6       92.61       95.37      2.08 o 
   5   5   6       78.75       82.26      2.77 o 
   6   5   6      114.19      115.07      4.97 o 
   7   5   6      111.55      123.80      4.34 o 
   8   5   6       45.82       45.40      3.41 o 
   9   5   6      132.66      129.04      8.26 o 
  10   5   6       75.78       65.51      9.11 o 
  11   5   6       29.81       32.81      3.53 o 
  -5   6   6       19.31       23.85      2.40 o 
  -4   6   6      123.65      124.65      5.35 o 
  -3   6   6      183.60      182.40      5.54 o 
  -2   6   6        7.96        7.84      1.18 o 
  -1   6   6        0.06       -0.37      0.50 o 
   0   6   6     1244.97     1217.80     13.22 o 
   1   6   6        0.15        0.25      0.36 o 
   2   6   6       18.66       14.41      0.71 o 
   3   6   6      911.30      912.01      8.47 o 
   4   6   6       43.89       43.05      1.79 o 
   5   6   6       58.95       52.53      2.40 o 
   6   6   6      323.22      333.29      5.70 o 
   7   6   6       18.50       14.73      1.86 o 
   8   6   6      279.70      265.51      9.19 o 
   9   6   6        0.59        0.44      1.16 o 
  10   6   6       33.07       27.60      5.19 o 
  11   6   6       28.22       28.08      7.15 o 
  -5   7   6       10.91       11.23      3.91 o 
  -4   7   6      111.30      111.92      8.34 o 
  -3   7   6        8.37        7.85      1.77 o 
  -2   7   6        6.41        7.39      1.38 o 
  -1   7   6      218.46      221.92      5.94 o 
   0   7   6      243.04      228.25      4.67 o 
   1   7   6       21.98       16.14      1.29 o 
   2   7   6      979.84      962.04     10.19 o 
   3   7   6       59.78       54.63      1.42 o 
   4   7   6       36.23       33.61      1.29 o 
   5   7   6       44.16       49.56      2.51 o 
   6   7   6      264.18      261.75      6.29 o 
   7   7   6       20.95       20.57      2.24 o 
   8   7   6       78.66       67.27      4.82 o 
   9   7   6       81.65       83.42      7.15 o 
  10   7   6       61.40       54.36      4.76 o 
  -4   8   6       15.97       16.27      3.83 o 
  -3   8   6      120.47      105.45      5.01 o 
  -2   8   6       49.91       51.47      2.54 o 
  -1   8   6      187.79      193.34      4.81 o 
   0   8   6       54.72       54.50      4.57 o 
   1   8   6       37.60       34.89      2.01 o 
   2   8   6      761.60      731.43      8.91 o 
   3   8   6       37.51       40.48      2.10 o 
   4   8   6       30.39       38.40      1.76 o 
   5   8   6      735.89      759.84     12.31 o 
   6   8   6        7.67        6.28      1.91 o 
   7   8   6        0.50        0.17      1.32 o 
   8   8   6      200.00      192.21      8.38 o 
   9   8   6        0.42       -0.99      1.39 o 
  10   8   6       25.69       31.07      4.85 o 
  -3   9   6       14.45       15.71      2.38 o 
  -2   9   6       53.20       52.42      4.77 o 
  -1   9   6      181.43      180.73      5.61 o 
   0   9   6        1.51        5.98      1.07 o 
   1   9   6       86.96       74.25      3.96 o 
   2   9   6       13.46       14.51      1.34 o 
   3   9   6       67.07       65.63      2.03 o 
   4   9   6      663.94      669.15      8.60 o 
   5   9   6        1.14        1.59      0.68 o 
   6   9   6        6.53       13.16      4.17 o 
   7   9   6      171.63      160.85      7.83 o 
   8   9   6       43.77       45.83      4.66 o 
   9   9   6       28.18       22.70      3.68 o 
  10   9   6       69.96       82.01      6.38 o 
  -2  10   6       26.15       33.44      5.28 o 
  -1  10   6      162.29      160.34      7.32 o 
   0  10   6        0.26        0.26      1.08 o 
   1  10   6        0.01        2.07      0.95 o 
   2  10   6        0.69       -0.32      0.72 o 
   3  10   6       17.74       15.09      1.62 o 
   4  10   6      190.15      188.56      4.11 o 
   5  10   6      164.06      166.11      4.46 o 
   6  10   6      100.80      104.36      3.11 o 
   7  10   6       67.14       66.10      5.64 o 
   8  10   6       39.98       38.22      4.57 o 
   9  10   6       13.28       10.83      2.98 o 
  -1  11   6      240.62      245.39     21.64 o 
   0  11   6        2.42        2.38      1.44 o 
   1  11   6      138.46      145.55     16.52 o 
   2  11   6        4.67        3.26      1.70 o 
   3  11   6        2.69        1.70      1.10 o 
   4  11   6       40.99       44.87      3.14 o 
   5  11   6      116.10      119.37      5.79 o 
   6  11   6       63.23       70.25      9.22 o 
   7  11   6       10.03       18.10      3.68 o 
   8  11   6        3.30        2.71      2.40 o 
   0  12   6       15.62       16.69      2.89 o 
   1  12   6        1.83        3.32      1.56 o 
   2  12   6        0.05        0.86      1.26 o 
   3  12   6       60.31       64.97      7.07 o 
   4  12   6        7.53       11.74      2.08 o 
   5  12   6       70.73       67.73      3.78 o 
   6  12   6       50.63       44.52      2.98 o 
   7  12   6      118.78      118.00      9.37 o 
   4  13   6       21.01       20.59      2.74 o 
  -2  -8   7       28.22       29.17      3.83 o 
  -1  -8   7       14.70       15.58      4.34 o 
   0  -8   7       67.60       63.98      7.66 o 
   1  -8   7      128.65      121.42      8.68 o 
   2  -8   7       15.50        9.53      3.06 o 
   3  -8   7       78.16      106.07      7.66 o 
   4  -8   7       54.91       56.18      5.79 o 
  -3  -7   7       22.46       17.19      3.92 o 
  -2  -7   7      103.21      107.37      5.76 o 
  -1  -7   7       73.85       67.95      4.50 o 
   0  -7   7       35.14       43.98      7.41 o 
   1  -7   7      141.29      147.74      6.44 o 
   2  -7   7        3.42        6.63      1.74 o 
   3  -7   7      491.30      483.11     17.74 o 
   4  -7   7       54.09       49.88      4.94 o 
   5  -7   7        2.33        3.06      1.87 o 
  -4  -6   7        8.31        5.46      1.43 o 
  -3  -6   7       54.14       54.85      2.76 o 
  -2  -6   7        5.19        1.02      1.32 o 
  -1  -6   7        7.75        8.97      3.74 o 
   0  -6   7      158.67      166.54      7.15 o 
   1  -6   7        8.79        7.74      2.30 o 
   2  -6   7      179.85      157.90      8.52 o 
   3  -6   7        0.48        1.02      0.96 o 
   4  -6   7       66.82       72.70      5.45 o 
   5  -6   7      137.99      139.99      7.49 o 
   6  -6   7       31.98       35.58      3.92 o 
   7  -6   7      100.05      110.16      6.81 o 
  -5  -5   7      103.96      106.29      4.69 o 
  -4  -5   7      210.66      216.09     10.70 o 
  -3  -5   7        5.42        4.99      1.94 o 
  -2  -5   7       23.00       24.02      4.34 o 
  -1  -5   7       30.60       33.55      3.49 o 
   0  -5   7       51.09       53.95      7.07 o 
   1  -5   7      266.04      236.37      7.82 o 
   2  -5   7       21.23       17.70      2.55 o 
   3  -5   7      408.41      409.40     14.32 o 
   4  -5   7        6.81        7.97      1.38 o 
   5  -5   7      230.21      236.47      9.37 o 
   6  -5   7      241.87      253.51      9.71 o 
   7  -5   7       32.15       29.28      3.23 o 
  -5  -4   7       60.76       54.83      3.41 o 
  -4  -4   7      228.45      220.41      7.74 o 
  -3  -4   7      282.56      283.84      5.37 o 
  -2  -4   7       69.29       66.00      2.52 o 
  -1  -4   7        8.73       11.66      2.08 o 
   0  -4   7       11.65       11.14      1.98 o 
   1  -4   7       15.95       10.50      1.91 o 
   2  -4   7      481.41      461.81     14.16 o 
   3  -4   7      111.96      102.32      4.77 o 
   4  -4   7       17.00       13.94      1.83 o 
   5  -4   7       51.13       52.95      2.53 o 
   6  -4   7       26.40       26.90      2.55 o 
   7  -4   7      130.90      148.16      6.47 o 
   8  -4   7       42.85       51.07      3.92 o 
  -6  -3   7        9.28        7.83      1.76 o 
  -5  -3   7        0.24       -0.21      0.94 o 
  -4  -3   7      122.30      124.37      4.62 o 
  -3  -3   7      172.17      178.66      4.14 o 
  -2  -3   7      271.69      258.67      4.36 o 
  -1  -3   7       13.97       14.37      2.22 o 
   0  -3   7      325.81      326.65      7.78 o 
   1  -3   7        2.90        2.94      1.78 o 
   2  -3   7      112.25       99.37      3.72 o 
   3  -3   7      675.89      635.84     14.40 o 
   4  -3   7      172.87      155.59      4.79 o 
   5  -3   7      118.57      132.97     13.71 o 
   6  -3   7       45.13       48.86      2.89 o 
   7  -3   7        3.21        5.11      1.19 o 
   8  -3   7      249.24      270.55      9.03 o 
   9  -3   7       10.66       14.81      2.21 o 
  -6  -2   7        0.99        3.13      1.33 o 
  -5  -2   7       31.63       33.06      2.82 o 
  -4  -2   7       30.07       31.21      2.46 o 
  -3  -2   7       72.95       66.47      2.50 o 
  -2  -2   7      134.41      140.62      3.10 o 
  -1  -2   7     1237.30     1228.73     17.81 o 
   0  -2   7       27.98       26.51      2.04 o 
   1  -2   7        6.29        4.52      1.03 o 
   2  -2   7      437.52      424.35     11.33 o 
   3  -2   7       47.31       55.68      4.66 o 
   4  -2   7      140.26      168.47      4.52 o 
   5  -2   7      292.40      269.82      4.86 o 
   6  -2   7      264.57      269.72      4.64 o 
   7  -2   7       49.58       48.69      6.30 o 
   8  -2   7       14.87       17.87      1.70 o 
   9  -2   7       16.82       18.72      2.04 o 
  -6  -1   7        7.59        6.26      1.55 o 
  -5  -1   7        7.67        7.05      1.60 o 
  -4  -1   7       13.02       12.09      1.50 o 
  -3  -1   7       96.32      104.49      3.10 o 
  -2  -1   7      537.02      536.04      8.81 o 
  -1  -1   7      144.50      147.38      2.77 o 
   0  -1   7      551.74      573.06      9.25 o 
   1  -1   7      410.72      368.61      7.96 o 
   2  -1   7        0.26       -0.43      0.43 o 
   3  -1   7       37.62       38.68      1.14 o 
   4  -1   7      589.69      606.94      9.24 o 
   5  -1   7      736.43      686.43      9.33 o 
   6  -1   7       41.80       34.93      3.16 o 
   7  -1   7       12.97       11.58      2.65 o 
   8  -1   7       13.24       14.50      3.01 o 
   9  -1   7       12.17       16.00      1.53 o 
  10  -1   7       68.19       68.44      3.58 o 
  -6   0   7        5.87        6.21      1.57 o 
  -5   0   7       19.27       20.14      3.22 o 
  -4   0   7        1.60        2.08      0.88 o 
  -3   0   7        0.02       -0.47      0.60 o 
  -2   0   7        1.40        3.14      1.06 o 
  -1   0   7        9.84        9.52      1.03 o 
   0   0   7      112.16      108.85      1.81 o 
   1   0   7      886.72      856.94     14.60 o 
   2   0   7       69.25       88.34      2.34 o 
   3   0   7      378.29      343.99      4.31 o 
   4   0   7      353.63      331.78      5.46 o 
   5   0   7       62.64       64.21      1.74 o 
   6   0   7        8.22        8.99      1.79 o 
   7   0   7      783.96      753.96     20.17 o 
   8   0   7       30.92       30.13      4.77 o 
   9   0   7       64.32       62.24      4.34 o 
  10   0   7      100.89      108.46      4.77 o 
  -6   1   7       11.17       12.75      1.97 o 
  -5   1   7       48.05       48.49      3.10 o 
  -4   1   7      294.38      286.56      6.50 o 
  -3   1   7       44.53       49.08      2.31 o 
  -2   1   7      215.02      206.18      4.11 o 
  -1   1   7      330.70      337.42      4.81 o 
   0   1   7      275.90      293.73      3.79 o 
   1   1   7       31.28       40.44      1.40 o 
   2   1   7      644.30      653.83     10.61 o 
   3   1   7      523.90      500.36      6.47 o 
   4   1   7       41.06       40.80      1.38 o 
   5   1   7       36.60       39.44      1.20 o 
   6   1   7      799.16      805.76     10.71 o 
   7   1   7       15.28       11.49      0.74 o 
   8   1   7        9.65        8.60      1.96 o 
   9   1   7      346.89      349.12      8.86 o 
  10   1   7       27.43       32.60      4.26 o 
  -6   2   7        3.31        7.55      1.65 o 
  -5   2   7      124.75      117.52      4.67 o 
  -4   2   7       20.24       24.70      2.02 o 
  -3   2   7      395.43      391.01      7.66 o 
  -2   2   7       98.49       89.77      2.63 o 
  -1   2   7      124.76      113.99      3.77 o 
   0   2   7      229.66      212.10      5.39 o 
   1   2   7       55.57       48.38      1.72 o 
   2   2   7      135.29      128.15      3.60 o 
   3   2   7      776.37      803.90     10.26 o 
   4   2   7        3.84        3.91      0.76 o 
   5   2   7      402.65      406.23      5.74 o 
   6   2   7        1.18        1.14      0.48 o 
   7   2   7       53.11       53.51      2.38 o 
   8   2   7       77.63       75.02      3.28 o 
   9   2   7      390.94      414.37     10.55 o 
  10   2   7        4.33        5.79      1.79 o 
  11   2   7       13.71       15.65      2.98 o 
  -6   3   7        2.42        2.76      1.53 o 
  -5   3   7       51.86       50.66      4.24 o 
  -4   3   7       24.47       27.64      2.09 o 
  -3   3   7        6.95        5.95      1.09 o 
  -2   3   7      510.05      489.88      7.34 o 
  -1   3   7       61.40       58.10      2.05 o 
   0   3   7      102.25       96.95      2.38 o 
   1   3   7       16.40       13.18      0.87 o 
   2   3   7      349.26      422.10      6.02 o 
   3   3   7      357.65      326.23      5.87 o 
   4   3   7      633.56      633.60      7.51 o 
   5   3   7      168.45      170.69      2.91 o 
   6   3   7      154.18      150.60      3.96 o 
   7   3   7       61.22       70.72      3.27 o 
   8   3   7      269.27      264.97      7.78 o 
   9   3   7       45.39       48.30      4.94 o 
  10   3   7       24.31       21.46      2.48 o 
  11   3   7      272.75      263.02      8.83 o 
  -5   4   7        7.15        6.00      1.88 o 
  -4   4   7       26.90       30.15      3.34 o 
  -3   4   7      344.13      337.83      9.15 o 
  -2   4   7       22.45       20.78      1.59 o 
  -1   4   7       58.03       58.10      2.13 o 
   0   4   7      541.09      494.68      6.53 o 
   1   4   7      202.16      192.23      3.19 o 
   2   4   7      626.89      625.23      7.47 o 
   3   4   7        0.42        0.47      0.43 o 
   4   4   7       54.88       56.14      1.83 o 
   5   4   7       13.78       17.77      1.26 o 
   6   4   7       92.23       90.59      3.91 o 
   7   4   7       77.71       79.44      3.34 o 
   8   4   7       10.60       14.18      2.47 o 
   9   4   7      117.62      114.73      5.30 o 
  10   4   7       17.48       17.57      2.42 o 
  11   4   7       12.19       11.28      3.06 o 
  -5   5   7        0.03        0.17      1.31 o 
  -4   5   7       41.02       38.87      3.39 o 
  -3   5   7       87.80       86.65      3.30 o 
  -2   5   7       32.14       27.90      2.58 o 
  -1   5   7      217.84      211.45      4.27 o 
   0   5   7      649.68      602.87      7.72 o 
   1   5   7       86.87       77.00      2.64 o 
   2   5   7       34.36       33.17      1.41 o 
   3   5   7      736.03      701.60      9.25 o 
   4   5   7        3.24        1.98      0.79 o 
   5   5   7       18.27       25.41      2.86 o 
   6   5   7      187.81      173.24     10.99 o 
   7   5   7       26.92       28.70      2.93 o 
   8   5   7      147.47      142.09      6.64 o 
   9   5   7       11.64       10.33      2.14 o 
  10   5   7        1.46        0.79      1.08 o 
  11   5   7       55.60       55.46      4.33 o 
  -4   6   7      133.68      150.91     12.52 o 
  -3   6   7        2.73        2.79      1.43 o 
  -2   6   7        0.02        0.47      0.69 o 
  -1   6   7      161.69      167.95      4.43 o 
   0   6   7        1.15        1.32      0.60 o 
   1   6   7       11.58        9.72      0.99 o 
   2   6   7     1652.38     1599.11     17.38 o 
   3   6   7       49.28       46.21      1.51 o 
   4   6   7      139.43      130.07      5.13 o 
   5   6   7       60.47       52.78      4.13 o 
   6   6   7        0.34       -0.43      1.28 o 
   7   6   7       16.60       22.84      2.96 o 
   8   6   7       86.05       71.97      4.72 o 
   9   6   7       42.88       44.14      4.02 o 
  10   6   7        4.25        2.16      4.09 o 
  11   6   7       10.81       11.55      5.96 o 
  -4   7   7       49.54       52.61      3.01 o 
  -3   7   7       17.69       21.27      3.32 o 
  -2   7   7       82.97       89.91      3.93 o 
  -1   7   7       24.32       20.01      1.98 o 
   0   7   7      133.23      131.78      3.54 o 
   1   7   7      425.58      431.00      6.59 o 
   2   7   7      229.56      215.84      5.36 o 
   3   7   7       18.65       16.34      0.89 o 
   4   7   7      166.99      169.71      6.15 o 
   5   7   7      214.68      210.24      8.32 o 
   6   7   7      169.49      168.60      7.44 o 
   7   7   7       36.55       34.38      3.92 o 
   8   7   7      203.30      193.98     10.48 o 
   9   7   7       51.49       54.33      4.69 o 
  10   7   7       18.79       28.60      5.36 o 
  -3   8   7        0.00       -0.85      0.85 o 
  -2   8   7        0.61        0.26      0.92 o 
  -1   8   7        7.10        8.04      1.45 o 
   0   8   7        7.87       10.16      1.50 o 
   1   8   7       40.23       41.31      2.17 o 
   2   8   7      161.33      161.30      3.74 o 
   3   8   7      206.30      195.60      3.77 o 
   4   8   7      677.11      651.23      9.59 o 
   5   8   7       39.08       39.50      7.58 o 
   6   8   7       61.82       51.54      4.65 o 
   7   8   7      110.09      106.78      6.46 o 
   8   8   7       11.91       11.01      7.83 o 
   9   8   7        3.83        4.21      2.01 o 
  10   8   7      116.45      129.09      7.48 o 
  -3   9   7        0.77        0.24      1.43 o 
  -2   9   7      123.89      138.70      6.21 o 
  -1   9   7        0.40       -0.16      0.95 o 
   0   9   7       93.79       95.25      6.00 o 
   1   9   7       43.78       48.40      3.78 o 
   2   9   7      114.26      115.07      3.74 o 
   3   9   7       71.78       78.65      2.36 o 
   4   9   7        0.10       -0.52      0.61 o 
   5   9   7        3.83        5.07      2.04 o 
   6   9   7      214.72      211.58     13.29 o 
   7   9   7       43.57       40.44      4.85 o 
   8   9   7        0.08        1.05      1.67 o 
   9   9   7       74.08       83.70      8.17 o 
  10   9   7       28.79       32.91      4.56 o 
  -2  10   7        1.30        2.13      1.67 o 
  -1  10   7       10.63       11.98      2.33 o 
   0  10   7      249.76      261.45      8.73 o 
   1  10   7        1.20        1.40      1.36 o 
   2  10   7        5.01        2.62      1.03 o 
   3  10   7        1.68        1.88      0.72 o 
   4  10   7      232.99      223.64      4.04 o 
   5  10   7      128.84      121.35      5.75 o 
   6  10   7      156.60      147.93      8.04 o 
   7  10   7       27.84       23.03      4.17 o 
   8  10   7       55.43       48.13      5.31 o 
   9  10   7       27.21       36.36      4.85 o 
   0  11   7       27.87       34.13      3.42 o 
   1  11   7       21.42       22.51      2.83 o 
   2  11   7        0.16       -0.77      1.02 o 
   3  11   7       56.42       54.23      3.56 o 
   4  11   7        3.26        2.50      1.23 o 
   5  11   7       14.18       14.57      1.77 o 
   6  11   7      304.96      320.94     13.89 o 
   7  11   7        1.00        1.32      1.96 o 
   8  11   7       66.37       63.93     11.83 o 
   1  12   7        9.33       12.09      2.41 o 
   2  12   7       92.33      105.56      7.15 o 
   3  12   7        0.63        1.52      1.45 o 
   4  12   7       13.01       17.13      2.24 o 
   5  12   7      115.72      118.29      4.85 o 
   6  12   7       11.72        9.70      3.40 o 
   1  -8   8        0.43       -0.43      1.38 o 
   2  -8   8        4.86       11.06      3.40 o 
  -2  -7   8        0.96        1.97      1.74 o 
  -1  -7   8       90.99      103.43      5.75 o 
   0  -7   8        5.74        8.00      3.06 o 
   1  -7   8       55.64       53.30      4.77 o 
   2  -7   8      242.32      266.66      9.09 o 
   3  -7   8       33.98       49.37      5.45 o 
   4  -7   8        1.30        1.02      1.70 o 
  -3  -6   8       45.34       32.69      5.11 o 
  -2  -6   8       58.12       55.69      4.56 o 
  -1  -6   8        3.01        2.24      1.87 o 
   0  -6   8        0.78       -0.04      1.28 o 
   1  -6   8      166.69      143.24      9.03 o 
   2  -6   8        5.94        6.47      2.38 o 
   3  -6   8        9.74        8.33      1.86 o 
   4  -6   8       92.03       89.73      6.30 o 
   5  -6   8       13.10       17.36      3.06 o 
   6  -6   8        2.10        2.21      1.70 o 
  -4  -5   8        6.42        7.75      1.64 o 
  -3  -5   8        6.87        7.10      2.21 o 
  -2  -5   8        0.69       -1.08      1.08 o 
  -1  -5   8       62.18       61.84      4.85 o 
   0  -5   8       11.50       15.12      2.40 o 
   1  -5   8      133.14      139.30      6.08 o 
   2  -5   8       34.62       44.44      3.47 o 
   3  -5   8      160.13      153.29      8.18 o 
   4  -5   8       69.63       66.57      4.94 o 
   5  -5   8       62.09       64.01      4.60 o 
   6  -5   8        1.56        0.51      1.19 o 
   7  -5   8       30.52       24.68      3.06 o 
  -4  -4   8      355.01      357.00      8.82 o 
  -3  -4   8        5.23        7.01      1.45 o 
  -2  -4   8        6.07        6.30      1.86 o 
  -1  -4   8       47.42       52.47      4.09 o 
   0  -4   8      274.19      262.49      8.89 o 
   1  -4   8      169.23      172.98      6.77 o 
   2  -4   8       12.86       13.08      2.08 o 
   3  -4   8       82.95       77.29      4.21 o 
   4  -4   8      104.72       94.00      5.45 o 
   5  -4   8        3.82        2.72      1.36 o 
   6  -4   8       54.24       58.05      3.92 o 
   7  -4   8       89.51       97.56      4.94 o 
   8  -4   8       17.11       24.68      2.72 o 
  -5  -3   8       76.98       75.33      4.10 o 
  -4  -3   8       56.31       55.70      3.62 o 
  -3  -3   8       51.12       48.56      3.82 o 
  -2  -3   8      242.47      236.13      5.96 o 
  -1  -3   8      137.62      131.59      9.62 o 
   0  -3   8      232.51      225.49     13.89 o 
   1  -3   8        3.53        5.75      1.62 o 
   2  -3   8       48.97       43.85      4.00 o 
   3  -3   8       18.61       11.92      1.98 o 
   4  -3   8        1.11        2.28      1.05 o 
   5  -3   8       20.26       20.54      2.30 o 
   6  -3   8       47.31       42.73      2.89 o 
   7  -3   8      169.06      174.58      6.13 o 
   8  -3   8        3.98        4.43      1.36 o 
  -5  -2   8        1.80        1.15      1.23 o 
  -4  -2   8       75.66       66.87      3.67 o 
  -3  -2   8       48.89       48.95      2.44 o 
  -2  -2   8      754.76      766.14     12.14 o 
  -1  -2   8        8.98       11.39      2.28 o 
   0  -2   8       65.84       52.69      4.68 o 
   1  -2   8      118.69      119.01      5.40 o 
   2  -2   8       12.00       14.56      2.13 o 
   3  -2   8       65.34       71.56      7.24 o 
   4  -2   8       93.22       88.07      4.34 o 
   5  -2   8      250.05      234.42      6.88 o 
   6  -2   8      344.95      351.74     14.74 o 
   7  -2   8       63.18       82.74      8.51 o 
  -5  -1   8        8.55        7.25      1.65 o 
  -4  -1   8        0.07        0.09      0.98 o 
  -3  -1   8      120.39      114.04      3.71 o 
  -2  -1   8       16.04       11.61      1.14 o 
  -1  -1   8      138.44      131.69      3.42 o 
   0  -1   8      837.05      814.68     18.95 o 
   1  -1   8       89.04       83.77      8.26 o 
   2  -1   8        5.19        5.63      1.47 o 
   3  -1   8       72.31       66.12      3.71 o 
   4  -1   8       85.59       92.34      4.25 o 
   5  -1   8       17.38       22.40      3.06 o 
   6  -1   8       66.39       62.38      1.80 o 
   7  -1   8        0.62       -0.48      1.55 o 
   8  -1   8        2.81        2.70      2.04 o 
  -5   0   8        7.36        8.87      1.75 o 
  -4   0   8       27.22       25.66      3.46 o 
  -3   0   8       27.32       23.68      2.92 o 
  -2   0   8       96.03       89.57      2.79 o 
  -1   0   8      184.47      172.27      4.96 o 
   0   0   8      802.63      833.13     16.50 o 
   1   0   8      364.68      360.63     10.68 o 
   2   0   8      230.56      226.95      7.74 o 
   3   0   8       50.09       55.46      3.58 o 
   4   0   8       11.00       11.28      0.89 o 
   5   0   8       16.84       16.47      1.20 o 
   6   0   8      271.11      284.74      7.08 o 
   7   0   8      224.44      199.69      9.21 o 
   8   0   8        3.07        3.23      2.10 o 
   9   0   8       43.12       51.23      3.45 o 
  10   0   8       14.02       13.79      1.53 o 
  -5   1   8        0.25        0.89      1.05 o 
  -4   1   8       56.28       56.53      6.30 o 
  -3   1   8        7.24        7.02      1.24 o 
  -2   1   8        3.63        3.05      0.80 o 
  -1   1   8       38.69       45.60      2.08 o 
   0   1   8      549.44      512.97      8.20 o 
   1   1   8      244.25      244.69      8.43 o 
   2   1   8      882.73      872.03     19.74 o 
   3   1   8      233.75      209.95      7.45 o 
   4   1   8      159.63      153.99      5.92 o 
   5   1   8      398.40      377.94      6.95 o 
   6   1   8        9.37       10.40      1.05 o 
   7   1   8        2.21        3.62      0.74 o 
   8   1   8       65.34       64.06      2.71 o 
   9   1   8       14.77       18.46      1.55 o 
  10   1   8        3.34        4.02      1.14 o 
  -5   2   8       13.34       14.53      2.10 o 
  -4   2   8        4.84        2.62      1.38 o 
  -3   2   8       17.22       16.97      1.78 o 
  -2   2   8       12.73       12.84      1.34 o 
  -1   2   8      155.20      148.94      3.51 o 
   0   2   8       53.37       52.43      2.17 o 
   1   2   8       58.13       61.92      5.45 o 
   2   2   8       17.38       27.50      3.15 o 
   3   2   8      650.48      616.44     20.75 o 
   4   2   8      403.89      404.27      9.63 o 
   5   2   8       31.79       21.04      2.90 o 
   6   2   8      110.15       99.79      4.00 o 
   7   2   8       14.06       17.53      2.13 o 
   8   2   8       50.38       53.68      3.32 o 
   9   2   8       70.38       65.35      4.51 o 
  10   2   8       85.96       98.46      4.41 o 
  -5   3   8       53.53       59.34      4.56 o 
  -4   3   8       10.82       11.33      1.85 o 
  -3   3   8        7.55        9.19      1.65 o 
  -2   3   8        6.77        5.90      1.09 o 
  -1   3   8      105.42      102.77      2.96 o 
   0   3   8       60.91       66.16      2.09 o 
   1   3   8       49.07       49.62      4.20 o 
   2   3   8      355.94      361.94     13.81 o 
   3   3   8      147.96      149.63     15.33 o 
   4   3   8      297.21      304.09      8.19 o 
   5   3   8      767.47      723.44     20.15 o 
   6   3   8      222.14      216.56      6.50 o 
   7   3   8       74.08       70.86      3.46 o 
   8   3   8        0.65        1.36      0.91 o 
   9   3   8        3.08        3.79      2.13 o 
  10   3   8        8.02        7.76      5.28 o 
  -5   4   8       29.65       35.39      4.85 o 
  -4   4   8        0.02       -0.61      0.97 o 
  -3   4   8       17.50       16.74      2.03 o 
  -2   4   8        3.38        3.03      1.08 o 
  -1   4   8      117.36      114.56      3.26 o 
   0   4   8        7.08        6.95      0.93 o 
   1   4   8      252.99      236.25      4.86 o 
   2   4   8       41.50       43.66      3.88 o 
   3   4   8       28.74       31.87      1.95 o 
   4   4   8      551.74      501.22     13.69 o 
   5   4   8      400.31      369.82     12.03 o 
   6   4   8       69.63       70.49      3.83 o 
   7   4   8      227.77      217.50     14.48 o 
   8   4   8       76.39       79.15      4.45 o 
   9   4   8       33.09       32.02      3.32 o 
  10   4   8        0.00        1.01      1.25 o 
  -4   5   8      144.95      141.62      6.30 o 
  -3   5   8       72.09       74.86      3.73 o 
  -2   5   8        0.82        1.31      0.86 o 
  -1   5   8        0.45        0.69      0.70 o 
   0   5   8       21.39       17.65      1.39 o 
   1   5   8       11.22       11.58      0.94 o 
   2   5   8        0.39        0.02      0.42 o 
   3   5   8      807.31      778.66     15.96 o 
   4   5   8        8.56        6.64      1.82 o 
   5   5   8       20.54       20.19      2.40 o 
   6   5   8        3.89        6.35      1.52 o 
   7   5   8      644.31      651.96     16.60 o 
   8   5   8       66.60       62.62      4.36 o 
   9   5   8        0.28        0.45      1.07 o 
  10   5   8       77.39       78.43      5.08 o 
  -4   6   8        1.12       -0.01      1.35 o 
  -3   6   8        0.00        1.21      1.38 o 
  -2   6   8      104.85      106.26      4.28 o 
  -1   6   8       13.01       15.48      2.28 o 
   0   6   8       75.83       79.15      2.73 o 
   1   6   8      332.42      350.30      6.00 o 
   2   6   8        7.10       14.26      1.46 o 
   3   6   8       14.26       11.66      2.03 o 
   4   6   8       90.72       79.77      4.41 o 
   5   6   8       36.87       34.89      1.91 o 
   6   6   8      264.39      274.28      9.83 o 
   7   6   8       61.83       63.81      4.78 o 
   8   6   8       11.56       17.25      3.49 o 
   9   6   8      623.99      599.89     18.34 o 
  10   6   8       12.28        8.24      2.21 o 
  -3   7   8      103.23      116.42      5.76 o 
  -2   7   8       10.86        8.14      1.91 o 
  -1   7   8       83.50       77.38      4.50 o 
   0   7   8       73.21       83.08      3.09 o 
   1   7   8       48.51       46.70      2.07 o 
   2   7   8        8.04        5.83      1.00 o 
   3   7   8       42.70       39.06      2.27 o 
   4   7   8       15.62       17.28      3.11 o 
   5   7   8       55.77       65.41      5.79 o 
   6   7   8       10.99        9.10      2.25 o 
   7   7   8      271.34      262.63     26.92 o 
   8   7   8       92.93       96.96      6.17 o 
   9   7   8       95.55      105.00      6.58 o 
  10   7   8       18.22       12.65      2.80 o 
  -3   8   8       18.00       22.69      3.58 o 
  -2   8   8        3.72        2.66      1.62 o 
  -1   8   8        5.26        7.56      2.47 o 
   0   8   8       77.83       70.07      4.21 o 
   1   8   8        2.74        2.40      0.81 o 
   2   8   8        2.33        1.06      0.65 o 
   3   8   8      146.76      160.94      3.99 o 
   4   8   8       63.69       65.56      4.30 o 
   5   8   8       35.32       27.34      3.59 o 
   6   8   8      196.98      193.68     22.83 o 
   7   8   8        0.42       -0.13      1.38 o 
   8   8   8       27.52       26.41      4.09 o 
   9   8   8       24.53       28.19      4.01 o 
  10   8   8        3.15        2.80      2.11 o 
  -2   9   8       10.73       11.79      1.85 o 
  -1   9   8        9.84       10.50      2.10 o 
   0   9   8        0.56        2.26      2.21 o 
   1   9   8        0.03        0.27      1.19 o 
   2   9   8       52.68       60.01      2.72 o 
   3   9   8      193.08      201.02      4.37 o 
   4   9   8        0.00       -0.53      0.61 o 
   5   9   8       69.57       66.92      4.55 o 
   6   9   8        2.23        2.47      3.06 o 
   7   9   8        0.84        1.16      1.67 o 
   8   9   8      121.43      122.51      7.61 o 
   9   9   8       69.29       92.78      6.91 o 
  -1  10   8        7.66       14.46      4.34 o 
   0  10   8       46.41       49.09      3.09 o 
   1  10   8       10.88       12.03      2.91 o 
   2  10   8        0.06        1.24      0.92 o 
   3  10   8        0.83        1.05      0.75 o 
   4  10   8        0.76        0.41      0.62 o 
   5  10   8        0.05        0.11      1.47 o 
   6  10   8       67.78       59.85      4.72 o 
   7  10   8        0.69        3.78      2.34 o 
   8  10   8        6.87        9.01      2.94 o 
   9  10   8        9.67       14.78      3.54 o 
   0  11   8       49.86       47.15      6.55 o 
   1  11   8        4.69        5.77      1.86 o 
   2  11   8       36.09       37.61      3.66 o 
   3  11   8        8.22        5.18      2.04 o 
   4  11   8        7.70        5.90      1.42 o 
   5  11   8       60.32       66.14      2.89 o 
   6  11   8        7.80        9.45      5.11 o 
   7  11   8        1.81        1.96      2.33 o 
   8  11   8       36.03       47.78      7.49 o 
   2  12   8       20.38       22.64      3.92 o 
   3  12   8        4.81        3.93      1.59 o 
   4  12   8       43.89       46.09      3.32 o 
   5  12   8        5.71        3.43      1.45 o 
   2  -7   9        0.10        1.74      1.55 o 
  -1  -6   9        2.79        4.19      2.13 o 
   0  -6   9       89.65       88.94     16.09 o 
   1  -6   9       40.73       45.28      5.62 o 
   2  -6   9        2.47        2.04      2.04 o 
   3  -6   9       97.15      110.85      7.49 o 
   4  -6   9       17.13       13.01      2.16 o 
   5  -6   9        0.26       -0.51      1.53 o 
  -2  -5   9       17.82       19.98      3.24 o 
  -1  -5   9        7.32       10.45      2.40 o 
   0  -5   9        6.64        4.99      1.74 o 
   1  -5   9       87.66       84.30      5.12 o 
   2  -5   9        0.96        0.92      1.23 o 
   3  -5   9      105.48      113.06      7.32 o 
   4  -5   9       68.76       68.27      5.45 o 
   5  -5   9        0.39        1.64      1.02 o 
   6  -5   9       62.79       59.08      4.60 o 
  -3  -4   9      182.31      180.03      8.52 o 
  -2  -4   9       10.72        9.56      3.23 o 
  -1  -4   9       21.51       20.54      6.13 o 
   0  -4   9        8.26        6.40      2.13 o 
   1  -4   9        4.51        3.18      1.59 o 
   2  -4   9       33.15       31.15      3.19 o 
   3  -4   9      338.88      323.96     10.03 o 
   4  -4   9        4.19        5.45      1.87 o 
   5  -4   9       70.37       64.53      4.77 o 
   6  -4   9        9.61       12.64      1.56 o 
   7  -4   9        0.00        0.00      1.19 o 
  -3  -3   9        5.33        5.98      2.53 o 
  -2  -3   9        1.56        1.36      1.56 o 
  -1  -3   9      139.22      124.64      8.43 o 
   0  -3   9        6.95        6.40      2.64 o 
   1  -3   9      154.93      140.07      9.20 o 
   2  -3   9      173.84      169.67      9.79 o 
   3  -3   9       99.55       98.56      5.03 o 
   4  -3   9        0.06        0.78      1.05 o 
   5  -3   9        6.29        5.19      1.45 o 
   6  -3   9        5.54        9.87      1.87 o 
   7  -3   9        6.58        6.64      1.36 o 
  -4  -2   9        0.34        0.87      1.17 o 
  -3  -2   9       32.42       37.87      2.72 o 
  -2  -2   9        4.23        2.58      0.86 o 
  -1  -2   9      151.42      147.34      6.85 o 
   0  -2   9       17.50       18.30      2.76 o 
   1  -2   9      119.82      127.39      6.05 o 
   2  -2   9        9.87       11.97      2.21 o 
   3  -2   9      290.37      287.67      9.11 o 
   4  -2   9       11.08       12.76      2.04 o 
   5  -2   9      272.60      266.39      8.05 o 
   6  -2   9        6.70        8.73      1.42 o 
   7  -2   9        0.28        1.36      1.02 o 
  -4  -1   9       66.76       77.92      4.10 o 
  -3  -1   9        5.94        4.76      1.11 o 
  -2  -1   9       27.12       31.02      2.07 o 
  -1  -1   9       22.31       20.98      2.98 o 
   0  -1   9       13.93       14.81      2.57 o 
   1  -1   9      241.85      244.97      8.75 o 
   2  -1   9      213.77      202.27      7.65 o 
   3  -1   9      151.35      143.05      6.05 o 
   4  -1   9      194.13      194.24      9.54 o 
   5  -1   9        3.16        2.78      1.07 o 
   6  -1   9        0.00       -0.79      0.79 o 
   7  -1   9      195.80      207.97      5.74 o 
   8  -1   9       45.70       47.78      5.24 o 
  -4   0   9        8.49        6.25      1.66 o 
  -3   0   9       52.57       55.23      3.35 o 
  -2   0   9       26.38       31.71      3.55 o 
  -1   0   9       65.26       68.57      3.46 o 
   0   0   9        0.01        5.45      1.79 o 
   1   0   9       24.61       25.11      3.11 o 
   2   0   9       13.18       19.03      2.68 o 
   3   0   9       32.79       43.19      7.49 o 
   4   0   9        8.06        4.54      1.35 o 
   5   0   9      605.58      593.87     22.19 o 
   6   0   9      284.47      287.84      7.42 o 
   7   0   9       29.89       25.04      2.48 o 
   8   0   9       46.80       40.19      7.92 o 
   9   0   9        2.17        1.31      2.64 o 
  -4   1   9       71.40       66.96      3.83 o 
  -3   1   9        0.42       -0.03      0.94 o 
  -2   1   9       79.65       77.91      4.03 o 
  -1   1   9        0.88        0.69      0.69 o 
   0   1   9       33.79       31.05      3.43 o 
   1   1   9       48.27       47.43      4.01 o 
   2   1   9       88.15       68.21      4.58 o 
   3   1   9      476.27      489.97     17.06 o 
   4   1   9      602.72      580.20     14.87 o 
   5   1   9       70.27       64.17      5.53 o 
   6   1   9        8.64       13.42      1.71 o 
   7   1   9       74.93       77.66      6.47 o 
   8   1   9        5.62        4.69      1.06 o 
   9   1   9       66.32       65.32      4.39 o 
  10   1   9       64.43       69.50      3.16 o 
  -4   2   9       13.30       13.35      2.06 o 
  -3   2   9        0.67       -0.11      0.97 o 
  -2   2   9      125.89      118.02      4.65 o 
  -1   2   9       17.26       15.90      1.26 o 
   0   2   9      201.64      217.79      4.64 o 
   1   2   9        1.66        0.97      1.87 o 
   2   2   9       16.23       16.44      2.70 o 
   3   2   9        1.71        0.61      1.03 o 
   4   2   9       58.51       55.58      5.11 o 
   5   2   9       48.83       42.99      3.08 o 
   6   2   9      169.12      155.02      5.42 o 
   7   2   9      418.51      386.98     13.64 o 
   8   2   9       54.74       49.56      3.01 o 
   9   2   9       27.75       26.16      3.16 o 
  10   2   9      105.32      109.14      4.42 o 
  -4   3   9       11.52       12.94      3.13 o 
  -3   3   9        1.55        0.48      1.05 o 
  -2   3   9      269.11      274.30      6.18 o 
  -1   3   9        3.15        2.31      0.77 o 
   0   3   9       44.45       35.38      1.96 o 
   1   3   9        1.92        0.85      1.20 o 
   2   3   9       71.38       49.57      4.25 o 
   3   3   9        0.33       18.21      4.43 o 
   4   3   9      100.38      101.30      5.61 o 
   5   3   9      153.42      148.62      5.62 o 
   6   3   9      217.43      236.06     10.90 o 
   7   3   9        8.62        9.71      2.01 o 
   8   3   9        0.38        0.17      0.88 o 
   9   3   9      207.54      207.43     12.02 o 
  10   3   9        0.34        0.66      1.12 o 
  -4   4   9        0.38       -0.36      1.15 o 
  -3   4   9      344.17      354.40      8.96 o 
  -2   4   9       44.15       46.48      4.61 o 
  -1   4   9       47.71       45.53      2.99 o 
   0   4   9      329.73      325.15      5.64 o 
   1   4   9       33.21       22.88      1.65 o 
   2   4   9       71.25       90.59      5.70 o 
   3   4   9       41.54       39.60      3.89 o 
   4   4   9        0.03       -0.28      0.92 o 
   5   4   9      141.34      128.45      5.48 o 
   6   4   9      333.15      330.74      9.22 o 
   7   4   9      109.94      110.32      9.47 o 
   8   4   9      132.31      121.56      6.37 o 
   9   4   9       75.45       69.79      7.32 o 
  10   4   9        1.67        1.50      1.34 o 
  -3   5   9       64.01       70.38      3.84 o 
  -2   5   9       35.56       30.43      3.20 o 
  -1   5   9       81.99       77.68      3.09 o 
   0   5   9       11.42       10.60      1.17 o 
   1   5   9       48.15       33.11      1.93 o 
   2   5   9      105.66      100.00      6.13 o 
   3   5   9      118.91      137.67     13.54 o 
   4   5   9      373.14      344.75      9.76 o 
   5   5   9        8.72        8.64      1.86 o 
   6   5   9       28.22       33.83      3.18 o 
   7   5   9      145.86      142.42      6.03 o 
   8   5   9        2.25        3.71      1.64 o 
   9   5   9        0.77        1.20      1.29 o 
  10   5   9       26.97       26.52      3.43 o 
  -3   6   9       73.56       72.53      5.45 o 
  -2   6   9        0.00        0.49      1.07 o 
  -1   6   9       12.97       13.04      1.89 o 
   0   6   9       31.66       36.50      2.13 o 
   1   6   9      183.26      187.65      3.93 o 
   2   6   9      303.91      300.08      7.18 o 
   3   6   9      209.50      201.25      8.70 o 
   4   6   9       20.99       25.51      3.70 o 
   5   6   9        4.47        3.61      1.38 o 
   6   6   9      235.81      210.03      7.47 o 
   7   6   9      144.32      146.81      6.41 o 
   8   6   9      209.37      201.69     11.07 o 
   9   6   9       22.18       26.59      4.94 o 
  10   6   9        2.15        1.70      1.57 o 
  -2   7   9       41.53       45.90      3.83 o 
  -1   7   9      102.25      103.95      5.24 o 
   0   7   9       28.60       23.57      1.87 o 
   1   7   9       57.62       59.51      2.28 o 
   2   7   9        9.83       12.06      1.52 o 
   3   7   9      210.82      206.07     14.48 o 
   4   7   9      155.71      154.22      6.38 o 
   5   7   9       23.38       20.92      2.80 o 
   6   7   9       12.19       10.30      2.63 o 
   7   7   9       34.77       34.47      3.62 o 
   8   7   9        6.74        6.57      2.29 o 
   9   7   9      242.84      248.54     10.36 o 
  10   7   9       16.52       11.88      2.86 o 
  -2   8   9       11.10       10.97      2.38 o 
  -1   8   9        0.93        0.60      1.20 o 
   0   8   9       22.26       26.05      2.83 o 
   1   8   9       32.43       37.56      2.32 o 
   2   8   9      105.58      107.27      3.17 o 
   3   8   9       61.78       61.89      2.34 o 
   4   8   9       33.44       30.68      3.35 o 
   5   8   9      113.45      108.69      6.83 o 
   6   8   9        6.82        4.98      1.92 o 
   7   8   9       23.50       28.94      6.90 o 
   8   8   9      210.95      210.18      9.74 o 
   9   8   9      149.12      145.19      8.22 o 
  10   8   9        8.91       20.63      5.11 o 
  -1   9   9       19.56       21.57      3.23 o 
   0   9   9       16.99       14.53      2.40 o 
   1   9   9       84.93       88.76      4.61 o 
   2   9   9       15.84       21.57      1.99 o 
   3   9   9        0.85        0.97      0.80 o 
   4   9   9       30.86       32.94      4.31 o 
   5   9   9       62.56       62.84      4.67 o 
   6   9   9      115.98      110.91      6.10 o 
   7   9   9      131.31      132.79      6.85 o 
   8   9   9        0.08       -1.50      1.50 o 
   9   9   9       11.44       12.21      3.24 o 
   0  10   9       30.38       30.70      2.71 o 
   1  10   9       71.14       91.88      4.92 o 
   2  10   9       81.71       91.39      4.54 o 
   3  10   9       59.24       60.90      3.37 o 
   4  10   9       10.74        8.45      1.00 o 
   5  10   9       24.34       26.71      3.50 o 
   6  10   9        1.07        0.76      1.56 o 
   7  10   9       31.40       34.86      4.14 o 
   8  10   9        1.79        2.14      2.27 o 
   2  11   9        0.02       -0.25      0.91 o 
   3  11   9       10.31        8.74      1.57 o 
   4  11   9       61.62       76.41      4.58 o 
   6  11   9       33.82       36.62      6.13 o 
   7  11   9        0.90        0.96      1.87 o 
   0  -5  10       38.31       37.93      3.97 o 
   1  -5  10       13.46       16.77      2.88 o 
   2  -5  10       25.56       31.52      7.23 o 
   3  -5  10       13.96       19.92      3.74 o 
   4  -5  10        7.72        4.09      2.04 o 
   5  -5  10        4.65        2.11      1.14 o 
  -1  -4  10       85.21       81.55      5.60 o 
   0  -4  10        5.42        4.76      2.47 o 
   1  -4  10        0.01        0.91      1.26 o 
   2  -4  10      176.88      170.90      7.42 o 
   3  -4  10        8.97       10.67      2.25 o 
   4  -4  10      152.97      158.72      8.34 o 
   5  -4  10       89.27      114.08      6.81 o 
   6  -4  10       19.49       19.23      2.89 o 
  -2  -3  10      167.51      153.62     11.07 o 
  -1  -3  10        0.03       -1.38      1.38 o 
   0  -3  10        2.50        1.47      1.55 o 
   1  -3  10       62.69       69.60      4.94 o 
   2  -3  10       36.62       39.60      3.80 o 
   3  -3  10        0.00        0.68      1.29 o 
   4  -3  10       47.36       56.47      4.06 o 
   5  -3  10       11.49       17.50      2.36 o 
   6  -3  10        2.53        2.89      1.36 o 
   7  -3  10       19.46       24.77      2.55 o 
  -3  -2  10       39.19       38.72      6.30 o 
  -2  -2  10       14.49       15.15      4.26 o 
  -1  -2  10      105.28      104.85      6.26 o 
   0  -2  10        2.95        4.17      1.81 o 
   1  -2  10      267.70      272.48      9.87 o 
   2  -2  10      109.53      113.07      5.93 o 
   3  -2  10      116.70      125.80      6.14 o 
   4  -2  10      213.46      206.70      9.80 o 
   5  -2  10        7.29        6.36      1.52 o 
   6  -2  10       66.03       74.32      3.96 o 
   7  -2  10       78.63       92.45      4.43 o 
  -3  -1  10       10.43       10.49      1.79 o 
  -2  -1  10       61.42       65.89      7.49 o 
  -1  -1  10       43.39       39.49      5.96 o 
   0  -1  10      454.48      460.54     13.86 o 
   1  -1  10      269.54      276.54     17.72 o 
   2  -1  10        4.72        4.60      1.70 o 
   3  -1  10       81.12       90.97     12.51 o 
   4  -1  10       41.32       36.92      3.37 o 
   5  -1  10       32.64       34.54      3.01 o 
   6  -1  10       92.81      103.48      5.62 o 
   7  -1  10       46.12       51.61      2.99 o 
  -3   0  10       44.25       47.85      4.85 o 
  -2   0  10      130.66      142.08      4.66 o 
  -1   0  10       18.53       18.74      3.07 o 
   0   0  10       27.84       26.64      3.48 o 
   1   0  10      127.76      129.79      7.66 o 
   2   0  10       50.50       54.09      4.37 o 
   3   0  10        2.20        1.85      1.35 o 
   4   0  10       41.84       49.28      4.60 o 
   5   0  10      145.62      157.19      6.45 o 
   6   0  10      174.06      176.59      6.51 o 
   7   0  10      230.21      238.50      7.40 o 
   8   0  10       14.30       17.74      3.85 o 
   9   0  10       17.01       15.96      3.78 o 
  -3   1  10        3.14        1.92      1.26 o 
  -2   1  10       83.81       85.77      3.85 o 
  -1   1  10       81.75       87.06      8.43 o 
   0   1  10      167.81      165.86      7.66 o 
   1   1  10       41.39       34.95      3.84 o 
   2   1  10       61.58       58.39      4.58 o 
   3   1  10      218.85      230.63      8.80 o 
   4   1  10       56.47       48.99      4.43 o 
   5   1  10       14.98       22.24      2.80 o 
   6   1  10      213.66      209.53      7.58 o 
   7   1  10       38.58       38.85      3.78 o 
   8   1  10       75.66       78.55      3.70 o 
   9   1  10       18.01       16.23      6.72 o 
  -3   2  10       84.83       94.45      7.01 o 
  -2   2  10        3.59        2.48      1.19 o 
  -1   2  10       73.66       78.63      3.06 o 
   0   2  10        9.46        7.91      2.16 o 
   1   2  10       62.02       63.31      5.45 o 
   2   2  10       25.54       29.42      3.60 o 
   3   2  10       44.71       40.38      3.96 o 
   4   2  10        4.96        3.82      1.63 o 
   5   2  10      112.40      104.52      5.67 o 
   6   2  10       44.58       47.10      3.38 o 
   7   2  10       25.80       28.63      2.78 o 
   8   2  10        3.14        0.64      1.11 o 
   9   2  10       64.71       66.28      3.88 o 
  10   2  10       11.66       10.34      3.16 o 
  -3   3  10        0.73        0.74      1.17 o 
  -2   3  10        0.25        1.40      1.18 o 
  -1   3  10      106.59      113.83      4.29 o 
   0   3  10      328.13      315.25     11.31 o 
   1   3  10       67.81       68.97      5.21 o 
   2   3  10       79.83       89.95      5.85 o 
   3   3  10        0.22        0.23      1.87 o 
   4   3  10       20.33       18.77      3.92 o 
   5   3  10      200.53      216.93      8.63 o 
   6   3  10        1.10        1.27      1.09 o 
   7   3  10       16.48       19.93      2.49 o 
   8   3  10       50.02       56.20      3.72 o 
   9   3  10       14.15       15.68      2.17 o 
  10   3  10        2.38        5.16      1.82 o 
  -3   4  10        2.29        1.77      1.42 o 
  -2   4  10      104.29       94.06      4.39 o 
  -1   4  10      119.03      131.38      3.77 o 
   0   4  10       61.32       56.32      3.32 o 
   1   4  10        3.13        3.30      1.79 o 
   2   4  10      162.03      167.90      7.88 o 
   3   4  10       15.65       14.09      2.76 o 
   4   4  10      118.99      118.94      6.58 o 
   5   4  10       50.45       48.89      3.83 o 
   6   4  10        2.24        0.74      1.10 o 
   7   4  10      100.72       98.54      5.03 o 
   8   4  10        0.50        3.29      1.39 o 
   9   4  10        1.12        0.49      1.31 o 
  10   4  10       45.73       45.16      3.71 o 
  -2   5  10       82.17       95.67      4.46 o 
  -1   5  10       10.36       10.78      1.83 o 
   0   5  10      147.52      146.06      5.63 o 
   1   5  10      169.20      174.18      9.62 o 
   2   5  10       74.26       85.03      6.90 o 
   3   5  10       96.77       96.08     12.69 o 
   4   5  10       57.35       51.54      5.02 o 
   5   5  10        2.75        2.91      1.38 o 
   6   5  10       18.36       13.39      2.39 o 
   7   5  10        6.27        3.58      2.49 o 
   8   5  10       14.54       17.29      2.58 o 
   9   5  10       21.78       18.59      2.70 o 
  10   5  10        3.46        4.74      1.93 o 
  -2   6  10        8.77       11.03      2.28 o 
  -1   6  10       66.18       67.68      6.44 o 
   0   6  10       37.56       42.73      2.18 o 
   1   6  10       69.85       68.84      4.01 o 
   2   6  10      227.26      208.71      9.33 o 
   3   6  10       65.76       61.32      8.26 o 
   4   6  10      419.62      411.11     13.74 o 
   5   6  10        0.18       -0.96      1.35 o 
   6   6  10        0.21        0.52      1.23 o 
   7   6  10       24.54       26.77      3.28 o 
   8   6  10        0.27       -0.71      1.24 o 
   9   6  10       74.01       85.88      5.34 o 
  10   6  10       36.52       39.54      4.53 o 
  -1   7  10        5.22        4.77      2.55 o 
   0   7  10       17.44       22.21      2.29 o 
   1   7  10       70.03       71.21      3.37 o 
   2   7  10      155.58      151.17      8.13 o 
   3   7  10      283.05      292.84     11.48 o 
   4   7  10      110.74       94.93      6.57 o 
   5   7  10        1.07       -0.89      1.27 o 
   6   7  10       63.40       67.21      5.25 o 
   7   7  10        8.86        7.27      2.10 o 
   8   7  10       19.46       17.42      4.91 o 
   9   7  10       11.41       11.83      2.49 o 
  -1   8  10        7.73       12.63      2.72 o 
   0   8  10       26.64       28.85      2.98 o 
   1   8  10       80.72       76.05      2.80 o 
   2   8  10        6.70        8.21      1.22 o 
   3   8  10       10.88        5.86      2.29 o 
   4   8  10      191.92      192.92     24.36 o 
   5   8  10       52.46       53.54      4.46 o 
   6   8  10       87.50       83.09      5.38 o 
   7   8  10        0.58        0.60      1.55 o 
   8   8  10       18.30       19.45      3.07 o 
   9   8  10       21.96       25.23      3.70 o 
   0   9  10        0.55        1.30      1.31 o 
   1   9  10       30.50       22.86      4.00 o 
   2   9  10        0.25        0.15      1.01 o 
   3   9  10      136.87      133.43      5.93 o 
   4   9  10       44.75       35.46      4.74 o 
   5   9  10       20.49       27.40      3.54 o 
   6   9  10       77.91       70.07      5.18 o 
   7   9  10       54.99       55.38      4.88 o 
   8   9  10       17.68       19.35      3.33 o 
   1  10  10        6.47        7.25      1.91 o 
   2  10  10       11.44       15.45      2.20 o 
   3  10  10        0.60        1.05      1.03 o 
   4  10  10       19.71       16.00      5.11 o 
   5  10  10       18.84       25.69      3.55 o 
   6  10  10      118.78      114.80      6.60 o 
   7  10  10        0.60       -0.01      1.70 o 
   8  10  10        0.37        1.57      1.86 o 
   4  11  10       12.84       13.96      3.74 o 
   6  11  10        0.20        1.10      1.96 o 
   1  -4  11       44.32       43.14      6.47 o 
   2  -4  11        2.24        1.56      1.63 o 
   3  -4  11       75.51       90.32      5.87 o 
   4  -4  11        0.77        1.53      1.70 o 
   0  -3  11      100.32      100.27      6.38 o 
   1  -3  11       65.66       64.89      5.06 o 
   2  -3  11        0.86        0.85      1.47 o 
   3  -3  11       33.47       32.14      3.71 o 
   4  -3  11      148.78      163.03      7.14 o 
   5  -3  11       13.48       12.26      2.72 o 
   6  -3  11       31.71       35.75      3.75 o 
  -1  -2  11       38.90       42.22      6.81 o 
   0  -2  11        0.01       -0.85      1.47 o 
   1  -2  11        9.00       17.47      3.07 o 
   2  -2  11      148.75      142.83      7.07 o 
   3  -2  11       50.71       49.07      7.83 o 
   4  -2  11       32.69       36.13      3.58 o 
   5  -2  11        1.31        4.68      1.64 o 
   6  -2  11       59.39       71.14      7.15 o 
   7  -2  11       20.55       22.81      2.72 o 
  -1  -1  11       71.37       73.62      5.66 o 
   0  -1  11       20.90       21.73      4.68 o 
   1  -1  11      170.55      156.81      7.61 o 
   2  -1  11       76.46       66.73      6.98 o 
   3  -1  11      221.37      227.91     10.48 o 
   4  -1  11       43.35       43.34      3.89 o 
   5  -1  11       79.66       84.55      4.92 o 
   6  -1  11        3.92        5.17      1.52 o 
   7  -1  11       41.58       34.10      2.81 o 
  -2   0  11        1.90       -0.68      2.04 o 
  -1   0  11       64.16       56.21      7.83 o 
   0   0  11       76.90       80.65      5.82 o 
   1   0  11       29.24       33.79      4.00 o 
   2   0  11       60.14       62.58     12.60 o 
   3   0  11      243.64      255.56     10.99 o 
   4   0  11       72.45       75.33      5.07 o 
   5   0  11        0.13       -0.19      1.08 o 
   6   0  11       34.91       42.03      3.57 o 
   7   0  11       84.10       80.48      4.43 o 
   8   0  11       28.68       30.64      5.53 o 
  -2   1  11       30.10       35.80      3.97 o 
  -1   1  11       40.74       46.75      4.69 o 
   0   1  11        5.13        9.70      2.53 o 
   1   1  11        6.93        7.23      2.98 o 
   2   1  11      178.66      178.94      8.14 o 
   3   1  11        0.24       -0.56      1.23 o 
   4   1  11       14.42       11.27      2.52 o 
   5   1  11      429.17      452.91     13.40 o 
   6   1  11       69.65       67.94      4.56 o 
   7   1  11       40.79       40.25      4.77 o 
   8   1  11       76.00       85.80      4.13 o 
   9   1  11        0.15        0.82      1.16 o 
  -2   2  11        7.84        4.35      3.23 o 
  -1   2  11       61.57       54.65      7.32 o 
   0   2  11       48.42       55.76      5.04 o 
   1   2  11      199.12      185.81      9.71 o 
   2   2  11        1.99        1.70      2.81 o 
   3   2  11        0.75        0.09      1.62 o 
   4   2  11      151.51      159.24      7.55 o 
   5   2  11      181.05      182.07      7.91 o 
   6   2  11       42.02       40.45     11.75 o 
   7   2  11      135.42      137.09     11.20 o 
   8   2  11       25.24       29.20      2.83 o 
   9   2  11        9.94        8.40      2.31 o 
  -2   3  11        2.41        4.13      1.44 o 
  -1   3  11       80.78       77.96      5.87 o 
   0   3  11       20.84       19.98      3.43 o 
   1   3  11       17.24       17.45      4.26 o 
   2   3  11      116.61      123.74     10.56 o 
   3   3  11        0.23       -0.24      2.30 o 
   4   3  11      103.78      101.75      6.47 o 
   5   3  11       79.70       74.36      5.42 o 
   6   3  11       53.48       49.84      4.36 o 
   7   3  11      332.37      340.99      9.90 o 
   8   3  11        6.33        6.06      1.78 o 
   9   3  11        0.21       -0.56      1.31 o 
  -1   4  11        0.45       -0.20      1.00 o 
   0   4  11        0.00       -0.13      1.55 o 
   1   4  11      282.57      278.35     24.88 o 
   2   4  11       14.06       15.56      3.07 o 
   3   4  11       23.93       31.23      5.45 o 
   4   4  11       82.48       89.92      8.00 o 
   5   4  11       10.05        6.28      2.17 o 
   6   4  11      137.01      133.89      9.76 o 
   7   4  11        0.04       -0.25      1.10 o 
   8   4  11        0.84        0.59      1.29 o 
   9   4  11       86.45       83.38      4.97 o 
  -1   5  11       46.64       43.61      3.01 o 
   0   5  11      143.67      160.81      4.82 o 
   1   5  11        2.90        0.30      1.67 o 
   2   5  11        0.14       -0.89      1.45 o 
   3   5  11      126.35      125.45      7.51 o 
   4   5  11      134.69      140.77      7.77 o 
   5   5  11        8.34        7.15      2.33 o 
   6   5  11       10.07       16.52      4.57 o 
   7   5  11      168.70      168.66      7.21 o 
   8   5  11       36.56       40.53      3.80 o 
   9   5  11      104.98       95.76      5.54 o 
  -1   6  11       18.15       23.99      2.49 o 
   0   6  11       43.98       53.68      3.09 o 
   1   6  11       28.84       31.24      4.33 o 
   2   6  11       14.25       16.79      3.36 o 
   3   6  11      113.73      109.80      7.22 o 
   4   6  11       20.16       20.33      3.68 o 
   5   6  11      173.19      162.51      8.47 o 
   6   6  11      160.47      153.18     16.64 o 
   7   6  11        1.69        2.50      1.57 o 
   8   6  11       27.30       26.30      3.47 o 
   9   6  11       46.31       45.79      4.35 o 
   0   7  11        4.67        4.60      2.04 o 
   1   7  11       11.34       10.33      1.41 o 
   2   7  11      173.21      195.42      9.57 o 
   3   7  11        1.00        3.82      2.13 o 
   4   7  11      126.24      121.33      7.77 o 
   5   7  11       48.82       69.19      6.05 o 
   6   7  11       14.88       15.48      2.85 o 
   7   7  11        6.04        4.74      2.13 o 
   8   7  11       69.17       67.66      5.88 o 
   9   7  11       63.84       67.63      5.25 o 
   1   8  11       44.30       44.65      2.76 o 
   2   8  11        3.46        1.19      2.89 o 
   3   8  11       78.32       77.01      6.55 o 
   4   8  11        6.37        8.89      2.83 o 
   5   8  11       18.00       13.67      3.35 o 
   6   8  11       36.53       37.08      5.18 o 
   7   8  11       97.70       98.21      6.16 o 
   8   8  11      134.89      149.68     18.78 o 
   2   9  11       14.19       16.85      4.09 o 
   3   9  11        4.36        4.09      3.23 o 
   4   9  11       23.32       44.60      5.96 o 
   5   9  11       30.65       44.62      5.50 o 
   6   9  11        0.06        2.02      1.85 o 
   7   9  11       62.67       60.12      5.15 o 
   8   9  11       48.74       45.22      4.83 o 
   4  10  11       30.73       16.34      5.45 o 
   5  10  11        3.64        2.09      2.64 o 
   6  10  11        9.16        8.03      3.68 o 
   2  -2  12      130.48      135.75      9.03 o 
   3  -2  12        1.75        0.98      1.73 o 
   4  -2  12       60.25       45.89      4.38 o 
   5  -2  12      148.84      172.62      7.56 o 
   1  -1  12       51.43       59.40      7.92 o 
   2  -1  12       36.13       31.16      3.96 o 
   3  -1  12       16.50       19.46      3.21 o 
   4  -1  12      218.82      229.87      9.28 o 
   5  -1  12        0.25        0.10      1.42 o 
   6  -1  12       16.54       13.55      2.40 o 
   0   0  12       67.27       67.83      6.30 o 
   1   0  12        1.31       -0.94      1.44 o 
   2   0  12      118.42      132.28      8.34 o 
   3   0  12        8.89       11.14      2.81 o 
   4   0  12        0.22       -0.23      1.31 o 
   5   0  12        4.00        2.19      2.04 o 
   6   0  12       73.45       80.83     13.28 o 
   7   0  12       75.00       83.62      8.60 o 
   0   1  12        0.42        2.14      1.79 o 
   1   1  12      258.17      261.97     10.79 o 
   2   1  12        8.48       11.68      2.80 o 
   3   1  12        1.12        0.27      1.44 o 
   4   1  12      119.64      126.26      6.96 o 
   5   1  12        7.65        6.21      2.10 o 
   6   1  12      171.17      170.64     12.86 o 
   7   1  12        0.39       -0.14      1.34 o 
   0   2  12       42.89       35.78      7.92 o 
   1   2  12        5.80        7.15      2.41 o 
   2   2  12        7.13       11.19      5.36 o 
   3   2  12       96.62      102.78      6.62 o 
   4   2  12        2.18        4.55      1.95 o 
   5   2  12       11.96       11.43      2.73 o 
   6   2  12       52.14       57.31      4.77 o 
   7   2  12       51.34       51.11      5.02 o 
   8   2  12       16.28       24.99      3.18 o 
   0   3  12        3.78        8.02      2.64 o 
   1   3  12        7.77        4.77      2.64 o 
   2   3  12       22.46       22.34      4.17 o 
   3   3  12       37.69       37.36      4.50 o 
   4   3  12        2.96        1.16      2.30 o 
   5   3  12       87.79       78.99      6.04 o 
   6   3  12       72.72       63.85      5.26 o 
   7   3  12        2.32        2.19      2.64 o 
   8   3  12       24.88       24.68      2.98 o 
   0   4  12       74.68       65.89      8.51 o 
   1   4  12       44.74       41.20      4.82 o 
   2   4  12        3.20        2.22      1.91 o 
   3   4  12       20.67       18.05      3.31 o 
   4   4  12        2.04        3.81      3.15 o 
   5   4  12       70.75       97.02      8.43 o 
   6   4  12       11.60        7.15      4.43 o 
   7   4  12       15.55       16.53      3.23 o 
   8   4  12       83.82       76.57      6.55 o 
   0   5  12        2.30        3.40      3.40 o 
   1   5  12        3.15        3.38      2.10 o 
   2   5  12       41.57       39.12      4.82 o 
   3   5  12        5.57        2.98      1.93 o 
   4   5  12        0.92        0.57      1.76 o 
   5   5  12        0.02        0.56      1.79 o 
   6   5  12       51.84       51.90     10.47 o 
   7   5  12       71.00       62.46      5.09 o 
   8   5  12        3.69        1.62      1.86 o 
   1   6  12       29.71       34.56      6.98 o 
   2   6  12       53.34       56.68      5.72 o 
   3   6  12        0.70        1.55      1.98 o 
   4   6  12        0.26        0.21      1.74 o 
   5   6  12      200.42      174.79      9.17 o 
   6   6  12       14.86       18.37      3.56 o 
   7   6  12        0.43        2.05      1.72 o 
   8   6  12       36.46       42.04      4.34 o 
   2   7  12       38.29       45.71      8.85 o 
   3   7  12        6.59        9.00      2.95 o 
   4   7  12      191.71      180.14     18.91 o 
   5   7  12       38.60       42.53      6.64 o 
   6   7  12       25.44       33.08      4.78 o 
   7   7  12       56.63       61.08      5.15 o 
   8   7  12       17.69       17.48      3.56 o 
   3   8  12       16.49       16.53      7.66 o 
   4   8  12        3.11        4.00      2.53 o 
   5   8  12       12.99        8.76      8.85 o 
   6   8  12       10.21        8.71      2.83 o 
   7   8  12        3.25        4.14      2.25 o 
   5   9  12        1.41        4.73      2.62 o 
   3   1  13       36.62       43.20      7.66 o 
   4   1  13        8.18        6.00      2.37 o 
   5   1  13       73.13       80.38      5.88 o 
   2   2  13       43.64       42.18      4.90 o 
   3   2  13       20.04       25.30      3.96 o 
   4   2  13        1.83       -1.03      1.96 o 
   5   2  13        8.31       10.18      2.68 o 
   6   2  13       73.61       81.55      5.88 o 
   2   3  13        0.01       -1.24      1.50 o 
   3   3  13      180.85      177.10      9.17 o 
   4   3  13       27.26       30.33      4.21 o 
   5   3  13       32.78       30.50      4.68 o 
   6   3  13        0.80        2.56      1.92 o 
   7   3  13        1.03        4.43      4.09 o 
   2   4  13      156.34      166.50      9.62 o 
   3   4  13       11.00       18.28      3.68 o 
   4   4  13        4.75        2.07      2.17 o 
   5   4  13      154.92      158.80     14.65 o 
   6   4  13       34.91       33.92      4.56 o 
   7   4  13       39.57       49.71      5.13 o 
   3   5  13        0.04        0.43      1.91 o 
   4   5  13       60.00       48.29      6.64 o 
   5   5  13      154.40      170.18      9.25 o 
   6   5  13       44.63       57.29      6.55 o 
   7   5  13       12.08       13.04      3.27 o 
   3   6  13       37.78       44.71      5.45 o 
   4   6  13       77.62       90.49     14.73 o 
   5   6  13       15.32       17.31      3.92 o 
   6   6  13       59.02       78.39     10.64 o 
                                                 
